# Supplementary material for: Single Nucleotide Polymorphisms in the HIRA Gene Affect Litter Size in Small Tail Han Sheep
Source: Animals (Basel). 2018 May 4;8(5):71. doi: 10.3390/ani8050071 (PMC5981282; doi:10.3390/ani8050071)
Supplement: Supplementary file 1 [file animals-08-00071-s001.zip]

Archive with 4 entries (3 files):
- Additional files/Allele difference.xlsx
- Additional files/FST.xls
- Additional files/ZH.xlsx
- Additional files/
