# Supplementary material for: Single Nucleotide Polymorphisms in the HIRA Gene Affect Litter Size in Small Tail Han Sheep
Source: Animals (Basel). 2018 May 4;8(5):71. doi: 10.3390/ani8050071 (PMC5981282; doi:10.3390/ani8050071)
Supplement: Supplementary file 1 [file animals-08-00071-s001.zip › Additional files/Allele difference.xlsx]

## Sheet: freq
多羔					单羔
CHR	SNP	A1	A2	Freq	CHR	SNP	A1	A2	Freq	等位基因频率差
17	chr17:647	G	C	0.1724	17	chr17:647	G	C	0.3083	0.1359
17	chr17:902	C	G	0.08621	17	chr17:902	C	G	0.2833	0.19709
17	chr17:1193	A	C	0.1034	17	chr17:1193	A	C	0.1	0.0034
17	chr17:1216	G	A	0.1379	17	chr17:1216	G	A	0.05833	0.07957
17	chr17:1402	A	G	0.3793	17	chr17:1402	A	G	0.4083	0.029
17	chr17:1422	G	A	0.4828	17	chr17:1422	G	A	0.4667	0.0161
17	chr17:1432	G	C	0.431	17	chr17:1432	G	C	0.35	0.081
17	chr17:1472	G	T	0.05172	17	chr17:1472	G	T	0.15	0.09828
17	chr17:1477	T	A	0.1552	17	chr17:1477	T	A	0.2667	0.1115
17	chr17:1529	T	C	0.1897	17	chr17:1529	T	C	0.2083	0.0186
17	chr17:1546	G	A	0.3966	17	chr17:1546	G	A	0.2417	0.1549
17	chr17:1566	T	C	0.3793	17	chr17:1566	T	C	0.2833	0.096
17	chr17:1572	A	G	0.3966	17	chr17:1572	A	G	0.3167	0.0799
17	chr17:1608	T	C	0.2069	17	chr17:1608	T	C	0.175	0.0319
17	chr17:1616	T	C	0.4655	17	chr17:1616	T	C	0.3583	0.1072
17	chr17:1643	T	C	0.2069	17	chr17:1643	T	C	0.1583	0.0486
17	chr17:1660	C	T	0.08621	17	chr17:1660	C	T	0.025	0.06121
17	chr17:1670	C	T	0.1552	17	chr17:1670	C	T	0.1	0.0552
17	chr17:2370	C	T	0	17	chr17:2370	C	T	0.1667	0.1667
17	chr17:2445	T	C	0.06897	17	chr17:2445	T	C	0.075	0.00603
17	chr17:2655	T	C	0.06897	17	chr17:2655	T	C	0.075	0.00603
17	chr17:2791	A	G	0.4138	17	chr17:2791	A	G	0.3833	0.0305
17	chr17:2839	G	A	0.08621	17	chr17:2839	G	A	0.1167	0.03049
17	chr17:2851	T	C	0.3793	17	chr17:2851	T	C	0.1917	0.1876
17	chr17:5801	T	C	0.431	17	chr17:5801	C	T	0.4083	0.1607
17	chr17:5830	T	A	0.4828	17	chr17:5830	T	A	0.2583	0.2245
17	chr17:5837	C	G	0.05172	17	chr17:5837	C	G	0.05	0.00172
17	chr17:5854	A	G	0.3276	17	chr17:5854	G	A	0.4333	0.2391
17	chr17:6074	C	T	0.08621	17	chr17:6074	C	T	0.05	0.03621
17	chr17:6109	C	T	0.3793	17	chr17:6109	C	T	0.3083	0.071
17	chr17:6130	T	G	0.5	17	chr17:6130	T	G	0.4667	0.0333
17	chr17:6134	G	T	0.1379	17	chr17:6134	G	T	0.03333	0.10457
17	chr17:6168	T	C	0.431	17	chr17:6168	T	C	0.425	0.006
17	chr17:6206	A	C	0.1724	17	chr17:6206	A	C	0.225	0.0526
17	chr17:6312	G	A	0.3448	17	chr17:6312	G	A	0.2417	0.1031
17	chr17:6379	C	T	0.4655	17	chr17:6379	C	T	0.4667	0.0012
17	chr17:6380	A	G	0.4655	17	chr17:6380	A	G	0.4667	0.0012
17	chr17:6407	T	C	0.431	17	chr17:6407	T	C	0.09167	0.33933
17	chr17:6427	G	T	0.2931	17	chr17:6427	G	T	0.3	0.0069
17	chr17:6435	A	G	0.2069	17	chr17:6435	A	G	0.3417	0.1348
17	chr17:6633	A	C	0.08621	17	chr17:6633	A	C	0.225	0.13879
17	chr17:6638	T	C	0.06897	17	chr17:6638	T	C	0.05833	0.01064
17	chr17:6642	A	G	0.1207	17	chr17:6642	A	G	0.03333	0.08737
17	chr17:7404	T	A	0.1034	17	chr17:7404	T	A	0.25	0.1466
17	chr17:7562	T	C	0.2931	17	chr17:7562	T	C	0.1833	0.1098
17	chr17:7829	T	C	0.3448	17	chr17:7829	T	C	0.375	0.0302
17	chr17:7853	A	G	0.1379	17	chr17:7853	A	G	0.04167	0.09623
17	chr17:7873	G	A	0.3966	17	chr17:7873	G	A	0.3083	0.0883
17	chr17:8577	A	C	0.1207	17	chr17:8577	A	C	0.025	0.0957
17	chr17:8619	G	A	0.08621	17	chr17:8619	G	A	0.1167	0.03049
17	chr17:8624	T	A	0.1897	17	chr17:8624	T	A	0.1333	0.0564
17	chr17:8635	T	C	0.1034	17	chr17:8635	T	C	0.04167	0.06173
17	chr17:8747	C	A	0.4828	17	chr17:8747	C	A	0.4167	0.0661
17	chr17:8751	A	T	0.4828	17	chr17:8751	A	T	0.4417	0.0411
17	chr17:8756	C	T	0.08621	17	chr17:8756	C	T	0.1583	0.07209
17	chr17:8779	T	C	0.08621	17	chr17:8779	T	C	0.15	0.06379
17	chr17:8816	A	G	0.2931	17	chr17:8816	A	G	0.2833	0.0098
17	chr17:8868	T	C	0.2931	17	chr17:8868	T	C	0.15	0.1431
17	chr17:8882	C	G	0.2586	17	chr17:8882	C	G	0.275	0.0164
17	chr17:8908	A	G	0.2414	17	chr17:8908	A	G	0.2667	0.0253
17	chr17:8946	G	C	0.03448	17	chr17:8946	G	C	0.05833	0.02385
17	chr17:8988	A	G	0.4655	17	chr17:8988	A	G	0.175	0.2905
17	chr17:9045	G	A	0.08621	17	chr17:9045	G	A	0.04167	0.04454
17	chr17:9047	C	G	0.08621	17	chr17:9047	C	G	0.04167	0.04454
17	chr17:9216	T	C	0.06897	17	chr17:9216	T	C	0.09167	0.0227
17	chr17:9305	G	T	0.4483	17	chr17:9305	G	T	0.4	0.0483
17	chr17:9404	A	G	0.08621	17	chr17:9404	A	G	0	0.08621
17	chr17:10553	T	C	0.2069	17	chr17:10553	T	C	0.1167	0.0902
17	chr17:10585	C	T	0.4138	17	chr17:10585	C	T	0.3917	0.0221
17	chr17:10621	T	C	0.4483	17	chr17:10621	T	C	0.375	0.0733
17	chr17:10684	C	A	0.4828	17	chr17:10684	C	A	0.2917	0.1911
17	chr17:10778	G	A	0	17	chr17:10778	G	A	0	0
17	chr17:10787	A	T	0	17	chr17:10787	A	T	0	0
17	chr17:10829	C	G	0.4483	17	chr17:10829	C	G	0.2833	0.165
17	chr17:10842	G	A	0.3793	17	chr17:10842	G	A	0.4	0.0207
17	chr17:10863	G	A	0.05172	17	chr17:10863	G	A	0.1	0.04828
17	chr17:10988	A	C	0.1207	17	chr17:10988	A	C	0.04167	0.07903
17	chr17:11066	A	G	0.4483	17	chr17:11066	A	G	0.2833	0.165
17	chr17:11126	G	C	0.1034	17	chr17:11126	G	C	0.2667	0.1633
17	chr17:11132	C	T	0	17	chr17:11132	C	T	0.06667	0.06667
17	chr17:11143	C	G	0.1552	17	chr17:11143	C	G	0.1	0.0552
17	chr17:11156	C	A	0.4655	17	chr17:11156	C	A	0.4667	0.0012
17	chr17:11179	G	C	0.2069	17	chr17:11179	G	C	0.06667	0.14023
17	chr17:11194	A	C	0.2931	17	chr17:11194	A	C	0.1833	0.1098
17	chr17:11231	T	C	0.3103	17	chr17:11231	T	C	0.1667	0.1436
17	chr17:11234	G	A	0.2931	17	chr17:11234	G	A	0.1667	0.1264
17	chr17:11245	G	C	0.1379	17	chr17:11245	G	C	0.2667	0.1288
17	chr17:11247	A	G	0.2069	17	chr17:11247	A	G	0.2583	0.0514
17	chr17:11364	A	G	0.1552	17	chr17:11364	A	G	0.03333	0.12187
17	chr17:11376	C	G	0.3276	17	chr17:11376	C	G	0.15	0.1776
17	chr17:11387	A	G	0.2069	17	chr17:11387	A	G	0.1	0.1069
17	chr17:11436	A	G	0.2414	17	chr17:11436	A	G	0.1667	0.0747
17	chr17:11443	A	G	0.2586	17	chr17:11443	A	G	0.3083	0.0497
17	chr17:11449	A	G	0.1724	17	chr17:11449	A	G	0.1	0.0724
17	chr17:11471	C	G	0.3448	17	chr17:11471	C	G	0.1	0.2448
17	chr17:11657	G	T	0.3103	17	chr17:11657	G	T	0.1417	0.1686
17	chr17:11682	T	C	0.06897	17	chr17:11682	T	C	0.09167	0.0227
17	chr17:11820	A	G	0.1207	17	chr17:11820	A	G	0.1083	0.0124
17	chr17:11833	A	G	0.3448	17	chr17:11833	A	G	0.3333	0.0115
17	chr17:11901	T	C	0.1034	17	chr17:11901	T	C	0.125	0.0216
17	chr17:11910	T	G	0.1897	17	chr17:11910	T	G	0.25	0.0603
17	chr17:11947	C	T	0.3448	17	chr17:11947	T	C	0.4333	0.2219
17	chr17:11964	G	T	0.2586	17	chr17:11964	G	T	0.3917	0.1331
17	chr17:11969	A	C	0.2586	17	chr17:11969	A	C	0.3333	0.0747
17	chr17:11979	C	T	0	17	chr17:11979	C	T	0.1	0.1
17	chr17:12102	T	C	0	17	chr17:12102	T	C	0.1083	0.1083
17	chr17:12117	T	C	0.1724	17	chr17:12117	T	C	0.09167	0.08073
17	chr17:12186	G	A	0.3966	17	chr17:12186	G	A	0.35	0.0466
17	chr17:12510	T	A	0.3966	17	chr17:12510	T	A	0.375	0.0216
17	chr17:12536	A	G	0.08621	17	chr17:12536	A	G	0.15	0.06379
17	chr17:12614	A	G	0.05172	17	chr17:12614	A	G	0.1083	0.05658
17	chr17:13545	T	A	0.3448	17	chr17:13545	T	A	0.1667	0.1781
17	chr17:14232	C	T	0.3448	17	chr17:14232	C	T	0.1667	0.1781
17	chr17:14239	A	C	0.3103	17	chr17:14239	A	C	0.3333	0.023
17	chr17:14311	C	T	0.08621	17	chr17:14311	C	T	0.1333	0.04709
17	chr17:14492	A	G	0.2586	17	chr17:14492	A	G	0.15	0.1086
17	chr17:15286	T	C	0.2241	17	chr17:15286	T	C	0.09167	0.13243
17	chr17:15287	G	A	0.3448	17	chr17:15287	G	A	0.1667	0.1781
17	chr17:15353	C	T	0.2241	17	chr17:15353	C	T	0.175	0.0491
17	chr17:15668	C	T	0.3793	17	chr17:15668	C	T	0.2417	0.1376
17	chr17:15919	T	C	0.1552	17	chr17:15919	T	C	0.05833	0.09687
17	chr17:16000	A	G	0.3448	17	chr17:16000	A	G	0.375	0.0302
17	chr17:16409	G	A	0	17	chr17:16409	G	A	0.2083	0.2083
17	chr17:16443	T	G	0.3103	17	chr17:16443	T	G	0.35	0.0397
17	chr17:16454	G	C	0.3966	17	chr17:16454	G	C	0.3667	0.0299
17	chr17:16566	C	T	0.3966	17	chr17:16566	C	T	0.3833	0.0133
17	chr17:16663	T	C	0.2241	17	chr17:16663	T	C	0.04167	0.18243
17	chr17:16992	T	C	0.3966	17	chr17:16992	T	C	0.3583	0.0383
17	chr17:17034	T	A	0.06897	17	chr17:17034	T	A	0.09167	0.0227
17	chr17:17162	A	G	0.3793	17	chr17:17162	A	G	0.3667	0.0126
17	chr17:17233	T	C	0.2586	17	chr17:17233	T	C	0.1667	0.0919
17	chr17:17282	T	C	0.1724	17	chr17:17282	T	C	0.125	0.0474
17	chr17:17402	G	A	0.3621	17	chr17:17402	G	A	0.3667	0.0046
17	chr17:17522	T	C	0.1897	17	chr17:17522	T	C	0.1167	0.073
17	chr17:17586	A	G	0.3793	17	chr17:17586	A	G	0.3833	0.004
17	chr17:17749	C	T	0.2586	17	chr17:17749	C	T	0.175	0.0836
17	chr17:17796	A	G	0.06897	17	chr17:17796	A	G	0.1583	0.08933
17	chr17:17951	T	C	0.3448	17	chr17:17951	T	C	0.35	0.0052
17	chr17:18157	T	C	0.08621	17	chr17:18157	T	C	0.175	0.08879
17	chr17:18172	T	C	0.1724	17	chr17:18172	T	C	0.08333	0.08907
17	chr17:18293	A	G	0.3966	17	chr17:18293	A	G	0.4	0.0034
17	chr17:18591	C	G	0.2241	17	chr17:18591	C	G	0.1167	0.1074
17	chr17:19005	A	C	0.2414	17	chr17:19005	A	C	0.1333	0.1081
17	chr17:19260	T	C	0.2414	17	chr17:19260	T	C	0.175	0.0664
17	chr17:19419	A	G	0.3966	17	chr17:19419	A	G	0.3833	0.0133
17	chr17:19476	A	C	0.3966	17	chr17:19476	A	C	0.375	0.0216
17	chr17:19564	A	G	0.3966	17	chr17:19564	A	G	0.375	0.0216
17	chr17:19793	G	A	0.3793	17	chr17:19793	G	A	0.375	0.0043
17	chr17:19847	G	A	0.2586	17	chr17:19847	G	A	0.1667	0.0919
17	chr17:20045	T	C	0.3793	17	chr17:20045	T	C	0.3583	0.021
17	chr17:20115	T	C	0.3621	17	chr17:20115	T	C	0.3667	0.0046
17	chr17:20405	T	C	0.3793	17	chr17:20405	T	C	0.2917	0.0876
17	chr17:20488	T	G	0.3621	17	chr17:20488	T	G	0.3583	0.0038
17	chr17:21479	C	T	0.3966	17	chr17:21479	C	T	0.3917	0.0049
17	chr17:21486	T	G	0.3793	17	chr17:21486	T	G	0.375	0.0043
17	chr17:21563	A	G	0.4138	17	chr17:21563	A	G	0.3833	0.0305
17	chr17:21669	T	C	0.3793	17	chr17:21669	T	C	0.3833	0.004
17	chr17:21942	A	G	0.1379	17	chr17:21942	A	G	0.2083	0.0704
17	chr17:22559	T	C	0.2241	17	chr17:22559	T	C	0.2	0.0241
17	chr17:22967	C	T	0.3793	17	chr17:22967	C	T	0.4083	0.029
17	chr17:23208	A	G	0.1207	17	chr17:23208	A	G	0.1917	0.071
17	chr17:23471	G	A	0.2414	17	chr17:23471	G	A	0.1583	0.0831
17	chr17:23592	G	A	0.2069	17	chr17:23592	G	A	0.175	0.0319
17	chr17:23640	G	A	0.2241	17	chr17:23640	G	A	0.1917	0.0324
17	chr17:23712	A	G	0.1552	17	chr17:23712	A	G	0.05833	0.09687
17	chr17:23715	T	G	0.1724	17	chr17:23715	T	G	0.05833	0.11407
17	chr17:24204	A	G	0.05172	17	chr17:24204	A	G	0.06667	0.01495
17	chr17:24218	A	G	0.3966	17	chr17:24218	A	G	0.35	0.0466
17	chr17:24342	C	T	0.08621	17	chr17:24342	C	T	0.175	0.08879
17	chr17:24352	A	T	0.08621	17	chr17:24352	A	T	0.175	0.08879
17	chr17:24407	T	C	0.4138	17	chr17:24407	T	C	0.3083	0.1055
17	chr17:24480	A	G	0.05172	17	chr17:24480	A	G	0.075	0.02328
17	chr17:24529	G	A	0.08621	17	chr17:24529	G	A	0.15	0.06379
17	chr17:24616	C	T	0.08621	17	chr17:24616	C	T	0.1667	0.08049
17	chr17:24890	A	G	0.06897	17	chr17:24890	A	G	0.1833	0.11433
17	chr17:25415	G	A	0.08621	17	chr17:25415	G	A	0.1417	0.05549
17	chr17:25481	C	T	0.1379	17	chr17:25481	C	T	0.2167	0.0788
17	chr17:26160	T	C	0.03448	17	chr17:26160	T	C	0.1083	0.07382
17	chr17:26485	C	G	0.08621	17	chr17:26485	C	G	0.1833	0.09709
17	chr17:26509	G	A	0.08621	17	chr17:26509	G	A	0.1667	0.08049
17	chr17:26986	A	G	0.1379	17	chr17:26986	A	G	0.25	0.1121
17	chr17:27372	T	C	0.1552	17	chr17:27372	T	C	0.05833	0.09687
17	chr17:27564	C	T	0.03448	17	chr17:27564	C	T	0.1583	0.12382
17	chr17:27761	T	C	0.1724	17	chr17:27761	T	C	0.04167	0.13073
17	chr17:28190	A	C	0.3966	17	chr17:28190	A	C	0.375	0.0216
17	chr17:28265	C	T	0.08621	17	chr17:28265	C	T	0.2083	0.12209
17	chr17:28331	T	C	0.08621	17	chr17:28331	T	C	0.1667	0.08049
17	chr17:28427	C	A	0.08621	17	chr17:28427	C	A	0.1667	0.08049
17	chr17:28791	T	C	0.08621	17	chr17:28791	T	C	0.1667	0.08049
17	chr17:29263	A	G	0.3966	17	chr17:29263	A	G	0.3667	0.0299
17	chr17:29266	T	C	0.1552	17	chr17:29266	T	C	0.225	0.0698
17	chr17:29293	T	A	0.08621	17	chr17:29293	T	A	0.1583	0.07209
17	chr17:29301	T	C	0.08621	17	chr17:29301	T	C	0.1583	0.07209
17	chr17:30052	T	A	0.3448	17	chr17:30052	T	A	0.4417	0.0969
17	chr17:30169	T	C	0.05172	17	chr17:30169	T	C	0.1667	0.11498
17	chr17:30447	C	G	0	17	chr17:30447	C	G	0.125	0.125
17	chr17:30465	C	A	0.06897	17	chr17:30465	C	A	0.1417	0.07273
17	chr17:30768	A	G	0.01724	17	chr17:30768	A	G	0.06667	0.04943
17	chr17:30985	A	G	0.01724	17	chr17:30985	A	G	0.06667	0.04943
17	chr17:31025	A	G	0.1724	17	chr17:31025	A	G	0.06667	0.10573
17	chr17:31122	C	T	0.06897	17	chr17:31122	C	T	0.08333	0.01436
17	chr17:31247	A	T	0.08621	17	chr17:31247	A	T	0.1667	0.08049
17	chr17:31248	G	A	0.08621	17	chr17:31248	G	A	0.1583	0.07209
17	chr17:31320	G	T	0.1724	17	chr17:31320	G	T	0.05833	0.11407
17	chr17:31367	A	G	0.08621	17	chr17:31367	A	G	0.15	0.06379
17	chr17:32118	A	T	0.05172	17	chr17:32118	A	T	0.06667	0.01495
17	chr17:32144	C	A	0.1034	17	chr17:32144	C	A	0.175	0.0716
17	chr17:32418	G	A	0.05172	17	chr17:32418	G	A	0.06667	0.01495
17	chr17:32517	A	C	0.05172	17	chr17:32517	A	C	0.04167	0.01005
17	chr17:32548	T	C	0.1552	17	chr17:32548	T	C	0.05	0.1052
17	chr17:32628	C	T	0.06897	17	chr17:32628	C	T	0.08333	0.01436
17	chr17:32825	A	G	0.2414	17	chr17:32825	A	G	0.125	0.1164
17	chr17:33030	G	GA	0.1552	17	chr17:33030	G	GA	0.05833	0.09687
17	chr17:33039	C	G	0.06897	17	chr17:33039	C	G	0.175	0.10603
17	chr17:33308	A	G	0.2586	17	chr17:33308	A	G	0.3583	0.0997
17	chr17:33522	G	A	0.1724	17	chr17:33522	G	A	0.04167	0.13073
17	chr17:33755	C	T	0.4655	17	chr17:33755	C	T	0.4417	0.0238
17	chr17:34021	G	A	0.1034	17	chr17:34021	G	A	0.1833	0.0799
17	chr17:34483	A	G	0.06897	17	chr17:34483	A	G	0.08333	0.01436
17	chr17:34496	T	C	0.2241	17	chr17:34496	T	C	0.1917	0.0324
17	chr17:36058	T	C	0.06897	17	chr17:36058	T	C	0.1667	0.09773
17	chr17:36227	T	C	0.1724	17	chr17:36227	T	C	0.075	0.0974
17	chr17:36416	C	T	0.08621	17	chr17:36416	C	T	0.1667	0.08049
17	chr17:37521	T	C	0.3448	17	chr17:37521	T	C	0.4083	0.0635
17	chr17:37570	T	A	0.05172	17	chr17:37570	T	A	0.08333	0.03161
17	chr17:37646	T	G	0.06897	17	chr17:37646	T	G	0.08333	0.01436
17	chr17:37655	A	G	0.06897	17	chr17:37655	A	G	0.06667	0.0023
17	chr17:38423	G	A	0.2759	17	chr17:38423	G	A	0.1417	0.1342
17	chr17:38567	G	A	0.05172	17	chr17:38567	G	A	0.1583	0.10658
17	chr17:38686	A	T	0.1724	17	chr17:38686	A	T	0.1167	0.0557
17	chr17:38687	T	A	0.2759	17	chr17:38687	T	A	0.175	0.1009
17	chr17:38723	G	A	0.01724	17	chr17:38723	G	A	0.05833	0.04109
17	chr17:38794	T	C	0.06897	17	chr17:38794	T	C	0.09167	0.0227
17	chr17:39064	C	A	0.06897	17	chr17:39064	C	A	0.075	0.00603
17	chr17:39652	C	T	0.06897	17	chr17:39652	C	T	0.1833	0.11433
17	chr17:39987	A	G	0.1034	17	chr17:39987	A	G	0.125	0.0216
17	chr17:40016	G	C	0.01724	17	chr17:40016	G	C	0.05	0.03276
17	chr17:40456	A	G	0.06897	17	chr17:40456	A	G	0.1667	0.09773
17	chr17:40541	C	A	0	17	chr17:40541	C	A	0.06667	0.06667
17	chr17:40717	C	A	0.1897	17	chr17:40717	C	A	0.125	0.0647
17	chr17:40740	G	A	0.06897	17	chr17:40740	G	A	0.09167	0.0227
17	chr17:40812	G	A	0.3621	17	chr17:40812	G	A	0.3667	0.0046
17	chr17:40891	T	C	0.2759	17	chr17:40891	T	C	0.175	0.1009
17	chr17:41073	T	C	0.05172	17	chr17:41073	T	C	0.1083	0.05658
17	chr17:41096	T	C	0.2069	17	chr17:41096	T	C	0.125	0.0819
17	chr17:41184	G	A	0.06897	17	chr17:41184	G	A	0.06667	0.0023
17	chr17:41531	C	T	0.3621	17	chr17:41531	C	T	0.375	0.0129
17	chr17:41551	G	A	0.06897	17	chr17:41551	G	A	0.175	0.10603
17	chr17:41820	A	G	0.06897	17	chr17:41820	A	G	0.1583	0.08933
17	chr17:42151	A	G	0.1724	17	chr17:42151	A	G	0.05833	0.11407
17	chr17:42245	C	A	0.01724	17	chr17:42245	C	A	0.05	0.03276
17	chr17:43274	C	A	0.05172	17	chr17:43274	C	A	0.05833	0.00661
17	chr17:44019	A	G	0.06897	17	chr17:44019	A	G	0.1667	0.09773
17	chr17:44289	G	C	0	17	chr17:44289	G	C	0.1	0.1
17	chr17:44319	C	T	0	17	chr17:44319	C	T	0.05833	0.05833
17	chr17:44618	G	A	0.06897	17	chr17:44618	G	A	0.1583	0.08933
17	chr17:44641	A	G	0.3276	17	chr17:44641	A	G	0.3667	0.0391
17	chr17:44757	C	A	0.3621	17	chr17:44757	C	A	0.3667	0.0046
17	chr17:45433	G	A	0.06897	17	chr17:45433	G	A	0.1583	0.08933
17	chr17:45554	T	C	0.06897	17	chr17:45554	T	C	0.06667	0.0023
17	chr17:45573	G	A	0.06897	17	chr17:45573	G	A	0.1833	0.11433
17	chr17:45691	C	T	0.1552	17	chr17:45691	C	T	0.075	0.0802
17	chr17:45701	T	C	0.01724	17	chr17:45701	T	C	0.05	0.03276
17	chr17:46047	A	AAAC	0.03448	17	chr17:46047	A	AAAC	0.1167	0.08222
17	chr17:46064	A	C	0.05172	17	chr17:46064	A	C	0.08333	0.03161
17	chr17:46539	C	T	0.1379	17	chr17:46539	C	T	0.075	0.0629
17	chr17:46816	C	T	0.431	17	chr17:46816	C	T	0.4083	0.0227
17	chr17:47115	T	C	0.2759	17	chr17:47115	T	C	0.2167	0.0592
17	chr17:47789	C	G	0.4138	17	chr17:47789	C	G	0.5	0.0862
17	chr17:48111	T	C	0.3621	17	chr17:48111	T	C	0.35	0.0121
17	chr17:48313	G	T	0.3621	17	chr17:48313	G	T	0.35	0.0121
17	chr17:48969	C	T	0.05172	17	chr17:48969	C	T	0.075	0.02328
17	chr17:49137	A	G	0.01724	17	chr17:49137	A	G	0.05833	0.04109
17	chr17:49949	T	C	0.3103	17	chr17:49949	T	C	0.3333	0.023
17	chr17:49984	A	G	0.2069	17	chr17:49984	A	G	0.2833	0.0764
17	chr17:50515	C	T	0.1724	17	chr17:50515	C	T	0.05	0.1224
17	chr17:50659	T	C	0.1552	17	chr17:50659	T	C	0.05	0.1052
17	chr17:50723	C	CTT	0.3448	17	chr17:50723	C	CTT	0.3917	0.0469
17	chr17:50860	C	T	0.2069	17	chr17:50860	C	T	0.1083	0.0986
17	chr17:51540	A	C	0.2069	17	chr17:51540	A	C	0.09167	0.11523
17	chr17:51752	C	T	0.3621	17	chr17:51752	C	T	0.3917	0.0296
17	chr17:52481	C	T	0.2931	17	chr17:52481	C	T	0.3083	0.0152
17	chr17:52486	A	G	0.5	17	chr17:52486	A	G	0.4167	0.0833
17	chr17:52495	T	C	0.3103	17	chr17:52495	T	C	0.3667	0.0564
17	chr17:52628	C	T	0.3448	17	chr17:52628	C	T	0.375	0.0302
17	chr17:52824	A	G	0.2414	17	chr17:52824	A	G	0.2417	0.0003
17	chr17:52907	G	A	0.3793	17	chr17:52907	G	A	0.3333	0.046
17	chr17:52958	A	T	0.06897	17	chr17:52958	A	T	0.1417	0.07273
17	chr17:52972	A	C	0.3621	17	chr17:52972	A	C	0.325	0.0371
17	chr17:53173	T	G	0.4655	17	chr17:53173	T	G	0.35	0.1155
17	chr17:53288	G	A	0.3276	17	chr17:53288	G	A	0.3083	0.0193
17	chr17:53323	G	A	0.3276	17	chr17:53323	G	A	0.35	0.0224
17	chr17:53351	G	T	0.2931	17	chr17:53351	G	T	0.3167	0.0236
17	chr17:53375	T	A	0.1034	17	chr17:53375	T	A	0.04167	0.06173
17	chr17:53393	G	A	0.3448	17	chr17:53393	G	A	0.325	0.0198
17	chr17:53677	G	A	0.3621	17	chr17:53677	G	A	0.3833	0.0212
17	chr17:53695	T	C	0.3448	17	chr17:53695	T	C	0.375	0.0302
17	chr17:53935	C	T	0.3621	17	chr17:53935	C	T	0.375	0.0129
17	chr17:53977	C	T	0.3448	17	chr17:53977	C	T	0.3833	0.0385
17	chr17:53984	T	TCA	0.1552	17	chr17:53984	T	TCA	0.075	0.0802
17	chr17:54099	T	G	0.3793	17	chr17:54099	T	G	0.3667	0.0126
17	chr17:54115	T	C	0.1207	17	chr17:54115	T	C	0.06667	0.05403
17	chr17:54281	C	T	0.3621	17	chr17:54281	C	T	0.3667	0.0046
17	chr17:54313	T	C	0.3276	17	chr17:54313	T	C	0.3667	0.0391
17	chr17:54345	G	A	0.3966	17	chr17:54345	G	A	0.3833	0.0133
17	chr17:54419	C	T	0.3621	17	chr17:54419	C	T	0.3833	0.0212
17	chr17:54472	T	G	0.3621	17	chr17:54472	T	G	0.3583	0.0038
17	chr17:54513	A	T	0.3103	17	chr17:54513	A	T	0.4	0.0897
17	chr17:54674	C	T	0.3621	17	chr17:54674	C	T	0.3833	0.0212
17	chr17:55216	C	G	0.1379	17	chr17:55216	C	G	0.06667	0.07123
17	chr17:56368	C	T	0.3793	17	chr17:56368	C	T	0.3917	0.0124
17	chr17:56502	G	C	0.05172	17	chr17:56502	G	C	0.1583	0.10658
17	chr17:56732	T	G	0.06897	17	chr17:56732	T	G	0.1	0.03103
17	chr17:56733	T	C	0.05172	17	chr17:56733	T	C	0.1	0.04828
17	chr17:56912	A	C	0.03448	17	chr17:56912	A	C	0.1	0.06552
17	chr17:57177	A	G	0.05172	17	chr17:57177	A	G	0.125	0.07328
17	chr17:57503	T	G	0.1724	17	chr17:57503	T	G	0.06667	0.10573
17	chr17:57698	A	G	0.3621	17	chr17:57698	A	G	0.3833	0.0212
17	chr17:58087	C	A	0.3103	17	chr17:58087	A	C	0.3333	0.3564
17	chr17:58091	T	A	0.1207	17	chr17:58091	T	A	0.3333	0.2126
17	chr17:58100	A	G	0.01724	17	chr17:58100	A	G	0.075	0.05776
17	chr17:58156	T	A	0.3793	17	chr17:58156	T	A	0.375	0.0043
17	chr17:58236	C	T	0.3793	17	chr17:58236	C	T	0.4	0.0207
17	chr17:58696	G	A	0.3621	17	chr17:58696	G	A	0.3833	0.0212
17	chr17:58713	G	A	0.3621	17	chr17:58713	G	A	0.3833	0.0212
17	chr17:59003	T	G	0.08621	17	chr17:59003	T	G	0.1667	0.08049
17	chr17:59215	A	G	0.3621	17	chr17:59215	A	G	0.3917	0.0296
17	chr17:59413	A	G	0.2069	17	chr17:59413	A	G	0.1083	0.0986
17	chr17:59640	C	A	0.3448	17	chr17:59640	C	A	0.3583	0.0135
17	chr17:59657	C	G	0.05172	17	chr17:59657	C	G	0.15	0.09828
17	chr17:59890	C	T	0.3448	17	chr17:59890	C	T	0.3917	0.0469
17	chr17:60022	T	C	0.1034	17	chr17:60022	T	C	0.05	0.0534
17	chr17:62776	A	T	0.2931	17	chr17:62776	A	T	0.3583	0.0652
17	chr17:62805	A	G	0.2931	17	chr17:62805	A	G	0.1833	0.1098
17	chr17:62988	G	C	0.3621	17	chr17:62988	G	C	0.375	0.0129
17	chr17:63040	C	A	0.03448	17	chr17:63040	C	A	0.08333	0.04885
17	chr17:63054	C	T	0.3448	17	chr17:63054	C	T	0.3833	0.0385
17	chr17:63206	C	T	0.1552	17	chr17:63206	C	T	0.075	0.0802
17	chr17:63282	G	A	0.3103	17	chr17:63282	G	A	0.1833	0.127
17	chr17:63783	T	C	0.06897	17	chr17:63783	T	C	0.225	0.15603
17	chr17:64045	C	T	0.3621	17	chr17:64045	C	T	0.3583	0.0038
17	chr17:64171	T	C	0.03448	17	chr17:64171	T	C	0.08333	0.04885
17	chr17:64265	G	A	0.3621	17	chr17:64265	G	A	0.3417	0.0204
17	chr17:64389	A	C	0.2931	17	chr17:64389	A	C	0.175	0.1181
17	chr17:64566	C	T	0.3793	17	chr17:64566	C	T	0.3833	0.004
17	chr17:64568	G	A	0.3793	17	chr17:64568	G	A	0.3833	0.004
17	chr17:65098	A	G	0.06897	17	chr17:65098	A	G	0.15	0.08103
17	chr17:66029	T	C	0.3966	17	chr17:66029	T	C	0.375	0.0216
17	chr17:66055	T	C	0.3966	17	chr17:66055	T	C	0.3833	0.0133
17	chr17:66079	A	G	0.3966	17	chr17:66079	A	G	0.375	0.0216
17	chr17:66395	G	A	0.3621	17	chr17:66395	G	A	0.375	0.0129
17	chr17:66573	T	C	0.3621	17	chr17:66573	T	C	0.3917	0.0296
17	chr17:66688	A	C	0.4483	17	chr17:66688	C	A	0.4417	0.11
17	chr17:66690	A	C	0.3621	17	chr17:66690	A	C	0.3667	0.0046
17	chr17:66693	T	C	0.3966	17	chr17:66693	T	C	0.4833	0.0867
17	chr17:66782	A	G	0.06897	17	chr17:66782	A	G	0.1667	0.09773
17	chr17:66799	C	T	0.4655	17	chr17:66799	T	C	0.3917	0.1428
17	chr17:66819	A	G	0.06897	17	chr17:66819	A	G	0.08333	0.01436
17	chr17:66850	G	A	0.3793	17	chr17:66850	G	A	0.375	0.0043
17	chr17:66978	C	G	0.3276	17	chr17:66978	C	G	0.2667	0.0609
17	chr17:67049	A	G	0.4138	17	chr17:67049	A	G	0.3917	0.0221
17	chr17:67098	A	G	0.05172	17	chr17:67098	A	G	0.1583	0.10658
17	chr17:67129	A	G	0.03448	17	chr17:67129	A	G	0.08333	0.04885
17	chr17:67241	C	T	0.3793	17	chr17:67241	C	T	0.3917	0.0124
17	chr17:67367	T	C	0.3621	17	chr17:67367	T	C	0.375	0.0129
17	chr17:67559	A	G	0.3448	17	chr17:67559	A	G	0.2667	0.0781
17	chr17:67661	G	A	0.3621	17	chr17:67661	G	A	0.3583	0.0038
17	chr17:67680	A	G	0.3448	17	chr17:67680	A	G	0.325	0.0198
17	chr17:67691	G	A	0.3448	17	chr17:67691	G	A	0.3583	0.0135
17	chr17:67766	G	A	0.3621	17	chr17:67766	G	A	0.3667	0.0046
17	chr17:67827	C	A	0.3621	17	chr17:67827	C	A	0.3667	0.0046
17	chr17:68230	C	A	0	17	chr17:68230	C	A	0.1417	0.1417
17	chr17:68340	C	T	0.3276	17	chr17:68340	C	T	0.3833	0.0557
17	chr17:68542	C	T	0.3276	17	chr17:68542	C	T	0.325	0.0026
17	chr17:68569	C	T	0.3448	17	chr17:68569	C	T	0.375	0.0302
17	chr17:68582	C	T	0.3448	17	chr17:68582	C	T	0.3833	0.0385
17	chr17:68983	A	G	0.3621	17	chr17:68983	A	G	0.3667	0.0046
17	chr17:69062	C	T	0.3793	17	chr17:69062	C	T	0.3917	0.0124
17	chr17:69084	A	G	0.3621	17	chr17:69084	A	G	0.3833	0.0212
17	chr17:69251	A	C	0.3621	17	chr17:69251	A	C	0.3583	0.0038
17	chr17:69331	A	G	0.1724	17	chr17:69331	A	G	0.08333	0.08907
17	chr17:69387	G	A	0.1724	17	chr17:69387	G	A	0.08333	0.08907
17	chr17:69451	A	G	0.3621	17	chr17:69451	A	G	0.375	0.0129
17	chr17:69543	C	T	0.3448	17	chr17:69543	C	T	0.375	0.0302
17	chr17:69617	A	G	0.3621	17	chr17:69617	A	G	0.3917	0.0296
17	chr17:69689	C	G	0.3621	17	chr17:69689	C	G	0.4	0.0379
17	chr17:69705	C	T	0.3793	17	chr17:69705	C	T	0.3917	0.0124
17	chr17:69822	T	C	0.3621	17	chr17:69822	T	C	0.3833	0.0212
17	chr17:69867	G	A	0.3793	17	chr17:69867	G	A	0.375	0.0043
17	chr17:69975	C	T	0.03448	17	chr17:69975	C	T	0.08333	0.04885
17	chr17:70057	C	T	0.3793	17	chr17:70057	C	T	0.3917	0.0124
17	chr17:70058	A	C	0.3621	17	chr17:70058	A	C	0.3917	0.0296
17	chr17:70138	G	A	0.3621	17	chr17:70138	G	A	0.3917	0.0296
17	chr17:70335	A	G	0.3621	17	chr17:70335	A	G	0.3667	0.0046
17	chr17:70514	C	T	0.3621	17	chr17:70514	C	T	0.3917	0.0296
17	chr17:70595	G	T	0.3621	17	chr17:70595	G	T	0.35	0.0121
17	chr17:70628	C	T	0.3793	17	chr17:70628	C	T	0.35	0.0293
17	chr17:70859	A	C	0.2069	17	chr17:70859	A	C	0.05833	0.14857
17	chr17:71129	G	A	0.3793	17	chr17:71129	G	A	0.3667	0.0126
17	chr17:71138	G	A	0.3793	17	chr17:71138	G	A	0.3583	0.021
17	chr17:71147	A	T	0.03448	17	chr17:71147	A	T	0.08333	0.04885
17	chr17:71209	G	A	0.06897	17	chr17:71209	G	A	0.1583	0.08933
17	chr17:71969	C	T	0.08621	17	chr17:71969	C	T	0.08333	0.00288
17	chr17:71983	A	G	0.1552	17	chr17:71983	A	G	0.06667	0.08853
17	chr17:72241	T	G	0.3621	17	chr17:72241	T	G	0.3833	0.0212
17	chr17:72316	T	C	0.06897	17	chr17:72316	T	C	0.09167	0.0227
17	chr17:72324	A	C	0.05172	17	chr17:72324	A	C	0.175	0.12328
17	chr17:72384	G	C	0.1724	17	chr17:72384	G	C	0.075	0.0974
17	chr17:72508	G	T	0.3621	17	chr17:72508	G	T	0.375	0.0129
17	chr17:73140	A	G	0.2414	17	chr17:73140	A	G	0.1083	0.1331
17	chr17:73164	T	C	0.3276	17	chr17:73164	T	C	0.375	0.0474
17	chr17:73575	C	T	0.3966	17	chr17:73575	T	C	0.425	0.1784
17	chr17:74100	G	T	0.1552	17	chr17:74100	G	T	0.06667	0.08853
17	chr17:74334	A	G	0.05172	17	chr17:74334	A	G	0.15	0.09828
17	chr17:74359	G	T	0.2241	17	chr17:74359	G	T	0.1	0.1241
17	chr17:75168	C	T	0.1897	17	chr17:75168	C	T	0.08333	0.10637
17	chr17:75583	A	G	0.3621	17	chr17:75583	A	G	0.4	0.0379
17	chr17:75615	A	G	0.06897	17	chr17:75615	A	G	0.1167	0.04773
17	chr17:75949	T	A	0.06897	17	chr17:75949	T	A	0.15	0.08103
17	chr17:76246	G	A	0.3793	17	chr17:76246	G	A	0.3917	0.0124
17	chr17:76381	A	G	0.3621	17	chr17:76381	A	G	0.4167	0.0546
17	chr17:76832	G	A	0.3621	17	chr17:76832	G	A	0.3667	0.0046
17	chr17:77566	A	C	0.3621	17	chr17:77566	A	C	0.3917	0.0296
17	chr17:77676	A	C	0.03448	17	chr17:77676	A	C	0.06667	0.03219
17	chr17:78037	A	G	0.3448	17	chr17:78037	A	G	0.375	0.0302
17	chr17:78307	G	A	0.1552	17	chr17:78307	G	A	0.05833	0.09687
17	chr17:78405	G	C	0.1724	17	chr17:78405	G	C	0.4167	0.2443
17	chr17:79962	G	C	0.03448	17	chr17:79962	G	C	0.1583	0.12382
17	chr17:79990	C	T	0.1552	17	chr17:79990	C	T	0.05	0.1052
17	chr17:80530	T	C	0.3621	17	chr17:80530	T	C	0.2667	0.0954
17	chr17:80799	G	C	0.2069	17	chr17:80799	G	C	0.1167	0.0902
17	chr17:81171	T	C	0.3793	17	chr17:81171	T	C	0.3833	0.004
17	chr17:81323	G	A	0.1552	17	chr17:81323	G	A	0.05833	0.09687
17	chr17:81494	G	A	0.3448	17	chr17:81494	G	A	0.35	0.0052
17	chr17:81510	G	A	0.431	17	chr17:81510	A	G	0.4333	0.1357
17	chr17:81939	C	G	0.3276	17	chr17:81939	C	G	0.2917	0.0359
17	chr17:82052	A	T	0.03448	17	chr17:82052	A	T	0.125	0.09052
17	chr17:82070	A	AG	0.05172	17	chr17:82070	A	AG	0.1417	0.08998
17	chr17:82342	T	C	0.06897	17	chr17:82342	T	C	0.175	0.10603
17	chr17:82397	C	T	0.4655	17	chr17:82397	T	C	0.4	0.1345
17	chr17:82531	C	A	0.3448	17	chr17:82531	C	A	0.3833	0.0385
17	chr17:82723	C	T	0.05172	17	chr17:82723	C	T	0.1667	0.11498
17	chr17:82781	A	G	0.2931	17	chr17:82781	A	G	0.1667	0.1264
17	chr17:82940	G	A	0.431	17	chr17:82940	A	G	0.4417	0.1273
17	chr17:83042	A	T	0.01724	17	chr17:83042	A	T	0.1	0.08276
17	chr17:83091	C	A	0.4483	17	chr17:83091	A	C	0.4333	0.1184
17	chr17:83098	A	G	0.4655	17	chr17:83098	G	A	0.4333	0.1012
17	chr17:83107	T	A	0.4655	17	chr17:83107	A	T	0.4333	0.1012
17	chr17:83508	G	GA	0.06897	17	chr17:83508	G	GA	0.06667	0.0023
17	chr17:83630	T	C	0.06897	17	chr17:83630	T	C	0.1833	0.11433
17	chr17:84026	G	C	0.06897	17	chr17:84026	G	C	0.175	0.10603
17	chr17:84247	T	G	0.1552	17	chr17:84247	T	G	0.075	0.0802
17	chr17:84467	A	G	0.06897	17	chr17:84467	A	G	0.09167	0.0227
17	chr17:84721	A	C	0.2759	17	chr17:84721	A	C	0.175	0.1009
17	chr17:84893	G	A	0.06897	17	chr17:84893	G	A	0.075	0.00603
17	chr17:85016	G	A	0	17	chr17:85016	G	A	0.1	0.1
17	chr17:85201	G	C	0.05172	17	chr17:85201	G	C	0.15	0.09828
17	chr17:85257	T	C	0.05172	17	chr17:85257	T	C	0.1417	0.08998
17	chr17:85620	A	G	0.05172	17	chr17:85620	A	G	0.04167	0.01005
17	chr17:85694	T	C	0.06897	17	chr17:85694	T	C	0.1	0.03103
17	chr17:85755	A	G	0.3621	17	chr17:85755	A	G	0.3583	0.0038
17	chr17:86254	G	A	0.3621	17	chr17:86254	G	A	0.375	0.0129
17	chr17:86919	G	C	0.3621	17	chr17:86919	G	C	0.3583	0.0038
17	chr17:87001	T	G	0.03448	17	chr17:87001	T	G	0.1417	0.10722
17	chr17:87005	T	C	0.3448	17	chr17:87005	T	C	0.3667	0.0219
17	chr17:87932	T	TTAAAAA	0	17	chr17:87932	T	TTAAAAA	0.1417	0.1417
17	chr17:88419	T	C	0.05172	17	chr17:88419	T	C	0.1333	0.08158
17	chr17:88588	C	T	0.1379	17	chr17:88588	C	T	0.05	0.0879
17	chr17:89221	A	T	0.06897	17	chr17:89221	A	T	0.175	0.10603
17	chr17:89885	T	C	0.4138	17	chr17:89885	C	T	0.4583	0.1279
17	chr17:93507	A	C	0.01724	17	chr17:93507	A	C	0.1667	0.14946
17	chr17:93674	C	T	0.06897	17	chr17:93674	C	T	0.04167	0.0273
17	chr17:93712	A	G	0.1724	17	chr17:93712	A	G	0.05833	0.11407
17	chr17:93863	A	G	0.1724	17	chr17:93863	A	G	0.08333	0.08907
17	chr17:94017	A	T	0.06897	17	chr17:94017	A	T	0.08333	0.01436
17	chr17:94734	C	G	0.06897	17	chr17:94734	C	G	0.15	0.08103
17	chr17:95038	C	T	0.4483	17	chr17:95038	T	C	0.4083	0.1434
17	chr17:95429	A	G	0.06897	17	chr17:95429	A	G	0.03333	0.03564
17	chr17:95981	C	A	0.06897	17	chr17:95981	C	A	0.1667	0.09773
17	chr17:96085	A	G	0.06897	17	chr17:96085	A	G	0.1583	0.08933
17	chr17:96095	A	G	0.08621	17	chr17:96095	A	G	0.15	0.06379
17	chr17:96869	T	G	0.06897	17	chr17:96869	T	G	0.1583	0.08933
17	chr17:97574	T	A	0.3103	17	chr17:97574	T	A	0.375	0.0647
17	chr17:97644	G	T	0.3276	17	chr17:97644	G	T	0.2833	0.0443
17	chr17:98180	T	C	0.06897	17	chr17:98180	T	C	0.1583	0.08933
17	chr17:98791	A	T	0.2069	17	chr17:98791	A	T	0.475	0.2681
17	chr17:98890	T	C	0.05172	17	chr17:98890	T	C	0.15	0.09828
17	chr17:98927	G	A	0.05172	17	chr17:98927	G	A	0.1583	0.10658
17	chr17:98996	G	A	0.2069	17	chr17:98996	G	A	0.1167	0.0902
17	chr17:99046	A	G	0.06897	17	chr17:99046	A	G	0.1583	0.08933
17	chr17:99308	G	A	0.05172	17	chr17:99308	G	A	0.175	0.12328
17	chr17:99310	G	A	0.08621	17	chr17:99310	G	A	0.09167	0.00546
17	chr17:99433	T	G	0.1724	17	chr17:99433	T	G	0.06667	0.10573
17	chr17:99564	G	T	0.06897	17	chr17:99564	G	T	0.2	0.13103
17	chr17:99577	G	A	0.05172	17	chr17:99577	G	A	0.1917	0.13998
17	chr17:99699	C	T	0.01724	17	chr17:99699	C	T	0.1333	0.11606
17	chr17:99723	G	A	0.01724	17	chr17:99723	G	A	0.15	0.13276
17	chr17:99736	G	A	0.06897	17	chr17:99736	G	A	0.1583	0.08933
17	chr17:99788	G	A	0.06897	17	chr17:99788	G	A	0.15	0.08103
17	chr17:99799	T	G	0.06897	17	chr17:99799	T	G	0.175	0.10603
17	chr17:99854	G	A	0.06897	17	chr17:99854	G	A	0.2083	0.13933
17	chr17:99921	A	G	0.06897	17	chr17:99921	A	G	0.1833	0.11433
17	chr17:100106	G	A	0.05172	17	chr17:100106	G	A	0.1917	0.13998
17	chr17:100290	T	C	0.05172	17	chr17:100290	T	C	0.2	0.14828
17	chr17:100309	T	G	0.05172	17	chr17:100309	T	G	0.08333	0.03161
17	chr17:100420	C	T	0.3448	17	chr17:100420	C	T	0.4	0.0552
17	chr17:100450	G	A	0.03448	17	chr17:100450	G	A	0.1	0.06552
17	chr17:100481	A	G	0.06897	17	chr17:100481	A	G	0.1333	0.06433
17	chr17:100482	A	T	0.06897	17	chr17:100482	A	T	0.1583	0.08933
17	chr17:100500	C	A	0.4655	17	chr17:100500	A	C	0.3417	0.1928
17	chr17:100541	A	T	0.05172	17	chr17:100541	A	T	0.175	0.12328
17	chr17:100583	T	C	0.06897	17	chr17:100583	T	C	0.175	0.10603
17	chr17:100652	G	A	0.06897	17	chr17:100652	G	A	0.1833	0.11433
17	chr17:100927	A	T	0.08621	17	chr17:100927	A	T	0.1083	0.02209
17	chr17:100953	A	G	0.1724	17	chr17:100953	A	G	0.3	0.1276
17	chr17:101208	G	A	0.03448	17	chr17:101208	G	A	0.08333	0.04885
17	chr17:101525	G	A	0.03448	17	chr17:101525	G	A	0.06667	0.03219
17	chr17:101599	G	C	0.03448	17	chr17:101599	G	C	0.08333	0.04885
17	chr17:101649	A	C	0.03448	17	chr17:101649	A	C	0.09167	0.05719
17	chr17:101799	G	A	0.03448	17	chr17:101799	G	A	0.075	0.04052
17	chr17:102159	G	A	0.03448	17	chr17:102159	G	A	0.09167	0.05719
17	chr17:102188	A	G	0.03448	17	chr17:102188	A	G	0.09167	0.05719
17	chr17:102288	T	C	0.3276	17	chr17:102288	T	C	0.375	0.0474
17	chr17:102302	A	G	0.03448	17	chr17:102302	A	G	0.08333	0.04885
17	chr17:103444	A	G	0.03448	17	chr17:103444	A	G	0.05833	0.02385
17	chr17:103611	G	A	0.05172	17	chr17:103611	G	A	0.05	0.00172
17	chr17:103708	T	C	0.01724	17	chr17:103708	T	C	0.08333	0.06609
17	chr17:103709	T	C	0.03448	17	chr17:103709	T	C	0.08333	0.04885
17	chr17:103733	C	T	0.03448	17	chr17:103733	C	T	0.08333	0.04885
17	chr17:103977	C	A	0.01724	17	chr17:103977	C	A	0.06667	0.04943
17	chr17:104056	A	G	0.01724	17	chr17:104056	A	G	0.075	0.05776
17	chr17:104091	C	T	0.01724	17	chr17:104091	C	T	0.075	0.05776
17	chr17:104150	G	A	0.03448	17	chr17:104150	G	A	0.1167	0.08222
17	chr17:104216	T	G	0	17	chr17:104216	T	G	0.1	0.1
17	chr17:104236	C	T	0.03448	17	chr17:104236	C	T	0.06667	0.03219
17	chr17:104325	C	T	0.01724	17	chr17:104325	C	T	0.08333	0.06609
17	chr17:104339	T	C	0.03448	17	chr17:104339	T	C	0.08333	0.04885
17	chr17:104413	A	C	0.05172	17	chr17:104413	A	C	0.08333	0.03161
17	chr17:104695	A	T	0	17	chr17:104695	A	T	0.08333	0.08333
17	chr17:104782	C	A	0.01724	17	chr17:104782	C	A	0.075	0.05776
17	chr17:104789	C	G	0.01724	17	chr17:104789	C	G	0.08333	0.06609
17	chr17:105051	C	T	0.03448	17	chr17:105051	C	T	0.1	0.06552
17	chr17:105180	A	G	0.03448	17	chr17:105180	A	G	0.09167	0.05719
17	chr17:105546	A	C	0.03448	17	chr17:105546	A	C	0.06667	0.03219
17	chr17:105733	A	C	0.03448	17	chr17:105733	A	C	0.075	0.04052
17	chr17:105920	T	G	0.05172	17	chr17:105920	T	G	0.05833	0.00661
17	chr17:106035	A	T	0.2069	17	chr17:106035	A	T	0	0.2069
17	chr17:106241	T	C	0.01724	17	chr17:106241	T	C	0.075	0.05776
17	chr17:106512	C	T	0.01724	17	chr17:106512	C	T	0.08333	0.06609
17	chr17:106612	C	T	0.03448	17	chr17:106612	C	T	0.08333	0.04885
17	chr17:106958	A	G	0.2414	17	chr17:106958	A	G	0.375	0.1336
17	chr17:107199	A	G	0.03448	17	chr17:107199	A	G	0.09167	0.05719
17	chr17:107212	A	G	0.03448	17	chr17:107212	A	G	0.08333	0.04885
17	chr17:107269	T	C	0.2931	17	chr17:107269	T	C	0.4667	0.1736
17	chr17:107285	T	C	0.01724	17	chr17:107285	T	C	0.06667	0.04943
17	chr17:107374	C	G	0.06897	17	chr17:107374	C	G	0.08333	0.01436
17	chr17:107578	A	G	0.1207	17	chr17:107578	A	G	0.225	0.1043
17	chr17:107635	G	A	0.2931	17	chr17:107635	G	A	0.1083	0.1848
17	chr17:107666	A	G	0.03448	17	chr17:107666	A	G	0.09167	0.05719
17	chr17:107699	A	G	0.06897	17	chr17:107699	A	G	0.08333	0.01436
17	chr17:107966	G	T	0	17	chr17:107966	G	T	0.1	0.1
17	chr17:108799	G	A	0.03448	17	chr17:108799	G	A	0.05833	0.02385
17	chr17:108904	A	G	0.2069	17	chr17:108904	A	G	0.1167	0.0902
17	chr17:109206	T	C	0	17	chr17:109206	T	C	0.1583	0.1583
17	chr17:109207	G	A	0	17	chr17:109207	G	A	0.1583	0.1583
17	chr17:110248	T	A	0.1897	17	chr17:110248	T	A	0.1583	0.0314
17	chr17:110340	G	A	0.03448	17	chr17:110340	G	A	0.09167	0.05719
17	chr17:110418	A	G	0.2414	17	chr17:110418	A	G	0.1583	0.0831
17	chr17:110431	T	C	0	17	chr17:110431	T	C	0.1	0.1
17	chr17:110972	T	G	0.03448	17	chr17:110972	T	G	0.06667	0.03219
17	chr17:110984	T	C	0.2414	17	chr17:110984	T	C	0.1417	0.0997
17	chr17:111039	A	C	0.2414	17	chr17:111039	A	C	0.1583	0.0831
17	chr17:111267	G	A	0	17	chr17:111267	G	A	0.075	0.075
17	chr17:111391	T	A	0.03448	17	chr17:111391	T	A	0.075	0.04052
17	chr17:111541	T	C	0.03448	17	chr17:111541	T	C	0.05833	0.02385
17	chr17:111766	G	A	0.2759	17	chr17:111766	G	A	0.3167	0.0408
17	chr17:111926	G	A	0.3448	17	chr17:111926	G	A	0	0.3448
17	chr17:111940	C	A	0.03448	17	chr17:111940	C	A	0.05833	0.02385
17	chr17:112408	C	G	0.01724	17	chr17:112408	C	G	0.09167	0.07443
17	chr17:112916	C	T	0.2241	17	chr17:112916	C	T	0.1	0.1241
17	chr17:113211	G	A	0.03448	17	chr17:113211	G	A	0.05833	0.02385
17	chr17:113249	C	T	0.03448	17	chr17:113249	C	T	0.06667	0.03219
17	chr17:113291	G	A	0.01724	17	chr17:113291	G	A	0.075	0.05776
17	chr17:113486	G	T	0.05172	17	chr17:113486	G	T	0.08333	0.03161
17	chr17:113505	T	C	0.2586	17	chr17:113505	T	C	0.075	0.1836
17	chr17:114073	A	C	0.03448	17	chr17:114073	A	C	0.09167	0.05719
17	chr17:114209	G	A	0.2241	17	chr17:114209	G	A	0.1417	0.0824
17	chr17:114306	T	C	0.03448	17	chr17:114306	T	C	0.08333	0.04885
17	chr17:114392	G	T	0	17	chr17:114392	G	T	0.09167	0.09167
17	chr17:114642	T	G	0.03448	17	chr17:114642	T	G	0.08333	0.04885
17	chr17:114788	G	A	0.01724	17	chr17:114788	G	A	0.075	0.05776
17	chr17:114893	G	A	0.03448	17	chr17:114893	G	A	0.05833	0.02385
17	chr17:115346	A	T	0.2586	17	chr17:115346	A	T	0.2333	0.0253
17	chr17:115434	T	G	0.1034	17	chr17:115434	T	G	0.09167	0.01173
17	chr17:115870	A	C	0.03448	17	chr17:115870	A	C	0.08333	0.04885
17	chr17:116088	G	A	0.03448	17	chr17:116088	G	A	0.08333	0.04885
17	chr17:116165	T	C	0.01724	17	chr17:116165	T	C	0.08333	0.06609
17	chr17:116169	A	G	0.01724	17	chr17:116169	A	G	0.08333	0.06609
17	chr17:116331	C	G	0.01724	17	chr17:116331	C	G	0.075	0.05776
17	chr17:116332	A	G	0.01724	17	chr17:116332	A	G	0.08333	0.06609
17	chr17:116539	G	A	0.03448	17	chr17:116539	G	A	0.05833	0.02385
17	chr17:116705	C	T	0.1897	17	chr17:116705	C	T	0.1083	0.0814
17	chr17:116909	G	A	0.2931	17	chr17:116909	G	A	0.075	0.2181
17	chr17:116987	G	A	0	17	chr17:116987	G	A	0.1	0.1
17	chr17:117193	A	T	0.05172	17	chr17:117193	A	T	0.05833	0.00661
17	chr17:117198	G	A	0.03448	17	chr17:117198	G	A	0.1	0.06552
17	chr17:117402	A	G	0.03448	17	chr17:117402	A	G	0.08333	0.04885
17	chr17:117640	G	A	0.01724	17	chr17:117640	G	A	0.09167	0.07443
17	chr17:118214	T	C	0.03448	17	chr17:118214	T	C	0.09167	0.05719
17	chr17:118307	C	T	0.03448	17	chr17:118307	C	T	0.09167	0.05719
17	chr17:118360	C	T	0.03448	17	chr17:118360	C	T	0.075	0.04052
17	chr17:118654	T	C	0.03448	17	chr17:118654	T	C	0.05833	0.02385
17	chr17:119078	G	T	0.03448	17	chr17:119078	G	T	0.08333	0.04885
17	chr17:119316	C	A	0	17	chr17:119316	C	A	0.1083	0.1083
17	chr17:119386	T	C	0.03448	17	chr17:119386	T	C	0.09167	0.05719
17	chr17:119606	G	A	0.03448	17	chr17:119606	G	A	0.09167	0.05719
17	chr17:119633	A	G	0.2586	17	chr17:119633	A	G	0.1333	0.1253
17	chr17:119984	A	G	0.3793	17	chr17:119984	A	G	0.3417	0.0376
17	chr17:120078	T	C	0.2759	17	chr17:120078	T	C	0.1	0.1759
17	chr17:120188	T	A	0.03448	17	chr17:120188	T	A	0.09167	0.05719
17	chr17:120252	T	A	0.01724	17	chr17:120252	T	A	0.09167	0.07443
17	chr17:120642	A	G	0.03448	17	chr17:120642	A	G	0.09167	0.05719
17	chr17:120758	T	C	0.2414	17	chr17:120758	T	C	0.08333	0.15807
17	chr17:120864	A	G	0.03448	17	chr17:120864	A	G	0.08333	0.04885
17	chr17:121138	T	C	0.2414	17	chr17:121138	T	C	0.1333	0.1081
17	chr17:121206	T	G	0.03448	17	chr17:121206	T	G	0.06667	0.03219
17	chr17:121725	A	G	0.2414	17	chr17:121725	A	G	0.475	0.2336
17	chr17:121765	C	G	0	17	chr17:121765	C	G	0.09167	0.09167
17	chr17:121914	A	G	0.1207	17	chr17:121914	A	G	0.1333	0.0126
17	chr17:122155	T	C	0.4138	17	chr17:122155	T	C	0.3833	0.0305
17	chr17:122475	T	G	0.4655	17	chr17:122475	T	G	0.3667	0.0988
17	chr17:122476	A	T	0.4655	17	chr17:122476	A	T	0.3667	0.0988
17	chr17:122569	A	G	0.05172	17	chr17:122569	A	G	0.09167	0.03995
17	chr17:122648	A	G	0.431	17	chr17:122648	A	G	0.375	0.056
17	chr17:122649	G	A	0	17	chr17:122649	G	A	0.08333	0.08333
17	chr17:122859	A	G	0.4828	17	chr17:122859	A	G	0.4333	0.0495
17	chr17:122888	T	C	0.4828	17	chr17:122888	T	C	0.425	0.0578
17	chr17:122899	C	A	0.4655	17	chr17:122899	C	A	0.3667	0.0988
17	chr17:122984	A	G	0.1034	17	chr17:122984	A	G	0.1417	0.0383
17	chr17:123337	T	C	0.1034	17	chr17:123337	T	C	0.2667	0.1633
17	chr17:123530	C	T	0.4483	17	chr17:123530	C	T	0.425	0.0233
17	chr17:123791	A	G	0.2069	17	chr17:123791	A	G	0.05	0.1569
17	chr17:123833	C	T	0.2586	17	chr17:123833	C	T	0.3417	0.0831
17	chr17:123885	T	G	0.4828	17	chr17:123885	T	G	0.5	0.0172
17	chr17:123976	G	C	0.05172	17	chr17:123976	G	C	0.05833	0.00661
17	chr17:124599	G	T	0.08621	17	chr17:124599	G	T	0.04167	0.04454
17	chr17:125410	A	G	0.06897	17	chr17:125410	A	G	0.05	0.01897
17	chr17:125482	G	C	0.06897	17	chr17:125482	G	C	0.05	0.01897
17	chr17:125496	A	G	0.06897	17	chr17:125496	A	G	0.05	0.01897
17	chr17:125583	G	A	0.05172	17	chr17:125583	G	A	0.04167	0.01005
17	chr17:125760	A	G	0.2069	17	chr17:125760	A	G	0.1167	0.0902
17	chr17:125769	G	A	0.1897	17	chr17:125769	G	A	0.1167	0.073
17	chr17:125958	A	G	0.06897	17	chr17:125958	A	G	0.05	0.01897
17	chr17:126158	C	A	0.06897	17	chr17:126158	C	A	0.04167	0.0273
17	chr17:126713	T	C	0.3793	17	chr17:126713	T	C	0.3333	0.046
17	chr17:126970	T	A	0.3448	17	chr17:126970	T	A	0.375	0.0302
17	chr17:127100	C	G	0	17	chr17:127100	C	G	0.1333	0.1333
17	chr17:131895	A	G	0.3448	17	chr17:131895	A	G	0.175	0.1698
17	chr17:132208	C	T	0.3793	17	chr17:132208	T	C	0.4667	0.154
17	chr17:132259	T	A	0.03448	17	chr17:132259	T	A	0.06667	0.03219
17	chr17:132409	A	C	0.2759	17	chr17:132409	A	C	0.2917	0.0158
17	chr17:132446	C	T	0.2759	17	chr17:132446	C	T	0.3167	0.0408
17	chr17:132451	G	T	0.2414	17	chr17:132451	G	T	0.1917	0.0497
17	chr17:132549	T	C	0.06897	17	chr17:132549	T	C	0.05833	0.01064
17	chr17:132627	T	G	0.1897	17	chr17:132627	T	G	0.1167	0.073
17	chr17:133317	T	C	0.2931	17	chr17:133317	T	C	0.325	0.0319
17	chr17:136005	T	C	0.3448	17	chr17:136005	T	C	0.3333	0.0115
17	chr17:136006	A	G	0.06897	17	chr17:136006	A	G	0.05	0.01897
17	chr17:136133	G	C	0.2414	17	chr17:136133	G	C	0.35	0.1086
17	chr17:136187	T	C	0.3621	17	chr17:136187	T	C	0.3333	0.0288
17	chr17:136262	T	C	0.08621	17	chr17:136262	T	C	0.175	0.08879
17	chr17:136374	A	T	0.2241	17	chr17:136374	A	T	0.3333	0.1092
17	chr17:136459	T	C	0.1897	17	chr17:136459	T	C	0.1083	0.0814
17	chr17:136500	T	C	0.3103	17	chr17:136500	T	C	0.2083	0.102
17	chr17:136557	T	G	0	17	chr17:136557	T	G	0.1667	0.1667
17	chr17:136986	T	C	0.2586	17	chr17:136986	T	C	0.3833	0.1247
17	chr17:137278	A	T	0.2759	17	chr17:137278	A	T	0.3667	0.0908
17	chr17:137300	A	T	0.2586	17	chr17:137300	A	T	0.3667	0.1081
17	chr17:137801	T	C	0.3621	17	chr17:137801	T	C	0.3	0.0621
17	chr17:137813	T	A	0.4828	17	chr17:137813	A	T	0.5	0.0172
17	chr17:137944	C	T	0.3103	17	chr17:137944	C	T	0.3917	0.0814
17	chr17:138225	G	A	0.2759	17	chr17:138225	G	A	0.3667	0.0908
17	chr17:138395	T	TA	0.2241	17	chr17:138395	T	TA	0.06667	0.15743
17	chr17:138436	T	A	0.1897	17	chr17:138436	T	A	0.1083	0.0814
17	chr17:138541	C	T	0.2069	17	chr17:138541	C	T	0.09167	0.11523
17	chr17:138940	G	A	0.2931	17	chr17:138940	G	A	0.3667	0.0736
17	chr17:139178	C	T	0.05172	17	chr17:139178	C	T	0.04167	0.01005
17	chr17:139441	A	T	0.3276	17	chr17:139441	A	T	0.4417	0.1141
17	chr17:139772	G	A	0.06897	17	chr17:139772	G	A	0.03333	0.03564
17	chr17:139883	C	T	0.2759	17	chr17:139883	C	T	0.35	0.0741
17	chr17:139885	T	G	0.3276	17	chr17:139885	T	G	0.175	0.1526
17	chr17:139934	T	G	0.1897	17	chr17:139934	T	G	0.1667	0.023
17	chr17:139989	G	A	0.3621	17	chr17:139989	G	A	0.35	0.0121
17	chr17:140401	T	G	0.06897	17	chr17:140401	T	G	0.06667	0.0023
17	chr17:140595	G	C	0.06897	17	chr17:140595	G	C	0.05833	0.01064
17	chr17:140776	C	T	0.3448	17	chr17:140776	C	T	0.4167	0.0719
17	chr17:141267	T	TC	0.2069	17	chr17:141267	T	TC	0.09167	0.11523
17	chr17:141663	T	G	0.2931	17	chr17:141663	T	G	0.375	0.0819
17	chr17:141840	C	T	0.06897	17	chr17:141840	C	T	0.05	0.01897
17	chr17:141842	C	A	0.3276	17	chr17:141842	C	A	0.1917	0.1359
17	chr17:141991	G	A	0.2586	17	chr17:141991	G	A	0.35	0.0914
17	chr17:142126	T	C	0.3276	17	chr17:142126	T	C	0.3583	0.0307
17	chr17:142131	G	A	0.06897	17	chr17:142131	G	A	0.05	0.01897
17	chr17:142731	T	C	0.2414	17	chr17:142731	T	C	0.35	0.1086
17	chr17:142903	G	C	0.3103	17	chr17:142903	G	C	0.425	0.1147
17	chr17:142913	T	C	0.05172	17	chr17:142913	T	C	0.05833	0.00661
17	chr17:142949	G	A	0.2586	17	chr17:142949	G	A	0.3667	0.1081
17	chr17:142981	T	G	0.06897	17	chr17:142981	T	G	0.04167	0.0273
17	chr17:144001	C	T	0.06897	17	chr17:144001	C	T	0.04167	0.0273
17	chr17:144093	T	C	0.2759	17	chr17:144093	T	C	0.3667	0.0908
17	chr17:144132	G	A	0.06897	17	chr17:144132	G	A	0.03333	0.03564
17	chr17:144229	G	T	0.2414	17	chr17:144229	G	T	0.04167	0.19973
17	chr17:144237	T	C	0.05172	17	chr17:144237	T	C	0.05	0.00172
17	chr17:144375	C	T	0.03448	17	chr17:144375	C	T	0.1333	0.09882
17	chr17:144479	G	A	0.03448	17	chr17:144479	G	A	0.06667	0.03219
17	chr17:144500	C	CA	0.2759	17	chr17:144500	C	CA	0.3667	0.0908
17	chr17:145129	T	C	0.2759	17	chr17:145129	T	C	0.06667	0.20923
17	chr17:145281	A	G	0.2241	17	chr17:145281	A	G	0.35	0.1259
17	chr17:145479	T	G	0.1207	17	chr17:145479	T	G	0.075	0.0457
17	chr17:145516	C	T	0.2241	17	chr17:145516	C	T	0.175	0.0491
17	chr17:145558	G	A	0.1034	17	chr17:145558	G	A	0.125	0.0216
17	chr17:145615	A	G	0.08621	17	chr17:145615	A	G	0.1	0.01379
17	chr17:145668	T	A	0.1034	17	chr17:145668	T	A	0.03333	0.07007
17	chr17:146214	C	T	0.1207	17	chr17:146214	C	T	0.05	0.0707
17	chr17:146231	G	A	0.1207	17	chr17:146231	G	A	0.1083	0.0124
17	chr17:146273	A	G	0.3621	17	chr17:146273	G	A	0.4917	0.1462
17	chr17:146293	C	T	0.4828	17	chr17:146293	T	C	0.3917	0.1255
17	chr17:146324	G	A	0.3621	17	chr17:146324	G	A	0.2583	0.1038
17	chr17:146378	A	G	0	17	chr17:146378	A	G	0.1833	0.1833
17	chr17:146379	T	C	0.1034	17	chr17:146379	T	C	0.09167	0.01173
17	chr17:146518	A	G	0.01724	17	chr17:146518	A	G	0.075	0.05776
17	chr17:146746	G	A	0.05172	17	chr17:146746	G	A	0.05	0.00172
17	chr17:147066	A	C	0.2069	17	chr17:147066	A	C	0.1917	0.0152
17	chr17:147091	A	C	0.3103	17	chr17:147091	A	C	0.06667	0.24363
17	chr17:147193	C	T	0.2414	17	chr17:147193	C	T	0.05833	0.18307
17	chr17:147302	C	T	0.2759	17	chr17:147302	C	T	0.3667	0.0908
17	chr17:147439	C	T	0.2759	17	chr17:147439	C	T	0.3667	0.0908
17	chr17:147491	T	C	0.2586	17	chr17:147491	T	C	0.3917	0.1331
17	chr17:147542	G	C	0.06897	17	chr17:147542	G	C	0.04167	0.0273
17	chr17:147724	A	G	0.2759	17	chr17:147724	A	G	0.3583	0.0824
17	chr17:148240	C	T	0.06897	17	chr17:148240	C	T	0.03333	0.03564
17	chr17:148266	A	G	0.06897	17	chr17:148266	A	G	0.03333	0.03564
17	chr17:148434	A	T	0.3448	17	chr17:148434	A	T	0.4083	0.0635
17	chr17:148671	C	T	0.3448	17	chr17:148671	C	T	0.425	0.0802
17	chr17:148697	C	A	0.2931	17	chr17:148697	C	A	0.375	0.0819
17	chr17:149157	A	T	0.2414	17	chr17:149157	A	T	0.3667	0.1253
17	chr17:149173	C	T	0.3448	17	chr17:149173	C	T	0.3583	0.0135
17	chr17:149649	T	A	0.2241	17	chr17:149649	T	A	0	0.2241
17	chr17:149907	A	G	0.2759	17	chr17:149907	A	G	0.3917	0.1158
17	chr17:150157	A	G	0.2069	17	chr17:150157	A	G	0.09167	0.11523
17	chr17:150179	T	C	0.2241	17	chr17:150179	T	C	0.1333	0.0908
17	chr17:150241	G	T	0.2586	17	chr17:150241	G	T	0.075	0.1836
17	chr17:150326	T	C	0.3276	17	chr17:150326	T	C	0.1583	0.1693
17	chr17:150328	T	C	0.06897	17	chr17:150328	T	C	0.03333	0.03564
17	chr17:150485	G	A	0.3448	17	chr17:150485	G	A	0.4083	0.0635
17	chr17:150664	G	C	0.3276	17	chr17:150664	G	C	0.3333	0.0057
17	chr17:150783	C	A	0.06897	17	chr17:150783	C	A	0.04167	0.0273
17	chr17:151040	C	T	0.3621	17	chr17:151040	C	T	0.3333	0.0288
17	chr17:151298	A	T	0.1897	17	chr17:151298	A	T	0.05	0.1397
17	chr17:151544	A	G	0.1552	17	chr17:151544	A	G	0.025	0.1302
17	chr17:151591	G	A	0.2759	17	chr17:151591	G	A	0.3667	0.0908
17	chr17:151598	A	AG	0.2931	17	chr17:151598	A	AG	0.2167	0.0764
17	chr17:151728	T	C	0.2759	17	chr17:151728	T	C	0.4	0.1241
17	chr17:152061	G	A	0.2931	17	chr17:152061	G	A	0.3417	0.0486
17	chr17:152176	C	T	0.06897	17	chr17:152176	C	T	0.05	0.01897
17	chr17:152219	C	A	0.2759	17	chr17:152219	C	A	0.375	0.0991
17	chr17:152246	A	G	0.3621	17	chr17:152246	A	G	0.325	0.0371
17	chr17:152585	G	A	0.06897	17	chr17:152585	G	A	0.04167	0.0273
17	chr17:152622	T	C	0.2759	17	chr17:152622	T	C	0.3667	0.0908
17	chr17:152669	T	TG	0.2759	17	chr17:152669	T	TG	0.3917	0.1158
17	chr17:152850	C	A	0.3448	17	chr17:152850	C	A	0.4167	0.0719
17	chr17:152919	C	G	0.3448	17	chr17:152919	C	G	0.3833	0.0385
17	chr17:153251	C	G	0	17	chr17:153251	C	G	0.1833	0.1833
17	chr17:153774	T	C	0.3448	17	chr17:153774	T	C	0.425	0.0802
17	chr17:153853	C	A	0.06897	17	chr17:153853	C	A	0.04167	0.0273
17	chr17:153918	G	T	0.2931	17	chr17:153918	G	T	0.3667	0.0736
17	chr17:154042	T	C	0.2931	17	chr17:154042	T	C	0.375	0.0819
17	chr17:154135	T	C	0.2931	17	chr17:154135	T	C	0.2417	0.0514
17	chr17:154285	C	T	0.03448	17	chr17:154285	C	T	0.05	0.01552
17	chr17:154332	T	C	0.3621	17	chr17:154332	T	C	0.425	0.0629
17	chr17:154408	A	G	0.06897	17	chr17:154408	A	G	0.03333	0.03564
17	chr17:155013	A	C	0.3448	17	chr17:155013	A	C	0.4333	0.0885
17	chr17:155254	C	A	0.2069	17	chr17:155254	C	A	0.1083	0.0986
17	chr17:155456	C	G	0.2586	17	chr17:155456	C	G	0.06667	0.19193
17	chr17:155631	T	C	0.2586	17	chr17:155631	T	C	0.075	0.1836
17	chr17:155933	C	G	0.2414	17	chr17:155933	C	G	0.08333	0.15807
17	chr17:156098	A	G	0.06897	17	chr17:156098	A	G	0.05	0.01897
17	chr17:156905	A	G	0.3448	17	chr17:156905	A	G	0.3917	0.0469
17	chr17:156923	T	C	0.2759	17	chr17:156923	T	C	0.2333	0.0426
17	chr17:157169	A	T	0	17	chr17:157169	A	T	0.1083	0.1083
17	chr17:157211	C	T	0.1724	17	chr17:157211	C	T	0.09167	0.08073
17	chr17:157255	A	C	0.2586	17	chr17:157255	A	C	0.3667	0.1081
17	chr17:157263	G	T	0.2586	17	chr17:157263	G	T	0.375	0.1164
17	chr17:157435	A	G	0.3103	17	chr17:157435	A	G	0.425	0.1147
17	chr17:157516	A	G	0.2931	17	chr17:157516	A	G	0.25	0.0431
17	chr17:157524	C	T	0	17	chr17:157524	C	T	0.1	0.1
17	chr17:157828	C	T	0.2759	17	chr17:157828	C	T	0.075	0.2009
17	chr17:158094	T	A	0.3793	17	chr17:158094	T	A	0.4	0.0207
17	chr17:158192	G	A	0.2759	17	chr17:158192	G	A	0.1417	0.1342
17	chr17:158358	T	C	0.06897	17	chr17:158358	T	C	0.05	0.01897
17	chr17:158441	G	A	0.2759	17	chr17:158441	G	A	0.3583	0.0824
17	chr17:159163	G	A	0.2414	17	chr17:159163	G	A	0.375	0.1336
17	chr17:159848	T	C	0.06897	17	chr17:159848	T	C	0.04167	0.0273
17	chr17:160068	A	G	0	17	chr17:160068	A	G	0.1083	0.1083
17	chr17:160174	A	G	0.2759	17	chr17:160174	A	G	0.3667	0.0908
17	chr17:160488	C	T	0.1897	17	chr17:160488	C	T	0.1167	0.073
17	chr17:160737	A	G	0.3621	17	chr17:160737	A	G	0.3167	0.0454
17	chr17:161249	T	C	0.06897	17	chr17:161249	T	C	0.03333	0.03564
17	chr17:161549	T	C	0.2069	17	chr17:161549	T	C	0.1083	0.0986
17	chr17:161627	G	A	0.3966	17	chr17:161627	G	A	0.3417	0.0549
17	chr17:161776	C	T	0.2414	17	chr17:161776	C	T	0.05	0.1914
17	chr17:161988	G	A	0.2069	17	chr17:161988	G	A	0.2917	0.0848
17	chr17:161991	T	C	0.2414	17	chr17:161991	T	C	0.3667	0.1253
17	chr17:161996	A	G	0.1724	17	chr17:161996	A	G	0.175	0.0026
17	chr17:162470	T	C	0.05172	17	chr17:162470	T	C	0.05	0.00172
17	chr17:162853	A	G	0.06897	17	chr17:162853	A	G	0.04167	0.0273
17	chr17:163203	T	C	0.06897	17	chr17:163203	T	C	0.04167	0.0273
17	chr17:163363	C	G	0	17	chr17:163363	C	G	0.1083	0.1083
17	chr17:163371	T	C	0.2931	17	chr17:163371	T	C	0.4167	0.1236
17	chr17:163415	T	C	0.3966	17	chr17:163415	T	C	0.35	0.0466
17	chr17:163511	G	A	0	17	chr17:163511	G	A	0.1	0.1
17	chr17:163803	C	A	0.3793	17	chr17:163803	C	A	0.3167	0.0626
17	chr17:163851	T	C	0.3793	17	chr17:163851	T	C	0.3333	0.046
17	chr17:163965	T	C	0.2414	17	chr17:163965	T	C	0.1083	0.1331
17	chr17:164061	A	G	0.2759	17	chr17:164061	A	G	0.35	0.0741
17	chr17:164158	C	T	0.2759	17	chr17:164158	C	T	0.2333	0.0426
17	chr17:164514	A	G	0.4828	17	chr17:164514	A	G	0.5	0.0172
17	chr17:164520	G	A	0	17	chr17:164520	G	A	0.1083	0.1083
17	chr17:164592	A	G	0.06897	17	chr17:164592	A	G	0.03333	0.03564
17	chr17:164698	G	T	0.3966	17	chr17:164698	G	T	0.325	0.0716
17	chr17:164893	A	G	0.2759	17	chr17:164893	A	G	0.06667	0.20923
17	chr17:165114	A	C	0.4138	17	chr17:165114	C	A	0.475	0.1112
17	chr17:165279	G	A	0.2759	17	chr17:165279	G	A	0.05833	0.21757
17	chr17:165380	C	T	0.1897	17	chr17:165380	C	T	0.1083	0.0814
17	chr17:166917	C	T	0	17	chr17:166917	C	T	0.1083	0.1083
17	chr17:167168	A	G	0.06897	17	chr17:167168	A	G	0.05	0.01897
17	chr17:167293	G	T	0.06897	17	chr17:167293	G	T	0.03333	0.03564
17	chr17:167314	G	A	0.06897	17	chr17:167314	G	A	0.04167	0.0273
17	chr17:167658	G	C	0.4138	17	chr17:167658	G	C	0.3583	0.0555
17	chr17:167757	A	G	0.06897	17	chr17:167757	A	G	0.04167	0.0273
17	chr17:168036	T	A	0.1207	17	chr17:168036	T	A	0.05	0.0707
17	chr17:168183	C	T	0.3103	17	chr17:168183	C	T	0.075	0.2353
17	chr17:168341	G	A	0.2759	17	chr17:168341	G	A	0.3667	0.0908
17	chr17:168778	A	G	0.06897	17	chr17:168778	A	G	0.075	0.00603
17	chr17:168822	A	T	0.4138	17	chr17:168822	A	T	0.3583	0.0555
17	chr17:168836	G	A	0.2759	17	chr17:168836	G	A	0.175	0.1009
17	chr17:168844	G	A	0.2069	17	chr17:168844	G	A	0.1167	0.0902
17	chr17:169087	T	C	0.2586	17	chr17:169087	T	C	0.1583	0.1003
17	chr17:169292	T	C	0.1897	17	chr17:169292	T	C	0.1667	0.023
17	chr17:169437	T	C	0.2414	17	chr17:169437	T	C	0.2083	0.0331
17	chr17:169439	C	A	0.2759	17	chr17:169439	C	A	0.2083	0.0676
17	chr17:169607	A	C	0.06897	17	chr17:169607	A	C	0.075	0.00603
17	chr17:169677	A	G	0.1552	17	chr17:169677	A	G	0.1083	0.0469
17	chr17:169714	C	A	0.2069	17	chr17:169714	C	A	0.15	0.0569
17	chr17:169743	A	G	0	17	chr17:169743	A	G	0.09167	0.09167
17	chr17:169879	A	T	0.2241	17	chr17:169879	A	T	0.1917	0.0324
17	chr17:169894	C	T	0.2586	17	chr17:169894	C	T	0.175	0.0836
17	chr17:169911	A	C	0.2586	17	chr17:169911	A	C	0.1833	0.0753
17	chr17:170007	C	A	0.1897	17	chr17:170007	C	A	0.1333	0.0564
17	chr17:170204	C	G	0.2586	17	chr17:170204	C	G	0.1833	0.0753
17	chr17:170205	C	G	0.2586	17	chr17:170205	C	G	0.1833	0.0753
17	chr17:170300	G	C	0.1379	17	chr17:170300	G	C	0.075	0.0629
17	chr17:170754	T	C	0.3103	17	chr17:170754	T	C	0.1583	0.152
17	chr17:171110	G	T	0.2759	17	chr17:171110	G	T	0.3417	0.0658
17	chr17:171358	C	A	0.2586	17	chr17:171358	C	A	0.3833	0.1247
17	chr17:171681	A	G	0.431	17	chr17:171681	A	G	0.4083	0.0227
17	chr17:172057	C	T	0.2414	17	chr17:172057	C	T	0.1667	0.0747
17	chr17:172156	A	G	0.1552	17	chr17:172156	A	G	0.125	0.0302
17	chr17:172165	C	CG	0.4828	17	chr17:172165	CG	C	0.4667	0.0505
17	chr17:172177	C	T	0.5	17	chr17:172177	C	T	0.4833	0.0167
17	chr17:172179	C	T	0.5	17	chr17:172179	C	T	0.4917	0.0083
17	chr17:172183	C	A	0.2069	17	chr17:172183	C	A	0.2083	0.0014
17	chr17:172186	G	C	0.431	17	chr17:172186	C	G	0.475	0.094
17	chr17:172407	C	T	0.3448	17	chr17:172407	C	T	0.425	0.0802
17	chr17:172496	A	G	0.3448	17	chr17:172496	A	G	0.4167	0.0719
17	chr17:172726	C	T	0.03448	17	chr17:172726	C	T	0.075	0.04052
17	chr17:172754	A	C	0.1034	17	chr17:172754	A	C	0.175	0.0716
17	chr17:172755	A	G	0.2414	17	chr17:172755	A	G	0.2833	0.0419
17	chr17:172786	A	G	0.3448	17	chr17:172786	A	G	0.4333	0.0885
17	chr17:172959	T	C	0.08621	17	chr17:172959	T	C	0.2083	0.12209
17	chr17:173152	T	C	0.05172	17	chr17:173152	T	C	0.125	0.07328
17	chr17:173349	C	T	0	17	chr17:173349	C	T	0.1	0.1
17	chr17:173721	A	G	0.2586	17	chr17:173721	A	G	0.3583	0.0997
17	chr17:173747	G	C	0.2414	17	chr17:173747	G	C	0.175	0.0664
17	chr17:173790	C	G	0.3966	17	chr17:173790	C	G	0.2917	0.1049
17	chr17:173860	T	C	0.3448	17	chr17:173860	C	T	0.45	0.2052
17	chr17:174244	T	C	0.4138	17	chr17:174244	T	C	0.2833	0.1305
17	chr17:174258	G	A	0.3966	17	chr17:174258	G	A	0.2917	0.1049
17	chr17:174404	T	G	0	17	chr17:174404	T	G	0.1083	0.1083
17	chr17:174460	G	C	0.1724	17	chr17:174460	G	C	0.175	0.0026
17	chr17:174580	G	A	0.431	17	chr17:174580	G	A	0.225	0.206
17	chr17:174613	C	T	0.2759	17	chr17:174613	C	T	0.3583	0.0824
17	chr17:175204	C	T	0.2586	17	chr17:175204	C	T	0.175	0.0836
17	chr17:175206	T	A	0.2586	17	chr17:175206	T	A	0.375	0.1164
17	chr17:175239	C	T	0.3793	17	chr17:175239	C	T	0.2833	0.096
17	chr17:175248	C	T	0.01724	17	chr17:175248	C	T	0.08333	0.06609
17	chr17:175252	A	G	0.01724	17	chr17:175252	A	G	0.05833	0.04109
17	chr17:175281	A	T	0.2759	17	chr17:175281	A	T	0.2	0.0759
17	chr17:175460	C	G	0.4483	17	chr17:175460	C	G	0.3	0.1483
17	chr17:175508	A	G	0.4138	17	chr17:175508	A	G	0.275	0.1388
17	chr17:175519	A	G	0.06897	17	chr17:175519	A	G	0.125	0.05603
17	chr17:175793	A	G	0.431	17	chr17:175793	A	G	0.2833	0.1477
17	chr17:175923	C	T	0.1724	17	chr17:175923	C	T	0.125	0.0474
17	chr17:175989	C	T	0.4138	17	chr17:175989	C	T	0.2833	0.1305
17	chr17:176084	C	T	0.2759	17	chr17:176084	C	T	0.375	0.0991
17	chr17:176169	A	T	0.1897	17	chr17:176169	A	T	0.1167	0.073
17	chr17:176198	A	T	0.06897	17	chr17:176198	A	T	0.03333	0.03564
17	chr17:176237	T	C	0.3621	17	chr17:176237	T	C	0.3833	0.0212
17	chr17:176388	G	C	0	17	chr17:176388	G	C	0.09167	0.09167
17	chr17:176434	C	T	0.2241	17	chr17:176434	C	T	0.09167	0.13243
17	chr17:176552	A	G	0.2069	17	chr17:176552	A	G	0.3583	0.1514
17	chr17:176568	A	G	0	17	chr17:176568	A	G	0.09167	0.09167
17	chr17:176772	C	G	0.2586	17	chr17:176772	C	G	0.2083	0.0503
17	chr17:177087	G	A	0.3103	17	chr17:177087	G	A	0.15	0.1603
17	chr17:177578	C	G	0.05172	17	chr17:177578	C	G	0.08333	0.03161
17	chr17:177662	C	T	0.06897	17	chr17:177662	C	T	0.09167	0.0227
17	chr17:177691	A	G	0.2241	17	chr17:177691	A	G	0.1	0.1241
17	chr17:177710	G	A	0.08621	17	chr17:177710	G	A	0.2417	0.15549
17	chr17:177742	A	T	0.1897	17	chr17:177742	T	A	0.3333	0.477
17	chr17:179278	C	T	0.431	17	chr17:179278	C	T	0.1917	0.2393
17	chr17:179513	T	G	0.2069	17	chr17:179513	T	G	0.08333	0.12357
17	chr17:179572	G	C	0	17	chr17:179572	G	C	0.06667	0.06667
17	chr17:179679	A	G	0.2069	17	chr17:179679	A	G	0.1	0.1069
17	chr17:179757	C	T	0.2241	17	chr17:179757	C	T	0.1167	0.1074
17	chr17:179876	T	C	0	17	chr17:179876	T	C	0.075	0.075
17	chr17:179975	C	T	0.1552	17	chr17:179975	C	T	0.3	0.1448
17	chr17:180035	G	T	0.08621	17	chr17:180035	G	T	0.06667	0.01954
17	chr17:180232	G	A	0	17	chr17:180232	G	A	0.1083	0.1083
17	chr17:180457	G	C	0.08621	17	chr17:180457	G	C	0.04167	0.04454
17	chr17:180562	G	A	0.1207	17	chr17:180562	G	A	0.25	0.1293
17	chr17:180801	C	T	0	17	chr17:180801	C	T	0.09167	0.09167
17	chr17:181181	A	T	0	17	chr17:181181	A	T	0.09167	0.09167
17	chr17:181830	C	T	0.08621	17	chr17:181830	C	T	0.06667	0.01954
17	chr17:182097	C	G	0.2069	17	chr17:182097	C	G	0.1	0.1069
17	chr17:182120	C	T	0.2586	17	chr17:182120	C	T	0.3667	0.1081
17	chr17:182136	G	A	0.1034	17	chr17:182136	G	A	0.075	0.0284
17	chr17:182412	A	G	0.2241	17	chr17:182412	A	G	0.075	0.1491
17	chr17:182444	A	G	0.4138	17	chr17:182444	A	G	0.3417	0.0721
17	chr17:182459	C	G	0.1724	17	chr17:182459	C	G	0.075	0.0974
17	chr17:182932	T	C	0.4138	17	chr17:182932	T	C	0.4583	0.0445
17	chr17:183505	A	G	0	17	chr17:183505	A	G	0.09167	0.09167
17	chr17:183649	G	A	0.05172	17	chr17:183649	G	A	0.075	0.02328
17	chr17:183820	G	A	0	17	chr17:183820	G	A	0.5	0.5
17	chr17:183823	T	C	0	17	chr17:183823	T	C	0.5	0.5
17	chr17:183824	T	C	0	17	chr17:183824	T	C	0.5	0.5
17	chr17:184018	A	G	0.2414	17	chr17:184018	A	G	0.05833	0.18307
17	chr17:184022	C	T	0.05172	17	chr17:184022	C	T	0.1333	0.08158
17	chr17:184189	T	C	0	17	chr17:184189	T	C	0.1	0.1
17	chr17:184370	G	T	0.06897	17	chr17:184370	G	T	0.09167	0.0227
17	chr17:184748	T	C	0.2586	17	chr17:184748	T	C	0.2	0.0586
17	chr17:184759	G	T	0.1034	17	chr17:184759	G	T	0.06667	0.03673
17	chr17:184872	C	A	0.3621	17	chr17:184872	A	C	0.475	0.1629
17	chr17:184914	G	C	0.3448	17	chr17:184914	C	G	0.4417	0.2135
17	chr17:184949	G	T	0.1034	17	chr17:184949	G	T	0.075	0.0284
17	chr17:185008	A	G	0.2759	17	chr17:185008	A	G	0.175	0.1009
17	chr17:185050	G	A	0.2414	17	chr17:185050	G	A	0.1583	0.0831
17	chr17:185071	A	G	0.2414	17	chr17:185071	A	G	0.1583	0.0831
17	chr17:185072	T	C	0.3276	17	chr17:185072	T	C	0.25	0.0776
17	chr17:185131	T	C	0.3448	17	chr17:185131	C	T	0.3667	0.2885
17	chr17:185137	A	G	0.2931	17	chr17:185137	A	G	0.1333	0.1598
17	chr17:185147	T	C	0.3621	17	chr17:185147	C	T	0.2917	0.3462
17	chr17:185154	C	G	0.3276	17	chr17:185154	G	C	0.3083	0.3641
17	chr17:185176	G	C	0.2931	17	chr17:185176	G	C	0.125	0.1681
17	chr17:185271	C	T	0.4483	17	chr17:185271	T	C	0.2583	0.2934
17	chr17:185277	T	G	0.3966	17	chr17:185277	G	T	0.325	0.2784
17	chr17:185484	C	T	0.3621	17	chr17:185484	C	T	0.2167	0.1454
17	chr17:185607	T	C	0.01724	17	chr17:185607	T	C	0.125	0.10776
17	chr17:185608	T	A	0	17	chr17:185608	T	A	0	0
17	chr17:185668	C	T	0.2931	17	chr17:185668	C	T	0.45	0.1569
17	chr17:185906	T	C	0.4483	17	chr17:185906	T	C	0.3333	0.115
17	chr17:185962	G	A	0.2931	17	chr17:185962	G	A	0.3667	0.0736
17	chr17:186136	C	T	0.03448	17	chr17:186136	C	T	0.1417	0.10722
17	chr17:186171	A	G	0.2931	17	chr17:186171	A	G	0.35	0.0569
17	chr17:186203	C	T	0.2414	17	chr17:186203	C	T	0.1333	0.1081
17	chr17:186494	G	T	0.2759	17	chr17:186494	G	T	0.375	0.0991
17	chr17:186505	A	G	0	17	chr17:186505	A	G	0.09167	0.09167
17	chr17:186509	A	G	0	17	chr17:186509	A	G	0.09167	0.09167
17	chr17:186556	A	G	0.2586	17	chr17:186556	A	G	0.1167	0.1419
17	chr17:187553	G	A	0.2586	17	chr17:187553	G	A	0.1	0.1586
17	chr17:187854	T	C	0.2759	17	chr17:187854	T	C	0.1167	0.1592
17	chr17:188325	A	G	0.1034	17	chr17:188325	A	G	0.08333	0.02007
17	chr17:188487	G	C	0.1724	17	chr17:188487	G	C	0.075	0.0974
17	chr17:188641	T	TG	0	17	chr17:188641	T	TG	0.1	0.1
17	chr17:190089	T	C	0.05172	17	chr17:190089	T	C	0.08333	0.03161
17	chr17:190134	A	C	0.1207	17	chr17:190134	A	C	0.05833	0.06237
17	chr17:190413	G	A	0.2931	17	chr17:190413	G	A	0.1667	0.1264
17	chr17:190597	A	G	0.2414	17	chr17:190597	A	G	0.125	0.1164
17	chr17:190608	C	T	0.2414	17	chr17:190608	C	T	0.125	0.1164
17	chr17:190609	A	G	0.2414	17	chr17:190609	A	G	0.125	0.1164
17	chr17:190656	A	C	0.2414	17	chr17:190656	A	C	0.1167	0.1247
17	chr17:190740	T	C	0.2586	17	chr17:190740	T	C	0.1167	0.1419
17	chr17:190745	T	C	0.2586	17	chr17:190745	T	C	0.075	0.1836
17	chr17:190985	C	A	0.2586	17	chr17:190985	C	A	0.1167	0.1419
17	chr17:191045	G	A	0	17	chr17:191045	G	A	0.09167	0.09167
17	chr17:191137	C	T	0.2586	17	chr17:191137	C	T	0.125	0.1336
17	chr17:191192	G	A	0.2414	17	chr17:191192	G	A	0.125	0.1164
17	chr17:191269	T	G	0.3103	17	chr17:191269	T	G	0.15	0.1603
17	chr17:191401	G	C	0.2586	17	chr17:191401	G	C	0.1417	0.1169
17	chr17:191615	T	C	0	17	chr17:191615	T	C	0.1083	0.1083
17	chr17:191623	G	A	0.2759	17	chr17:191623	G	A	0.3583	0.0824
17	chr17:191657	T	C	0.2586	17	chr17:191657	T	C	0.125	0.1336
17	chr17:191685	G	C	0.2586	17	chr17:191685	G	C	0.1333	0.1253
17	chr17:191729	A	G	0.2586	17	chr17:191729	A	G	0.125	0.1336
17	chr17:191971	G	A	0.2759	17	chr17:191971	G	A	0.1333	0.1426
17	chr17:191974	A	T	0.2759	17	chr17:191974	A	T	0.1333	0.1426
17	chr17:192066	T	C	0.2241	17	chr17:192066	T	C	0.1083	0.1158
17	chr17:192131	A	G	0.2414	17	chr17:192131	A	G	0.1583	0.0831
17	chr17:192194	A	G	0	17	chr17:192194	A	G	0.125	0.125
17	chr17:192314	G	C	0.2241	17	chr17:192314	G	C	0.1333	0.0908
17	chr17:192402	A	G	0.06897	17	chr17:192402	A	G	0.1	0.03103
17	chr17:192526	C	T	0.2586	17	chr17:192526	C	T	0.15	0.1086
17	chr17:192542	A	G	0.2759	17	chr17:192542	A	G	0.1167	0.1592
17	chr17:192576	C	T	0.2931	17	chr17:192576	C	T	0.35	0.0569
17	chr17:192775	C	T	0.2586	17	chr17:192775	C	T	0.1583	0.1003
17	chr17:192803	G	A	0.08621	17	chr17:192803	G	A	0.03333	0.05288
17	chr17:192817	T	G	0.2759	17	chr17:192817	T	G	0.09167	0.18423
17	chr17:192928	T	A	0	17	chr17:192928	T	A	0.125	0.125
17	chr17:193119	A	G	0.2586	17	chr17:193119	A	G	0.125	0.1336
17	chr17:193128	C	T	0.2586	17	chr17:193128	C	T	0.225	0.0336
17	chr17:193161	G	A	0.2586	17	chr17:193161	G	A	0.2167	0.0419
17	chr17:193221	C	T	0.2759	17	chr17:193221	C	T	0.25	0.0259
17	chr17:193429	G	A	0	17	chr17:193429	G	A	0.1	0.1
17	chr17:193446	A	G	0	17	chr17:193446	A	G	0.1	0.1
17	chr17:193604	A	G	0	17	chr17:193604	A	G	0.1083	0.1083
17	chr17:193758	C	A	0.2241	17	chr17:193758	C	A	0.1417	0.0824
17	chr17:193964	C	T	0.3448	17	chr17:193964	C	T	0.1417	0.2031
17	chr17:194442	A	G	0.2586	17	chr17:194442	A	G	0.125	0.1336
17	chr17:194481	C	T	0.1207	17	chr17:194481	C	T	0.1833	0.0626
17	chr17:195115	C	G	0.2414	17	chr17:195115	C	G	0.1	0.1414
17	chr17:195304	C	T	0.06897	17	chr17:195304	C	T	0.075	0.00603
17	chr17:195743	G	A	0.2759	17	chr17:195743	G	A	0.125	0.1509
17	chr17:195945	A	T	0.1552	17	chr17:195945	A	T	0.075	0.0802
17	chr17:196158	A	G	0	17	chr17:196158	A	G	0.125	0.125
17	chr17:196890	G	A	0.2931	17	chr17:196890	G	A	0.35	0.0569
17	chr17:196911	C	T	0.4483	17	chr17:196911	T	C	0.4833	0.0684
17	chr17:197227	C	T	0.06897	17	chr17:197227	C	T	0.08333	0.01436
17	chr17:197497	T	C	0.2586	17	chr17:197497	T	C	0.1083	0.1503
17	chr17:197573	A	C	0.2759	17	chr17:197573	A	C	0.45	0.1741
17	chr17:197639	G	A	0	17	chr17:197639	G	A	0.1083	0.1083
17	chr17:197951	C	T	0.2586	17	chr17:197951	C	T	0.2333	0.0253
17	chr17:198276	T	C	0.2586	17	chr17:198276	T	C	0.075	0.1836
17	chr17:198457	G	T	0.2586	17	chr17:198457	G	T	0.1083	0.1503
17	chr17:198458	A	T	0.2586	17	chr17:198458	A	T	0.1083	0.1503
17	chr17:198653	A	T	0.2931	17	chr17:198653	A	T	0.4667	0.1736
17	chr17:198759	A	G	0.2759	17	chr17:198759	A	G	0.35	0.0741
17	chr17:198931	A	G	0	17	chr17:198931	A	G	0.08333	0.08333
17	chr17:199155	A	G	0.1724	17	chr17:199155	A	G	0.1083	0.0641
17	chr17:199199	G	A	0	17	chr17:199199	G	A	0.1	0.1
17	chr17:199464	T	C	0.1897	17	chr17:199464	T	C	0.05833	0.13137
17	chr17:199490	G	A	0.1724	17	chr17:199490	G	A	0.075	0.0974
17	chr17:199723	G	A	0.2931	17	chr17:199723	G	A	0.3333	0.0402
17	chr17:200151	C	A	0.06897	17	chr17:200151	C	A	0.075	0.00603
17	chr17:200374	A	T	0.1552	17	chr17:200374	A	T	0.06667	0.08853
17	chr17:200387	C	T	0.1552	17	chr17:200387	C	T	0.06667	0.08853
17	chr17:200529	G	A	0.1552	17	chr17:200529	G	A	0.1167	0.0385
17	chr17:200698	A	C	0.2414	17	chr17:200698	A	C	0.125	0.1164
17	chr17:200844	C	T	0.3966	17	chr17:200844	C	T	0.225	0.1716
17	chr17:201134	C	G	0.1552	17	chr17:201134	C	G	0.1167	0.0385
17	chr17:201246	T	C	0.2414	17	chr17:201246	T	C	0.1083	0.1331
17	chr17:201353	C	CCATAT	0.2931	17	chr17:201353	C	CCATAT	0.4917	0.1986
17	chr17:201780	T	G	0.06897	17	chr17:201780	T	G	0.1167	0.04773
17	chr17:202051	A	T	0.2414	17	chr17:202051	A	T	0.125	0.1164
17	chr17:202287	G	A	0.2759	17	chr17:202287	G	A	0.1167	0.1592
17	chr17:202598	T	C	0.3103	17	chr17:202598	T	C	0.2167	0.0936
17	chr17:202684	C	T	0.1724	17	chr17:202684	C	T	0.09167	0.08073
17	chr17:202755	A	T	0.06897	17	chr17:202755	A	T	0.08333	0.01436
17	chr17:203180	G	T	0.3103	17	chr17:203180	G	T	0.1667	0.1436
17	chr17:203333	G	A	0.2759	17	chr17:203333	G	A	0.1167	0.1592
17	chr17:203632	A	T	0.3448	17	chr17:203632	A	T	0.3333	0.0115
17	chr17:203693	C	T	0.2241	17	chr17:203693	C	T	0.1333	0.0908
17	chr17:203890	T	C	0.05172	17	chr17:203890	T	C	0.09167	0.03995
17	chr17:203892	T	C	0.05172	17	chr17:203892	T	C	0.08333	0.03161
17	chr17:203936	G	A	0.2414	17	chr17:203936	G	A	0.1167	0.1247
17	chr17:204031	C	T	0.2069	17	chr17:204031	C	T	0.175	0.0319
17	chr17:204060	T	C	0.2241	17	chr17:204060	T	C	0.1667	0.0574
17	chr17:204066	C	T	0.06897	17	chr17:204066	C	T	0.075	0.00603
17	chr17:204081	G	T	0.2241	17	chr17:204081	G	T	0.1667	0.0574
17	chr17:204350	C	T	0.2414	17	chr17:204350	C	T	0.15	0.0914
17	chr17:204398	A	G	0.2931	17	chr17:204398	A	G	0.175	0.1181
17	chr17:204399	A	C	0.2931	17	chr17:204399	A	C	0.1583	0.1348
17	chr17:204462	A	C	0.1897	17	chr17:204462	A	C	0.1667	0.023
17	chr17:204467	G	A	0.1724	17	chr17:204467	G	A	0.175	0.0026
17	chr17:204618	C	T	0.2586	17	chr17:204618	C	T	0.15	0.1086
17	chr17:204629	G	A	0.2586	17	chr17:204629	G	A	0.15	0.1086
17	chr17:204794	T	G	0.2586	17	chr17:204794	T	G	0.1667	0.0919
17	chr17:205029	T	A	0.2759	17	chr17:205029	T	A	0.1417	0.1342
17	chr17:205081	T	G	0.2586	17	chr17:205081	T	G	0.1583	0.1003
17	chr17:205082	C	A	0.2586	17	chr17:205082	C	A	0.1583	0.1003
17	chr17:205117	G	A	0.2586	17	chr17:205117	G	A	0.1333	0.1253
17	chr17:205194	A	T	0	17	chr17:205194	A	T	0.075	0.075
17	chr17:205370	T	C	0.2759	17	chr17:205370	T	C	0.3667	0.0908
17	chr17:205588	G	C	0.1552	17	chr17:205588	G	C	0.08333	0.07187
17	chr17:205589	T	C	0.2586	17	chr17:205589	T	C	0.1583	0.1003
17	chr17:205597	G	A	0.2586	17	chr17:205597	G	A	0.1667	0.0919
17	chr17:205702	T	C	0.2586	17	chr17:205702	T	C	0.1583	0.1003
17	chr17:205797	T	C	0.2586	17	chr17:205797	T	C	0.1583	0.1003
17	chr17:205811	G	T	0.2759	17	chr17:205811	G	T	0.15	0.1259
17	chr17:205830	T	C	0.05172	17	chr17:205830	T	C	0.1	0.04828
17	chr17:205963	T	A	0.2586	17	chr17:205963	T	A	0.15	0.1086
17	chr17:206176	T	C	0	17	chr17:206176	T	C	0.1083	0.1083
17	chr17:206232	T	A	0.2241	17	chr17:206232	T	A	0.125	0.0991
17	chr17:206264	A	T	0.2414	17	chr17:206264	A	T	0.09167	0.14973
17	chr17:206266	C	T	0.2414	17	chr17:206266	C	T	0.09167	0.14973
17	chr17:206484	C	T	0	17	chr17:206484	C	T	0.08333	0.08333
17	chr17:206485	C	T	0.2586	17	chr17:206485	C	T	0.1583	0.1003
17	chr17:206505	G	A	0.2414	17	chr17:206505	G	A	0.1667	0.0747
17	chr17:206544	G	A	0.2069	17	chr17:206544	G	A	0.04167	0.16523
17	chr17:206575	C	A	0.2241	17	chr17:206575	C	A	0.15	0.0741
17	chr17:206642	T	A	0	17	chr17:206642	T	A	0.1	0.1
17	chr17:207554	A	G	0.2414	17	chr17:207554	A	G	0.1583	0.0831
17	chr17:207564	A	C	0.1207	17	chr17:207564	A	C	0.1417	0.021
17	chr17:207615	T	A	0.2586	17	chr17:207615	T	A	0.1667	0.0919
17	chr17:207651	G	A	0.2586	17	chr17:207651	G	A	0.1583	0.1003
17	chr17:207703	A	G	0.2414	17	chr17:207703	A	G	0.1667	0.0747
17	chr17:207766	C	T	0.2414	17	chr17:207766	C	T	0.15	0.0914
17	chr17:207831	T	C	0.2586	17	chr17:207831	T	C	0.15	0.1086
17	chr17:208027	G	A	0.1724	17	chr17:208027	G	A	0.1167	0.0557
17	chr17:208062	T	G	0	17	chr17:208062	T	G	0.1667	0.1667
17	chr17:208082	T	G	0.1897	17	chr17:208082	T	G	0	0.1897
17	chr17:208221	G	T	0.2586	17	chr17:208221	G	T	0.175	0.0836
17	chr17:208420	C	T	0.2586	17	chr17:208420	C	T	0.15	0.1086
17	chr17:208422	C	T	0.2586	17	chr17:208422	C	T	0.15	0.1086
17	chr17:208564	T	C	0.2586	17	chr17:208564	T	C	0.125	0.1336
17	chr17:208750	G	C	0.2414	17	chr17:208750	G	C	0.1583	0.0831
17	chr17:208803	T	C	0.2931	17	chr17:208803	T	C	0.3667	0.0736
17	chr17:208892	C	A	0	17	chr17:208892	C	A	0.075	0.075
17	chr17:209000	A	G	0.2586	17	chr17:209000	A	G	0.3417	0.0831
17	chr17:209128	C	T	0.2931	17	chr17:209128	C	T	0.35	0.0569
17	chr17:209187	C	T	0.2586	17	chr17:209187	C	T	0.1833	0.0753
17	chr17:209262	T	C	0.2241	17	chr17:209262	T	C	0.175	0.0491
17	chr17:209533	A	T	0.2586	17	chr17:209533	A	T	0.1667	0.0919
17	chr17:209673	T	C	0.2759	17	chr17:209673	T	C	0.1083	0.1676
17	chr17:210540	C	T	0.3103	17	chr17:210540	C	T	0.3667	0.0564
17	chr17:210714	G	C	0.2931	17	chr17:210714	G	C	0.3667	0.0736
17	chr17:210723	C	T	0.4138	17	chr17:210723	C	T	0.475	0.0612
17	chr17:210943	T	G	0.06897	17	chr17:210943	T	G	0.06667	0.0023
17	chr17:211519	G	A	0.3103	17	chr17:211519	G	A	0.4083	0.098
17	chr17:211737	G	A	0.3103	17	chr17:211737	G	A	0.45	0.1397
17	chr17:211770	T	C	0.3103	17	chr17:211770	T	C	0.3917	0.0814
17	chr17:211787	G	A	0.1897	17	chr17:211787	G	A	0.125	0.0647
17	chr17:211838	C	A	0.2931	17	chr17:211838	C	A	0.4	0.1069
17	chr17:212270	G	A	0.3276	17	chr17:212270	G	A	0.3583	0.0307
17	chr17:212297	T	C	0.1897	17	chr17:212297	T	C	0.1	0.0897
17	chr17:212312	T	C	0.3276	17	chr17:212312	T	C	0.4083	0.0807
17	chr17:212737	T	G	0.1552	17	chr17:212737	T	G	0.09167	0.06353
17	chr17:213386	A	G	0.08621	17	chr17:213386	A	G	0.1583	0.07209
17	chr17:213718	G	A	0.08621	17	chr17:213718	G	A	0.1583	0.07209
17	chr17:214061	A	G	0.2931	17	chr17:214061	A	G	0.3583	0.0652
17	chr17:214320	A	G	0.2414	17	chr17:214320	A	G	0.35	0.1086
17	chr17:214321	T	A	0.2414	17	chr17:214321	T	A	0.35	0.1086
17	chr17:214379	G	A	0.3103	17	chr17:214379	G	A	0.3667	0.0564
17	chr17:214422	C	T	0.3103	17	chr17:214422	C	T	0.3333	0.023
17	chr17:215166	G	C	0.2069	17	chr17:215166	G	C	0.1	0.1069
17	chr17:215554	G	T	0.2241	17	chr17:215554	G	T	0.1083	0.1158
17	chr17:215769	C	T	0.3966	17	chr17:215769	C	T	0.25	0.1466
17	chr17:215789	A	C	0.1034	17	chr17:215789	A	C	0.175	0.0716
17	chr17:217170	C	T	0.05172	17	chr17:217170	C	T	0.05833	0.00661
17	chr17:217964	C	CATG	0.06897	17	chr17:217964	C	CATG	0.1417	0.07273
17	chr17:218407	G	C	0.08621	17	chr17:218407	G	C	0.1667	0.08049
17	chr17:218778	T	C	0.08621	17	chr17:218778	T	C	0.03333	0.05288
17	chr17:219357	C	A	0.1034	17	chr17:219357	C	A	0.03333	0.07007
17	chr17:219721	C	T	0.2241	17	chr17:219721	C	T	0.1083	0.1158
17	chr17:219859	T	C	0.3276	17	chr17:219859	T	C	0.2583	0.0693
17	chr17:219878	G	A	0.2414	17	chr17:219878	G	A	0.2167	0.0247
17	chr17:219976	T	C	0.1552	17	chr17:219976	C	T	0.4833	0.3615
17	chr17:220763	A	G	0.06897	17	chr17:220763	A	G	0.1167	0.04773
17	chr17:221264	G	A	0.3448	17	chr17:221264	G	A	0.4083	0.0635
17	chr17:221483	G	A	0.1034	17	chr17:221483	G	A	0.03333	0.07007
17	chr17:221965	T	G	0.06897	17	chr17:221965	T	G	0.1	0.03103
17	chr17:222114	T	C	0.08621	17	chr17:222114	T	C	0.1917	0.10549
17	chr17:222421	C	T	0.03448	17	chr17:222421	C	T	0.05	0.01552
17	chr17:222749	G	A	0.1897	17	chr17:222749	G	A	0.1083	0.0814
17	chr17:222843	T	A	0.3448	17	chr17:222843	T	A	0.4333	0.0885
17	chr17:223340	G	C	0.2069	17	chr17:223340	G	C	0.15	0.0569
17	chr17:223427	A	G	0.06897	17	chr17:223427	A	G	0.1833	0.11433
17	chr17:223503	C	T	0.3621	17	chr17:223503	C	T	0.4333	0.0712
17	chr17:223542	T	C	0.01724	17	chr17:223542	T	C	0.06667	0.04943
17	chr17:223950	A	C	0.3793	17	chr17:223950	A	C	0.4167	0.0374
17	chr17:224026	G	A	0.3621	17	chr17:224026	G	A	0.425	0.0629
17	chr17:224086	C	T	0.431	17	chr17:224086	C	T	0.475	0.044
17	chr17:224173	C	T	0.2414	17	chr17:224173	C	T	0.2083	0.0331
17	chr17:224515	C	A	0.2931	17	chr17:224515	C	A	0.125	0.1681
17	chr17:224674	G	A	0.1897	17	chr17:224674	G	A	0.1167	0.073
17	chr17:224706	A	G	0.3103	17	chr17:224706	A	G	0.3	0.0103
17	chr17:225005	A	G	0.3793	17	chr17:225005	A	G	0.4333	0.054
17	chr17:225194	T	G	0.4828	17	chr17:225194	G	T	0.3333	0.1839
17	chr17:225555	C	A	0.2069	17	chr17:225555	C	A	0.275	0.0681
17	chr17:225716	G	A	0.2069	17	chr17:225716	G	A	0.1333	0.0736
17	chr17:225788	T	C	0.2931	17	chr17:225788	T	C	0.325	0.0319
17	chr17:225967	C	T	0.08621	17	chr17:225967	C	T	0.08333	0.00288
17	chr17:226153	T	C	0.08621	17	chr17:226153	T	C	0.1167	0.03049
17	chr17:226294	G	A	0.08621	17	chr17:226294	G	A	0.1417	0.05549
17	chr17:226704	G	A	0.1379	17	chr17:226704	G	A	0.06667	0.07123
17	chr17:227097	G	A	0.08621	17	chr17:227097	G	A	0.15	0.06379
17	chr17:227768	C	T	0.1897	17	chr17:227768	C	T	0.1333	0.0564
17	chr17:227829	G	A	0.2069	17	chr17:227829	G	A	0.1417	0.0652
17	chr17:227832	A	C	0.2069	17	chr17:227832	A	C	0.1333	0.0736
17	chr17:228119	C	T	0.2241	17	chr17:228119	C	T	0.15	0.0741
17	chr17:228370	C	T	0.06897	17	chr17:228370	C	T	0.1167	0.04773
17	chr17:228916	C	A	0.3621	17	chr17:228916	C	A	0.25	0.1121
17	chr17:229064	C	T	0.08621	17	chr17:229064	C	T	0.1167	0.03049
17	chr17:229075	C	T	0.2241	17	chr17:229075	C	T	0.15	0.0741
17	chr17:229099	C	T	0.1034	17	chr17:229099	C	T	0.06667	0.03673
17	chr17:229379	A	G	0.1207	17	chr17:229379	A	G	0.05833	0.06237
17	chr17:229614	A	G	0.03448	17	chr17:229614	A	G	0.04167	0.00719
17	chr17:229715	C	T	0.2069	17	chr17:229715	C	T	0.1083	0.0986
17	chr17:229720	A	G	0.2069	17	chr17:229720	A	G	0.1083	0.0986
17	chr17:229747	G	A	0.2069	17	chr17:229747	G	A	0.1	0.1069
17	chr17:229821	T	G	0.2069	17	chr17:229821	T	G	0.15	0.0569
17	chr17:229849	G	A	0.3621	17	chr17:229849	G	A	0.3167	0.0454
17	chr17:230062	C	T	0.2069	17	chr17:230062	C	T	0.1333	0.0736
17	chr17:230090	T	G	0.2069	17	chr17:230090	T	G	0.1417	0.0652
17	chr17:230177	A	G	0.1897	17	chr17:230177	A	G	0.1167	0.073
17	chr17:230260	A	G	0.2586	17	chr17:230260	A	G	0.2333	0.0253
17	chr17:230351	A	G	0.2069	17	chr17:230351	A	G	0.1417	0.0652
17	chr17:230361	G	T	0.3448	17	chr17:230361	G	T	0.4	0.0552
17	chr17:230645	T	A	0.2069	17	chr17:230645	T	A	0.1417	0.0652
17	chr17:230699	C	T	0.3621	17	chr17:230699	C	T	0.425	0.0629
17	chr17:230843	C	T	0.1379	17	chr17:230843	C	T	0.1083	0.0296
17	chr17:230853	G	A	0.1207	17	chr17:230853	G	A	0.1	0.0207
17	chr17:230882	C	T	0.05172	17	chr17:230882	C	T	0.1	0.04828
17	chr17:230914	G	A	0.1207	17	chr17:230914	G	A	0.04167	0.07903
17	chr17:230917	T	C	0.1552	17	chr17:230917	T	C	0.05	0.1052
17	chr17:230951	A	G	0.1897	17	chr17:230951	A	G	0.08333	0.10637
17	chr17:231033	A	G	0.06897	17	chr17:231033	A	G	0.1333	0.06433
17	chr17:231301	C	T	0.2069	17	chr17:231301	C	T	0.15	0.0569
17	chr17:231525	T	A	0.03448	17	chr17:231525	T	A	0.1917	0.15722
17	chr17:231554	A	G	0.3793	17	chr17:231554	A	G	0.375	0.0043
17	chr17:231766	G	A	0.1724	17	chr17:231766	G	A	0.1	0.0724
17	chr17:232018	G	C	0.06897	17	chr17:232018	G	C	0.05	0.01897
17	chr17:232695	C	T	0.01724	17	chr17:232695	C	T	0.3333	0.31606
17	chr17:232930	T	C	0.2069	17	chr17:232930	T	C	0.1667	0.0402
17	chr17:232934	A	G	0.06897	17	chr17:232934	A	G	0.1583	0.08933
17	chr17:232947	A	G	0.03448	17	chr17:232947	A	G	0.06667	0.03219
17	chr17:232970	G	A	0.1552	17	chr17:232970	G	A	0.1333	0.0219
17	chr17:233008	T	C	0.2241	17	chr17:233008	T	C	0.1167	0.1074
17	chr17:233161	G	A	0.2069	17	chr17:233161	G	A	0.1583	0.0486
17	chr17:233307	G	A	0.1724	17	chr17:233307	G	A	0.1083	0.0641
17	chr17:233313	G	A	0.2069	17	chr17:233313	G	A	0.1333	0.0736
17	chr17:233357	T	C	0.2069	17	chr17:233357	T	C	0.15	0.0569
17	chr17:233508	G	A	0.2759	17	chr17:233508	G	A	0.2667	0.0092
17	chr17:233514	T	C	0.3621	17	chr17:233514	T	C	0.3917	0.0296
17	chr17:233547	G	A	0.3621	17	chr17:233547	G	A	0.4	0.0379
17	chr17:233633	C	T	0.2759	17	chr17:233633	C	T	0.25	0.0259
17	chr17:233697	A	G	0.2414	17	chr17:233697	A	G	0.2333	0.0081
17	chr17:233791	T	C	0.2069	17	chr17:233791	T	C	0.1333	0.0736
17	chr17:233887	A	G	0.1379	17	chr17:233887	A	G	0.03333	0.10457
17	chr17:234148	A	G	0.2069	17	chr17:234148	A	G	0.1333	0.0736
17	chr17:234468	A	C	0.2241	17	chr17:234468	A	C	0.15	0.0741
17	chr17:234588	C	T	0.2759	17	chr17:234588	C	T	0.2917	0.0158
17	chr17:234614	T	G	0.3103	17	chr17:234614	T	G	0.3667	0.0564
17	chr17:234689	C	A	0.2241	17	chr17:234689	C	A	0.08333	0.14077
17	chr17:234691	C	T	0.2241	17	chr17:234691	C	T	0.08333	0.14077
17	chr17:234770	T	C	0.05172	17	chr17:234770	T	C	0.05	0.00172
17	chr17:234777	T	TA	0.2241	17	chr17:234777	T	TA	0.08333	0.14077
17	chr17:234813	G	A	0.2241	17	chr17:234813	G	A	0.1167	0.1074
17	chr17:234848	G	A	0.2241	17	chr17:234848	G	A	0.1083	0.1158
17	chr17:234957	C	T	0.2241	17	chr17:234957	C	T	0.1083	0.1158
17	chr17:235369	C	T	0.1724	17	chr17:235369	C	T	0.05	0.1224
17	chr17:235533	A	C	0.1034	17	chr17:235533	A	C	0.06667	0.03673
17	chr17:235534	A	C	0.1034	17	chr17:235534	A	C	0.06667	0.03673
17	chr17:235536	C	A	0.03448	17	chr17:235536	C	A	0.2083	0.17382
17	chr17:235550	A	G	0.01724	17	chr17:235550	A	G	0.175	0.15776
17	chr17:235642	G	T	0.2586	17	chr17:235642	G	T	0.2333	0.0253
17	chr17:235751	A	G	0.2069	17	chr17:235751	A	G	0.08333	0.12357
17	chr17:235778	A	G	0.2241	17	chr17:235778	A	G	0.1833	0.0408
17	chr17:235795	T	C	0.2241	17	chr17:235795	T	C	0.1833	0.0408
17	chr17:236061	A	T	0.2931	17	chr17:236061	A	T	0.3333	0.0402
17	chr17:236322	T	C	0.2241	17	chr17:236322	T	C	0.1833	0.0408
17	chr17:236324	T	C	0.2241	17	chr17:236324	T	C	0.1833	0.0408
17	chr17:236358	G	A	0.2069	17	chr17:236358	G	A	0.08333	0.12357
17	chr17:236406	G	C	0.2069	17	chr17:236406	G	C	0.09167	0.11523
17	chr17:236447	T	C	0.2241	17	chr17:236447	T	C	0.1917	0.0324
17	chr17:236486	T	C	0.2241	17	chr17:236486	T	C	0.1917	0.0324
17	chr17:236494	C	T	0.2241	17	chr17:236494	C	T	0.175	0.0491
17	chr17:237027	G	T	0.2586	17	chr17:237027	G	T	0.1667	0.0919
17	chr17:237117	G	T	0.2414	17	chr17:237117	G	T	0.1833	0.0581
17	chr17:237142	T	C	0.2069	17	chr17:237142	T	C	0.1833	0.0236
17	chr17:237155	A	G	0.2241	17	chr17:237155	A	G	0.2	0.0241
17	chr17:237271	G	A	0.2931	17	chr17:237271	G	A	0.2417	0.0514
17	chr17:237291	C	G	0.3103	17	chr17:237291	C	G	0.2083	0.102
17	chr17:237292	T	C	0.2586	17	chr17:237292	T	C	0.175	0.0836
17	chr17:237363	T	C	0.2759	17	chr17:237363	T	C	0.2667	0.0092
17	chr17:237478	A	G	0.05172	17	chr17:237478	A	G	0.06667	0.01495
17	chr17:237571	G	A	0.2069	17	chr17:237571	G	A	0.09167	0.11523
17	chr17:237668	T	G	0.03448	17	chr17:237668	T	G	0.06667	0.03219
17	chr17:237674	G	A	0.03448	17	chr17:237674	G	A	0.05833	0.02385
17	chr17:237681	C	T	0.2414	17	chr17:237681	C	T	0.1833	0.0581
17	chr17:237844	A	G	0.2414	17	chr17:237844	A	G	0.1667	0.0747
17	chr17:237866	A	G	0.03448	17	chr17:237866	A	G	0.06667	0.03219
17	chr17:237957	C	A	0.08621	17	chr17:237957	C	A	0.175	0.08879
17	chr17:238010	T	C	0.2586	17	chr17:238010	T	C	0.1917	0.0669
17	chr17:238394	C	A	0	17	chr17:238394	C	A	0.1583	0.1583
17	chr17:238514	T	A	0.2069	17	chr17:238514	T	A	0.1833	0.0236
17	chr17:238678	T	C	0.2414	17	chr17:238678	T	C	0.1833	0.0581
17	chr17:238778	G	T	0.05172	17	chr17:238778	G	T	0.275	0.22328
17	chr17:238798	T	C	0	17	chr17:238798	T	C	0.1583	0.1583
17	chr17:238837	G	A	0.03448	17	chr17:238837	G	A	0.2417	0.20722
17	chr17:238853	G	A	0.03448	17	chr17:238853	G	A	0.075	0.04052
17	chr17:238948	A	G	0.2414	17	chr17:238948	A	G	0.2	0.0414
17	chr17:239124	T	C	0.2414	17	chr17:239124	T	C	0.1833	0.0581
17	chr17:239170	G	A	0.03448	17	chr17:239170	G	A	0.06667	0.03219
17	chr17:239179	C	T	0.2586	17	chr17:239179	C	T	0.175	0.0836
17	chr17:239283	G	A	0.2069	17	chr17:239283	G	A	0.2333	0.0264
17	chr17:239332	C	G	0.2759	17	chr17:239332	C	G	0.275	0.0009
17	chr17:239366	T	G	0.03448	17	chr17:239366	T	G	0.075	0.04052
17	chr17:239368	T	A	0.2759	17	chr17:239368	T	A	0.2583	0.0176
17	chr17:239408	T	G	0.2586	17	chr17:239408	T	G	0.25	0.0086
17	chr17:239518	G	A	0.2241	17	chr17:239518	G	A	0.175	0.0491
17	chr17:239549	G	A	0.01724	17	chr17:239549	G	A	0.05	0.03276
17	chr17:239586	A	G	0.2241	17	chr17:239586	A	G	0.1917	0.0324
17	chr17:239599	T	C	0.2241	17	chr17:239599	T	C	0.1917	0.0324
17	chr17:239722	C	T	0.2414	17	chr17:239722	C	T	0.175	0.0664
17	chr17:239746	A	G	0.2241	17	chr17:239746	A	G	0.1917	0.0324
17	chr17:239761	C	T	0.2759	17	chr17:239761	C	T	0.2667	0.0092
17	chr17:239876	A	G	0.2759	17	chr17:239876	A	G	0.2417	0.0342
17	chr17:240044	T	G	0.2586	17	chr17:240044	T	G	0.1917	0.0669
17	chr17:240092	C	G	0.2414	17	chr17:240092	C	G	0.275	0.0336
17	chr17:240134	G	A	0.1897	17	chr17:240134	G	A	0.175	0.0147
17	chr17:240180	T	C	0.03448	17	chr17:240180	T	C	0.06667	0.03219
17	chr17:240225	A	G	0.1379	17	chr17:240225	A	G	0.06667	0.07123
17	chr17:240233	G	T	0.1379	17	chr17:240233	G	T	0.075	0.0629
17	chr17:240244	G	A	0.2241	17	chr17:240244	G	A	0.1833	0.0408
17	chr17:240278	T	C	0.2069	17	chr17:240278	T	C	0.15	0.0569
17	chr17:240352	G	A	0.2069	17	chr17:240352	G	A	0.1	0.1069
17	chr17:240516	T	C	0.1724	17	chr17:240516	T	C	0.1583	0.0141
17	chr17:240605	A	G	0.2241	17	chr17:240605	A	G	0.175	0.0491
17	chr17:240645	G	T	0.2241	17	chr17:240645	G	T	0.1917	0.0324
17	chr17:240843	A	T	0.2414	17	chr17:240843	A	T	0.2583	0.0169
17	chr17:240936	T	C	0.2241	17	chr17:240936	T	C	0.3667	0.1426
17	chr17:240938	T	C	0.1724	17	chr17:240938	T	C	0.1083	0.0641
17	chr17:241204	C	T	0.2069	17	chr17:241204	C	T	0.15	0.0569
17	chr17:241285	G	A	0.3103	17	chr17:241285	G	A	0.25	0.0603
17	chr17:241370	G	A	0.2931	17	chr17:241370	G	A	0.275	0.0181
17	chr17:241444	G	T	0.2759	17	chr17:241444	G	T	0.2333	0.0426
17	chr17:241603	T	G	0.03448	17	chr17:241603	T	G	0.06667	0.03219
17	chr17:241710	G	A	0.08621	17	chr17:241710	G	A	0.05	0.03621
17	chr17:242001	A	G	0.2241	17	chr17:242001	G	A	0.275	0.5009
17	chr17:242039	G	T	0.1034	17	chr17:242039	G	T	0.1833	0.0799
17	chr17:242100	C	T	0	17	chr17:242100	C	T	0.1667	0.1667
17	chr17:242440	G	A	0.1034	17	chr17:242440	G	A	0.2667	0.1633
17	chr17:242654	G	A	0.2759	17	chr17:242654	G	A	0.2417	0.0342
17	chr17:242710	C	T	0.2759	17	chr17:242710	C	T	0.2333	0.0426
17	chr17:242864	C	T	0.2414	17	chr17:242864	C	T	0.1833	0.0581
17	chr17:242897	G	A	0.2759	17	chr17:242897	G	A	0.25	0.0259
17	chr17:242990	C	T	0.2759	17	chr17:242990	C	T	0.225	0.0509
17	chr17:243093	C	T	0.2759	17	chr17:243093	C	T	0.275	0.0009
17	chr17:243213	G	A	0.3448	17	chr17:243213	G	A	0.4083	0.0635
17	chr17:243461	G	A	0.2759	17	chr17:243461	G	A	0.3833	0.1074
17	chr17:243648	A	C	0.2759	17	chr17:243648	A	C	0.2583	0.0176
17	chr17:243703	T	C	0.05172	17	chr17:243703	T	C	0.15	0.09828
17	chr17:243823	T	C	0.4655	17	chr17:243823	C	T	0.4167	0.1178
17	chr17:243824	A	G	0.03448	17	chr17:243824	A	G	0.06667	0.03219
17	chr17:243825	G	C	0.4828	17	chr17:243825	C	G	0.4167	0.1005
17	chr17:244015	T	C	0.2759	17	chr17:244015	T	C	0.2583	0.0176
17	chr17:244091	A	G	0.2069	17	chr17:244091	A	G	0.2333	0.0264
17	chr17:244094	A	C	0.2069	17	chr17:244094	A	C	0.2417	0.0348
17	chr17:244131	C	G	0.1552	17	chr17:244131	C	G	0.2	0.0448
17	chr17:244156	T	G	0.1207	17	chr17:244156	T	G	0.1917	0.071
17	chr17:244171	C	T	0	17	chr17:244171	C	T	0.1667	0.1667
17	chr17:244223	G	C	0	17	chr17:244223	G	C	0.375	0.375
17	chr17:244248	T	G	0.3448	17	chr17:244248	T	G	0.2	0.1448
17	chr17:244263	T	C	0.1552	17	chr17:244263	T	C	0.09167	0.06353
17	chr17:244282	T	C	0.2586	17	chr17:244282	T	C	0.2583	0.0003
17	chr17:244388	G	A	0.2759	17	chr17:244388	G	A	0.25	0.0259
17	chr17:244465	A	G	0.2069	17	chr17:244465	A	G	0.1333	0.0736
17	chr17:244959	G	A	0.08621	17	chr17:244959	G	A	0.1333	0.04709
17	chr17:245177	A	G	0.08621	17	chr17:245177	A	G	0.1667	0.08049
17	chr17:245423	G	T	0.1379	17	chr17:245423	G	T	0.2083	0.0704
17	chr17:245765	A	T	0.2069	17	chr17:245765	A	T	0.2167	0.0098
17	chr17:245833	A	G	0.2241	17	chr17:245833	A	G	0.2333	0.0092
17	chr17:246018	A	G	0.2414	17	chr17:246018	A	G	0.1833	0.0581
17	chr17:246030	A	G	0.3448	17	chr17:246030	A	G	0.4167	0.0719
17	chr17:246258	A	C	0.2241	17	chr17:246258	A	C	0.1917	0.0324
17	chr17:246368	A	C	0.2931	17	chr17:246368	A	C	0.275	0.0181
17	chr17:246382	A	G	0.1897	17	chr17:246382	A	G	0.1083	0.0814
17	chr17:246515	G	T	0.2414	17	chr17:246515	G	T	0.1833	0.0581
17	chr17:246518	C	T	0.2414	17	chr17:246518	C	T	0.1917	0.0497
17	chr17:246521	T	C	0.2414	17	chr17:246521	T	C	0.1833	0.0581
17	chr17:246742	A	T	0.1897	17	chr17:246742	A	T	0.125	0.0647
17	chr17:246877	T	C	0.3621	17	chr17:246877	T	C	0.4	0.0379
17	chr17:247235	C	T	0.2069	17	chr17:247235	C	T	0.175	0.0319
17	chr17:247863	T	C	0.2069	17	chr17:247863	T	C	0.1083	0.0986
17	chr17:248074	G	A	0.3276	17	chr17:248074	G	A	0	0.3276
17	chr17:248098	A	C	0.3793	17	chr17:248098	C	A	0.475	0.1457
17	chr17:248386	G	A	0.3448	17	chr17:248386	G	A	0.4167	0.0719
17	chr17:248736	G	GTTTTTGATCTATAATGTGGCATTACA	0	17	chr17:248736	G	GTTTTTGATCTATAATGTGGCATTACA	0	0
17	chr17:249009	G	A	0.2241	17	chr17:249009	G	A	0.1833	0.0408
17	chr17:249390	A	G	0.2241	17	chr17:249390	A	G	0.225	0.0009
17	chr17:249503	C	T	0.3621	17	chr17:249503	C	T	0.4333	0.0712
17	chr17:249506	C	A	0.3621	17	chr17:249506	C	A	0.4333	0.0712
17	chr17:249558	G	A	0.1897	17	chr17:249558	G	A	0.075	0.1147
17	chr17:249637	T	G	0.06897	17	chr17:249637	T	G	0.09167	0.0227
17	chr17:249712	T	A	0.06897	17	chr17:249712	T	A	0.09167	0.0227
17	chr17:249733	T	C	0.1897	17	chr17:249733	T	C	0.1083	0.0814
17	chr17:249978	T	C	0.2414	17	chr17:249978	T	C	0.1833	0.0581
17	chr17:250079	C	T	0.2759	17	chr17:250079	C	T	0.2	0.0759
17	chr17:250203	C	G	0.2759	17	chr17:250203	C	G	0.2333	0.0426
17	chr17:250651	T	C	0.2069	17	chr17:250651	T	C	0.2917	0.0848
17	chr17:250675	C	G	0.3448	17	chr17:250675	C	G	0.3833	0.0385
17	chr17:251044	A	T	0.1207	17	chr17:251044	A	T	0.06667	0.05403
17	chr17:251126	G	A	0.08621	17	chr17:251126	G	A	0.075	0.01121
17	chr17:251225	G	A	0.2069	17	chr17:251225	G	A	0.25	0.0431
17	chr17:251237	T	A	0.2069	17	chr17:251237	T	A	0.2333	0.0264
17	chr17:251331	A	G	0.3966	17	chr17:251331	A	G	0.475	0.0784
17	chr17:251368	T	G	0.08621	17	chr17:251368	T	G	0.06667	0.01954
17	chr17:252156	T	C	0.1897	17	chr17:252156	T	C	0.075	0.1147
17	chr17:252230	A	G	0.1724	17	chr17:252230	A	G	0.175	0.0026
17	chr17:252301	T	C	0.1897	17	chr17:252301	T	C	0.1	0.0897
17	chr17:252345	C	T	0.03448	17	chr17:252345	C	T	0.35	0.31552
17	chr17:252428	T	C	0.1897	17	chr17:252428	T	C	0.1333	0.0564
17	chr17:252444	G	A	0.2069	17	chr17:252444	G	A	0.1333	0.0736
17	chr17:252453	G	A	0.08621	17	chr17:252453	G	A	0.1417	0.05549
17	chr17:252780	C	T	0.2069	17	chr17:252780	C	T	0.15	0.0569
17	chr17:253173	G	A	0.3448	17	chr17:253173	G	A	0.4583	0.1135
17	chr17:253757	G	A	0.431	17	chr17:253757	G	A	0.2667	0.1643
17	chr17:254545	C	T	0.2069	17	chr17:254545	C	T	0.05833	0.14857
17	chr17:254711	T	C	0.03448	17	chr17:254711	T	C	0.1667	0.13222
17	chr17:254726	A	G	0.03448	17	chr17:254726	A	G	0.1667	0.13222
17	chr17:254737	G	C	0.03448	17	chr17:254737	G	C	0.1667	0.13222
17	chr17:255034	G	A	0.08621	17	chr17:255034	G	A	0.125	0.03879
17	chr17:255060	G	C	0.1724	17	chr17:255060	G	C	0.1917	0.0193
17	chr17:255218	T	C	0.2069	17	chr17:255218	T	C	0.1333	0.0736
17	chr17:255397	G	A	0.06897	17	chr17:255397	G	A	0.1083	0.03933
17	chr17:255719	G	GAAAT	0	17	chr17:255719	G	GAAAT	0.15	0.15
17	chr17:256219	A	G	0.06897	17	chr17:256219	A	G	0.1583	0.08933
17	chr17:256227	A	C	0.3793	17	chr17:256227	A	C	0.4833	0.104
17	chr17:256343	A	G	0.08621	17	chr17:256343	A	G	0.15	0.06379
17	chr17:256346	A	G	0.03448	17	chr17:256346	A	G	0.05833	0.02385
17	chr17:256454	T	C	0.2931	17	chr17:256454	T	C	0.3417	0.0486
17	chr17:256507	A	G	0.2241	17	chr17:256507	A	G	0.1167	0.1074
17	chr17:256546	G	T	0.3966	17	chr17:256546	G	T	0.4667	0.0701
17	chr17:256655	G	T	0.2069	17	chr17:256655	G	T	0.1917	0.0152
17	chr17:256713	T	C	0.03448	17	chr17:256713	T	C	0.05833	0.02385
17	chr17:256721	C	T	0.1207	17	chr17:256721	C	T	0.1833	0.0626
17	chr17:256897	A	C	0.08621	17	chr17:256897	A	C	0.125	0.03879
17	chr17:256977	A	G	0.1897	17	chr17:256977	A	G	0.075	0.1147
17	chr17:257166	G	A	0.2414	17	chr17:257166	G	A	0.2	0.0414
17	chr17:257219	C	T	0.08621	17	chr17:257219	C	T	0.1583	0.07209
17	chr17:257698	C	T	0.03448	17	chr17:257698	C	T	0.05833	0.02385
17	chr17:258128	G	A	0.1552	17	chr17:258128	G	A	0.225	0.0698
17	chr17:258494	T	TC	0.06897	17	chr17:258494	T	TC	0.06667	0.0023
17	chr17:258594	T	C	0.05172	17	chr17:258594	T	C	0.1333	0.08158
17	chr17:259007	A	G	0.3276	17	chr17:259007	A	G	0.4167	0.0891
17	chr17:259435	A	G	0.06897	17	chr17:259435	A	G	0.1667	0.09773
17	chr17:259463	G	A	0.1034	17	chr17:259463	G	A	0.1667	0.0633
17	chr17:259838	C	T	0.03448	17	chr17:259838	C	T	0.05	0.01552
17	chr17:260204	G	A	0.03448	17	chr17:260204	G	A	0.125	0.09052
17	chr17:260206	A	C	0.3276	17	chr17:260206	A	C	0.3917	0.0641
17	chr17:260581	G	A	0.03448	17	chr17:260581	G	A	0.05833	0.02385
17	chr17:261265	G	T	0.2586	17	chr17:261265	G	T	0.175	0.0836
17	chr17:261389	G	A	0.3621	17	chr17:261389	G	A	0.375	0.0129
17	chr17:261767	C	G	0.06897	17	chr17:261767	C	G	0.125	0.05603
17	chr17:262338	C	T	0.1552	17	chr17:262338	C	T	0.04167	0.11353
17	chr17:263428	G	A	0.3793	17	chr17:263428	A	G	0.3167	0.304
17	chr17:263446	A	G	0.2759	17	chr17:263446	A	G	0.3333	0.0574
17	chr17:263452	A	G	0.3966	17	chr17:263452	G	A	0.45	0.1534
17	chr17:263464	A	C	0.3966	17	chr17:263464	A	C	0.1917	0.2049
17	chr17:263482	A	G	0.2069	17	chr17:263482	A	G	0.1	0.1069
17	chr17:263518	C	G	0.03448	17	chr17:263518	C	G	0.15	0.11552
17	chr17:263621	T	C	0.06897	17	chr17:263621	T	C	0.15	0.08103
17	chr17:263696	A	G	0.2241	17	chr17:263696	A	G	0.08333	0.14077
17	chr17:263756	C	G	0.2931	17	chr17:263756	C	G	0.3917	0.0986
17	chr17:267682	A	G	0.3103	17	chr17:267682	A	G	0.1667	0.1436
17	chr17:267718	G	C	0.2241	17	chr17:267718	G	C	0.075	0.1491
17	chr17:267825	A	G	0.06897	17	chr17:267825	A	G	0.1583	0.08933
17	chr17:267872	G	A	0.06897	17	chr17:267872	G	A	0.05	0.01897
17	chr17:268298	C	A	0.05172	17	chr17:268298	C	A	0.04167	0.01005
17	chr17:268866	G	A	0.3621	17	chr17:268866	G	A	0.3833	0.0212
17	chr17:268971	T	C	0.05172	17	chr17:268971	T	C	0.1417	0.08998
17	chr17:269228	G	C	0.01724	17	chr17:269228	G	C	0.1667	0.14946
17	chr17:269232	G	A	0.3621	17	chr17:269232	G	A	0.1667	0.1954
17	chr17:269249	A	G	0.05172	17	chr17:269249	A	G	0.09167	0.03995
17	chr17:272317	T	C	0.2069	17	chr17:272317	T	C	0.08333	0.12357
17	chr17:272334	G	T	0.2586	17	chr17:272334	G	T	0.2083	0.0503
17	chr17:272752	A	G	0.1897	17	chr17:272752	A	G	0.1167	0.073
17	chr17:272996	G	A	0.2069	17	chr17:272996	G	A	0.2	0.0069
17	chr17:273018	C	A	0.2069	17	chr17:273018	C	A	0.1	0.1069
17	chr17:273352	T	C	0.03448	17	chr17:273352	T	C	0.04167	0.00719
17	chr17:273775	A	G	0.1897	17	chr17:273775	A	G	0.15	0.0397
17	chr17:273911	C	T	0.06897	17	chr17:273911	C	T	0.1667	0.09773
17	chr17:274029	A	G	0.2069	17	chr17:274029	A	G	0.1083	0.0986
17	chr17:274365	G	T	0.03448	17	chr17:274365	G	T	0.03333	0.00115
17	chr17:274892	A	G	0.1207	17	chr17:274892	A	G	0.225	0.1043
17	chr17:275235	T	C	0.01724	17	chr17:275235	T	C	0.175	0.15776
17	chr17:275366	C	T	0.2241	17	chr17:275366	C	T	0.15	0.0741
17	chr17:275781	G	C	0.2069	17	chr17:275781	G	C	0.1	0.1069
17	chr17:275808	A	T	0.2586	17	chr17:275808	A	T	0.1583	0.1003
17	chr17:275822	C	T	0.2069	17	chr17:275822	C	T	0.125	0.0819
17	chr17:276490	C	T	0.3448	17	chr17:276490	C	T	0.375	0.0302
17	chr17:276679	A	T	0.2069	17	chr17:276679	A	T	0.125	0.0819
17	chr17:276714	G	C	0.1897	17	chr17:276714	G	C	0.1	0.0897
17	chr17:276764	T	C	0.3448	17	chr17:276764	T	C	0.3667	0.0219
17	chr17:277364	G	C	0.1897	17	chr17:277364	G	C	0.15	0.0397
17	chr17:278103	T	C	0.2069	17	chr17:278103	T	C	0.1	0.1069
17	chr17:278251	T	C	0.1207	17	chr17:278251	T	C	0.2	0.0793
17	chr17:278283	C	T	0.4138	17	chr17:278283	C	T	0.45	0.0362
17	chr17:278316	C	T	0.3276	17	chr17:278316	C	T	0.3833	0.0557
17	chr17:278564	C	T	0.1207	17	chr17:278564	C	T	0.25	0.1293
17	chr17:278576	C	T	0.1897	17	chr17:278576	C	T	0.15	0.0397
17	chr17:278998	C	G	0.1897	17	chr17:278998	C	G	0.1417	0.048
17	chr17:279189	A	G	0.2069	17	chr17:279189	A	G	0.1167	0.0902
17	chr17:279211	T	C	0.2241	17	chr17:279211	T	C	0.275	0.0509
17	chr17:279629	A	G	0.4138	17	chr17:279629	A	G	0.4917	0.0779
17	chr17:279838	G	A	0.431	17	chr17:279838	G	A	0.4167	0.0143
17	chr17:279913	A	G	0.1034	17	chr17:279913	A	G	0.04167	0.06173
17	chr17:280468	G	A	0.3276	17	chr17:280468	G	A	0.2917	0.0359
17	chr17:280690	T	G	0.3448	17	chr17:280690	T	G	0.2083	0.1365
17	chr17:280735	G	A	0.3448	17	chr17:280735	G	A	0.25	0.0948
17	chr17:280748	T	G	0.3103	17	chr17:280748	T	G	0.175	0.1353
17	chr17:280925	G	A	0.4138	17	chr17:280925	G	A	0.3167	0.0971
17	chr17:280948	C	T	0.4828	17	chr17:280948	C	T	0.3333	0.1495
17	chr17:281552	C	T	0.3966	17	chr17:281552	C	T	0.2583	0.1383
17	chr17:281653	G	A	0.4138	17	chr17:281653	G	A	0.2417	0.1721
17	chr17:281892	A	G	0.1034	17	chr17:281892	A	G	0.08333	0.02007
17	chr17:282822	A	T	0.3103	17	chr17:282822	A	T	0.4833	0.173
17	chr17:283228	A	G	0.431	17	chr17:283228	G	A	0.375	0.194
17	chr17:284034	C	T	0.4655	17	chr17:284034	T	C	0.3667	0.1678
17	chr17:284075	C	G	0.1034	17	chr17:284075	C	G	0.09167	0.01173
17	chr17:284157	G	A	0.1034	17	chr17:284157	G	A	0.1833	0.0799
17	chr17:284317	G	C	0.2069	17	chr17:284317	G	C	0.1833	0.0236
17	chr17:284452	G	A	0.5	17	chr17:284452	G	A	0.35	0.15
17	chr17:284539	G	A	0.4655	17	chr17:284539	A	G	0.375	0.1595
17	chr17:284734	A	G	0.431	17	chr17:284734	G	A	0.375	0.194
17	chr17:284739	T	C	0.08621	17	chr17:284739	T	C	0.08333	0.00288
17	chr17:284847	G	A	0.1034	17	chr17:284847	G	A	0.09167	0.01173
17	chr17:285135	T	C	0.431	17	chr17:285135	T	C	0.325	0.106
17	chr17:285466	G	T	0.1034	17	chr17:285466	G	T	0.08333	0.02007
17	chr17:285852	T	C	0.08621	17	chr17:285852	T	C	0.09167	0.00546
17	chr17:286858	A	G	0	17	chr17:286858	A	G	0.09167	0.09167
17	chr17:286947	G	C	0.1552	17	chr17:286947	G	C	0.09167	0.06353
17	chr17:287110	A	G	0.3103	17	chr17:287110	A	G	0.25	0.0603
17	chr17:287114	G	A	0.4828	17	chr17:287114	G	A	0.4917	0.0089
17	chr17:287118	T	C	0.3276	17	chr17:287118	T	C	0.3167	0.0109
17	chr17:287233	A	T	0.4828	17	chr17:287233	A	T	0.3583	0.1245
17	chr17:287625	G	T	0.1379	17	chr17:287625	G	T	0.1167	0.0212
17	chr17:288132	C	T	0.431	17	chr17:288132	C	T	0.35	0.081
17	chr17:288367	G	A	0.431	17	chr17:288367	G	A	0.3583	0.0727
17	chr17:288500	G	T	0.3276	17	chr17:288500	G	T	0.4083	0.0807
17	chr17:288777	G	T	0.4828	17	chr17:288777	T	G	0.4	0.1172
17	chr17:288795	A	G	0.2759	17	chr17:288795	A	G	0.225	0.0509
17	chr17:288870	C	T	0.4828	17	chr17:288870	C	T	0.4083	0.0745
17	chr17:288963	T	A	0.2069	17	chr17:288963	T	A	0.1917	0.0152
17	chr17:289120	A	C	0.06897	17	chr17:289120	A	C	0.15	0.08103
17	chr17:289448	A	G	0.3621	17	chr17:289448	A	G	0.2167	0.1454
17	chr17:289949	A	G	0.2241	17	chr17:289949	A	G	0.1333	0.0908
17	chr17:290040	G	A	0.05172	17	chr17:290040	G	A	0.1917	0.13998
17	chr17:290760	A	G	0.2069	17	chr17:290760	A	G	0.1583	0.0486
17	chr17:291112	G	A	0.4828	17	chr17:291112	A	G	0.4	0.1172
17	chr17:291232	A	G	0.431	17	chr17:291232	A	G	0.3333	0.0977
17	chr17:292328	C	T	0.4828	17	chr17:292328	T	C	0.3917	0.1255
17	chr17:292466	G	T	0.08621	17	chr17:292466	G	T	0.1083	0.02209
17	chr17:292484	T	G	0.06897	17	chr17:292484	T	G	0.09167	0.0227
17	chr17:292589	A	AG	0.4655	17	chr17:292589	AG	A	0.3833	0.1512
17	chr17:292910	A	G	0.1034	17	chr17:292910	A	G	0.075	0.0284
17	chr17:293168	A	G	0.4483	17	chr17:293168	G	A	0.4167	0.135
17	chr17:293386	T	C	0.4655	17	chr17:293386	C	T	0.4167	0.1178
17	chr17:293391	G	A	0.1379	17	chr17:293391	G	A	0.1583	0.0204
17	chr17:293401	T	G	0.1724	17	chr17:293401	T	G	0.1083	0.0641
17	chr17:293437	G	A	0.2241	17	chr17:293437	G	A	0.1833	0.0408
17	chr17:293464	G	A	0.1034	17	chr17:293464	G	A	0.075	0.0284
17	chr17:294023	A	G	0.1379	17	chr17:294023	A	G	0.1167	0.0212
17	chr17:294131	A	C	0.2069	17	chr17:294131	A	C	0.15	0.0569
17	chr17:294214	C	T	0.4483	17	chr17:294214	T	C	0.4167	0.135
17	chr17:294322	A	T	0.4828	17	chr17:294322	T	A	0.35	0.1672
17	chr17:294430	A	C	0.1207	17	chr17:294430	A	C	0.1917	0.071
17	chr17:294523	C	T	0.4828	17	chr17:294523	T	C	0.3917	0.1255
17	chr17:294717	G	A	0.2069	17	chr17:294717	G	A	0.1917	0.0152
17	chr17:295213	T	C	0.4483	17	chr17:295213	C	T	0.4333	0.1184
17	chr17:295233	A	G	0.4655	17	chr17:295233	G	A	0.4333	0.1012
17	chr17:295660	A	G	0.4483	17	chr17:295660	G	A	0.4167	0.135
17	chr17:295991	A	G	0.431	17	chr17:295991	G	A	0.4	0.169
17	chr17:296226	G	A	0.1207	17	chr17:296226	G	A	0.1	0.0207
17	chr17:296321	A	C	0.5	17	chr17:296321	A	C	0.3833	0.1167
17	chr17:296791	G	C	0.431	17	chr17:296791	G	C	0.3333	0.0977
17	chr17:296895	T	G	0.431	17	chr17:296895	T	G	0.3417	0.0893
17	chr17:296914	T	G	0.4483	17	chr17:296914	T	G	0.3417	0.1066
17	chr17:297101	A	G	0.1207	17	chr17:297101	A	G	0.125	0.0043
17	chr17:297232	T	C	0.1379	17	chr17:297232	T	C	0.1167	0.0212
17	chr17:297254	A	G	0.4655	17	chr17:297254	G	A	0.4	0.1345
17	chr17:297370	A	G	0.1897	17	chr17:297370	A	G	0.1917	0.002
17	chr17:297418	A	G	0.3103	17	chr17:297418	A	G	0.225	0.0853
17	chr17:297611	A	G	0.08621	17	chr17:297611	A	G	0.05	0.03621
17	chr17:297801	A	AGAAAG	0.3103	17	chr17:297801	A	AGAAAG	0	0.3103
17	chr17:297816	C	G	0.3448	17	chr17:297816	G	C	0.1667	0.4885
17	chr17:297821	G	A	0.3448	17	chr17:297821	G	A	0.1667	0.1781
17	chr17:298727	C	T	0.3448	17	chr17:298727	C	T	0.1583	0.1865
17	chr17:299252	A	G	0.1379	17	chr17:299252	A	G	0.1083	0.0296
17	chr17:299894	T	G	0.4655	17	chr17:299894	G	T	0.4	0.1345
17	chr17:299966	A	T	0.3276	17	chr17:299966	A	T	0.2417	0.0859
17	chr17:299973	T	C	0.1034	17	chr17:299973	T	C	0.2	0.0966
17	chr17:300246	A	G	0.06897	17	chr17:300246	A	G	0.08333	0.01436
17	chr17:300379	A	G	0.01724	17	chr17:300379	A	G	0.075	0.05776
17	chr17:300768	T	C	0.1207	17	chr17:300768	T	C	0.1667	0.046
17	chr17:301040	C	T	0.2069	17	chr17:301040	C	T	0.175	0.0319
17	chr17:301226	G	A	0.1034	17	chr17:301226	G	A	0.06667	0.03673
17	chr17:301495	T	C	0.1034	17	chr17:301495	T	C	0.06667	0.03673
17	chr17:301595	A	G	0.1034	17	chr17:301595	A	G	0.075	0.0284
17	chr17:301626	A	C	0.4828	17	chr17:301626	A	C	0.4083	0.0745
17	chr17:301897	T	G	0.4483	17	chr17:301897	G	T	0.3917	0.16
17	chr17:301987	G	C	0.1207	17	chr17:301987	G	C	0.1167	0.004
17	chr17:302004	A	G	0.1034	17	chr17:302004	A	G	0.1	0.0034
17	chr17:302012	T	C	0	17	chr17:302012	T	C	0.03333	0.03333
17	chr17:302062	T	G	0.1207	17	chr17:302062	T	G	0.1583	0.0376
17	chr17:302096	A	G	0.1897	17	chr17:302096	A	G	0.1667	0.023
17	chr17:302182	T	A	0.08621	17	chr17:302182	T	A	0.1667	0.08049
17	chr17:302851	T	C	0.4483	17	chr17:302851	C	T	0.3417	0.21
17	chr17:302948	C	A	0.4655	17	chr17:302948	A	C	0.4	0.1345
17	chr17:302992	G	A	0.1379	17	chr17:302992	G	A	0.1083	0.0296
17	chr17:303018	T	C	0.4828	17	chr17:303018	C	T	0.4	0.1172
17	chr17:303219	T	C	0.4828	17	chr17:303219	C	T	0.375	0.1422
17	chr17:303497	T	C	0.3276	17	chr17:303497	T	C	0.3333	0.0057
17	chr17:303958	G	A	0.4483	17	chr17:303958	G	A	0.3417	0.1066
17	chr17:304117	C	T	0.4655	17	chr17:304117	T	C	0.3917	0.1428
17	chr17:305157	A	T	0.3448	17	chr17:305157	T	A	0.15	0.5052
17	chr17:305305	A	G	0.3448	17	chr17:305305	A	G	0.2417	0.1031
17	chr17:305360	G	A	0.5	17	chr17:305360	G	A	0.325	0.175
17	chr17:305502	C	T	0.1034	17	chr17:305502	C	T	0.1	0.0034
17	chr17:305507	A	T	0.5	17	chr17:305507	A	T	0.4667	0.0333
17	chr17:306374	A	G	0.2931	17	chr17:306374	A	G	0.3	0.0069
17	chr17:306453	T	G	0.03448	17	chr17:306453	T	G	0.1833	0.14882
17	chr17:306535	A	G	0.431	17	chr17:306535	A	G	0.375	0.056
17	chr17:306571	C	G	0.1034	17	chr17:306571	C	G	0.08333	0.02007
17	chr17:306625	T	C	0.1034	17	chr17:306625	T	C	0.06667	0.03673
17	chr17:306727	A	G	0.4655	17	chr17:306727	G	A	0.4167	0.1178
17	chr17:306952	T	C	0.1379	17	chr17:306952	T	C	0.175	0.0371
17	chr17:306979	C	G	0.431	17	chr17:306979	C	G	0.3333	0.0977
17	chr17:307058	G	A	0.4655	17	chr17:307058	A	G	0.4083	0.1262
17	chr17:307101	T	C	0.4483	17	chr17:307101	C	T	0.4083	0.1434
17	chr17:307385	A	G	0.1034	17	chr17:307385	A	G	0.1917	0.0883
17	chr17:307629	G	A	0.5	17	chr17:307629	G	A	0.4083	0.0917
17	chr17:307759	C	G	0.3448	17	chr17:307759	G	C	0.025	0.6302
17	chr17:307901	G	A	0.4828	17	chr17:307901	A	G	0.4	0.1172
17	chr17:307944	A	T	0.1207	17	chr17:307944	A	T	0.1917	0.071
17	chr17:308064	A	G	0.1897	17	chr17:308064	A	G	0.15	0.0397
17	chr17:308086	G	T	0.1207	17	chr17:308086	G	T	0.1667	0.046
17	chr17:308554	T	C	0.5	17	chr17:308554	T	C	0.35	0.15
17	chr17:308606	G	A	0.431	17	chr17:308606	A	G	0.425	0.144
17	chr17:308791	G	C	0.4828	17	chr17:308791	C	G	0.3583	0.1589
17	chr17:308912	C	T	0.3103	17	chr17:308912	C	T	0.008333	0.301967
17	chr17:309022	A	T	0.4655	17	chr17:309022	T	A	0.3917	0.1428
17	chr17:309138	T	C	0.2069	17	chr17:309138	T	C	0.1833	0.0236
17	chr17:309260	G	C	0.08621	17	chr17:309260	G	C	0.1917	0.10549
17	chr17:309629	G	A	0.4483	17	chr17:309629	A	G	0.4167	0.135
17	chr17:309648	T	C	0.1379	17	chr17:309648	T	C	0.1083	0.0296
17	chr17:310012	C	A	0.431	17	chr17:310012	C	A	0.3333	0.0977
17	chr17:310082	C	A	0.4655	17	chr17:310082	A	C	0.4	0.1345
17	chr17:310504	G	C	0.1034	17	chr17:310504	G	C	0.1167	0.0133
17	chr17:310548	A	G	0.1207	17	chr17:310548	A	G	0.1083	0.0124
17	chr17:310684	T	C	0.1207	17	chr17:310684	T	C	0.09167	0.02903
17	chr17:310748	A	G	0.4828	17	chr17:310748	G	A	0.3833	0.1339
17	chr17:310841	A	G	0.3966	17	chr17:310841	A	G	0.3167	0.0799
17	chr17:310960	A	G	0.431	17	chr17:310960	A	G	0.3167	0.1143
17	chr17:311288	A	G	0.4655	17	chr17:311288	G	A	0.4	0.1345
17	chr17:311410	T	C	0.2069	17	chr17:311410	T	C	0.15	0.0569
17	chr17:311618	C	T	0	17	chr17:311618	C	T	0.08333	0.08333
17	chr17:311662	A	G	0.4655	17	chr17:311662	G	A	0.4	0.1345
17	chr17:311691	A	G	0.1034	17	chr17:311691	A	G	0.08333	0.02007
17	chr17:311905	G	A	0.431	17	chr17:311905	G	A	0.3417	0.0893
17	chr17:312156	T	C	0.431	17	chr17:312156	C	T	0.4083	0.1607
17	chr17:312287	A	G	0.1034	17	chr17:312287	A	G	0.1833	0.0799
17	chr17:312337	C	T	0	17	chr17:312337	C	T	0.025	0.025
17	chr17:313357	G	A	0.1897	17	chr17:313357	G	A	0.5	0.3103
17	chr17:313358	C	A	0.2414	17	chr17:313358	C	A	0.4917	0.2503
17	chr17:313369	G	A	0.06897	17	chr17:313369	G	A	0.08333	0.01436
17	chr17:313375	T	TTG	0.3103	17	chr17:313375	T	TTG	0.1667	0.1436
17	chr17:313855	A	G	0.1379	17	chr17:313855	A	G	0.125	0.0129
17	chr17:313856	T	C	0.1379	17	chr17:313856	T	C	0.125	0.0129
17	chr17:314598	C	A	0.2414	17	chr17:314598	C	A	0.275	0.0336
17	chr17:314707	C	T	0.1897	17	chr17:314707	C	T	0.2333	0.0436
17	chr17:314745	A	G	0.1379	17	chr17:314745	A	G	0.075	0.0629
17	chr17:314995	G	A	0.1552	17	chr17:314995	G	A	0.1833	0.0281
17	chr17:315321	T	A	0.4828	17	chr17:315321	T	A	0.4667	0.0161
17	chr17:315325	T	A	0.03448	17	chr17:315325	T	A	0.125	0.09052
17	chr17:315479	G	A	0.5	17	chr17:315479	G	A	0.5	0
17	chr17:315548	G	T	0.1552	17	chr17:315548	G	T	0.09167	0.06353
17	chr17:315768	G	C	0.3103	17	chr17:315768	G	C	0.225	0.0853
17	chr17:315882	C	T	0.05172	17	chr17:315882	C	T	0.1333	0.08158
17	chr17:316054	C	T	0.1034	17	chr17:316054	C	T	0.1417	0.0383
17	chr17:316129	G	A	0.01724	17	chr17:316129	G	A	0.03333	0.01609
17	chr17:316236	A	T	0.2414	17	chr17:316236	A	T	0.3417	0.1003
17	chr17:316461	G	A	0.431	17	chr17:316461	G	A	0.325	0.106
17	chr17:316572	A	G	0.4138	17	chr17:316572	A	G	0.3583	0.0555
17	chr17:316578	T	G	0.4483	17	chr17:316578	T	G	0.3583	0.09
17	chr17:316651	G	C	0.1379	17	chr17:316651	G	C	0.09167	0.04623
17	chr17:316664	T	G	0.431	17	chr17:316664	T	G	0.3333	0.0977
17	chr17:316879	A	T	0.431	17	chr17:316879	A	T	0.3583	0.0727
17	chr17:316907	C	T	0.3793	17	chr17:316907	C	T	0.375	0.0043
17	chr17:316922	G	A	0.3793	17	chr17:316922	G	A	0.375	0.0043
17	chr17:317055	G	T	0.2069	17	chr17:317055	G	T	0.1333	0.0736
17	chr17:317068	G	A	0.431	17	chr17:317068	G	A	0.35	0.081
17	chr17:317261	G	A	0.3966	17	chr17:317261	G	A	0.3583	0.0383
17	chr17:317343	C	T	0.4138	17	chr17:317343	C	T	0.35	0.0638
17	chr17:317474	G	C	0.1379	17	chr17:317474	G	C	0.125	0.0129
17	chr17:317488	C	CAGTT	0.4138	17	chr17:317488	C	CAGTT	0.3417	0.0721
17	chr17:317623	C	T	0.4138	17	chr17:317623	C	T	0.3417	0.0721
17	chr17:317644	A	G	0.4138	17	chr17:317644	A	G	0.3417	0.0721
17	chr17:318002	C	T	0.4483	17	chr17:318002	C	T	0.3	0.1483
17	chr17:318064	C	T	0	17	chr17:318064	C	T	0.1667	0.1667
17	chr17:318107	T	C	0.1724	17	chr17:318107	T	C	0.1667	0.0057
17	chr17:318109	G	A	0.1724	17	chr17:318109	G	A	0.1667	0.0057
17	chr17:318281	G	A	0.4138	17	chr17:318281	G	A	0.3583	0.0555
17	chr17:318414	T	G	0.3966	17	chr17:318414	T	G	0.375	0.0216
17	chr17:318426	A	G	0.2241	17	chr17:318426	A	G	0.1583	0.0658
17	chr17:318525	G	A	0.431	17	chr17:318525	G	A	0.375	0.056
17	chr17:318556	T	C	0.2069	17	chr17:318556	T	C	0.1417	0.0652
17	chr17:318679	A	G	0.4138	17	chr17:318679	A	G	0.35	0.0638
17	chr17:318793	C	G	0.3966	17	chr17:318793	C	G	0.3167	0.0799
17	chr17:318808	T	G	0.3966	17	chr17:318808	T	G	0.2333	0.1633
17	chr17:318830	A	C	0.3448	17	chr17:318830	A	C	0.2583	0.0865
17	chr17:318891	T	C	0.4138	17	chr17:318891	T	C	0.3	0.1138
17	chr17:318896	C	A	0.1034	17	chr17:318896	C	A	0.1333	0.0299
17	chr17:318996	T	C	0.4138	17	chr17:318996	T	C	0.3583	0.0555
17	chr17:319092	G	A	0.3966	17	chr17:319092	G	A	0.3417	0.0549
17	chr17:319133	A	G	0.08621	17	chr17:319133	A	G	0.06667	0.01954
17	chr17:319168	T	A	0.3966	17	chr17:319168	T	A	0.3417	0.0549
17	chr17:319266	G	T	0.3966	17	chr17:319266	G	T	0.3	0.0966
17	chr17:319305	G	A	0.4138	17	chr17:319305	G	A	0.3333	0.0805
17	chr17:319307	A	T	0.3966	17	chr17:319307	A	T	0.3333	0.0633
17	chr17:319342	G	A	0.3966	17	chr17:319342	G	A	0.325	0.0716
17	chr17:319430	T	C	0.1897	17	chr17:319430	T	C	0.1583	0.0314
17	chr17:319463	C	A	0.3966	17	chr17:319463	C	A	0.3167	0.0799
17	chr17:319479	C	A	0.3448	17	chr17:319479	C	A	0.3	0.0448
17	chr17:319623	G	A	0.3448	17	chr17:319623	G	A	0.375	0.0302
17	chr17:319697	T	C	0.2586	17	chr17:319697	T	C	0.275	0.0164
17	chr17:319756	T	C	0.3276	17	chr17:319756	T	C	0.2333	0.0943
17	chr17:319837	T	C	0.2759	17	chr17:319837	T	C	0.2	0.0759
17	chr17:319887	T	C	0.1897	17	chr17:319887	T	C	0.2917	0.102
17	chr17:319915	T	C	0.2414	17	chr17:319915	T	C	0.3	0.0586
17	chr17:319941	G	A	0.1552	17	chr17:319941	G	A	0.1833	0.0281
17	chr17:319947	G	T	0.2759	17	chr17:319947	G	T	0.225	0.0509
17	chr17:319962	C	G	0.08621	17	chr17:319962	C	G	0.1	0.01379
17	chr17:320342	C	T	0.1724	17	chr17:320342	C	T	0.1	0.0724
17	chr17:320432	G	A	0.08621	17	chr17:320432	G	A	0.05833	0.02788
17	chr17:320475	T	C	0.4483	17	chr17:320475	T	C	0.35	0.0983
17	chr17:320578	A	G	0.431	17	chr17:320578	A	G	0.3417	0.0893
17	chr17:320854	G	A	0.431	17	chr17:320854	G	A	0.35	0.081
17	chr17:320895	T	C	0.3966	17	chr17:320895	T	C	0.325	0.0716
17	chr17:320954	A	G	0.3966	17	chr17:320954	A	G	0.35	0.0466
17	chr17:320990	G	T	0.3966	17	chr17:320990	G	T	0.3417	0.0549
17	chr17:321027	G	A	0.3966	17	chr17:321027	G	A	0.3333	0.0633
17	chr17:321088	G	A	0.4138	17	chr17:321088	G	A	0.3417	0.0721
17	chr17:321184	C	T	0.4138	17	chr17:321184	C	T	0.375	0.0388
17	chr17:321207	T	C	0.4138	17	chr17:321207	T	C	0.3667	0.0471
17	chr17:321578	G	A	0.4828	17	chr17:321578	G	A	0.3583	0.1245
17	chr17:321602	G	T	0.1379	17	chr17:321602	G	T	0.1083	0.0296
17	chr17:321740	C	T	0.2069	17	chr17:321740	C	T	0.1583	0.0486
17	chr17:321777	G	T	0.431	17	chr17:321777	G	T	0.3417	0.0893
17	chr17:321786	G	A	0.431	17	chr17:321786	G	A	0.3333	0.0977
17	chr17:321793	T	C	0.2069	17	chr17:321793	T	C	0.1583	0.0486
17	chr17:321827	A	G	0.1034	17	chr17:321827	A	G	0.09167	0.01173
17	chr17:321902	C	T	0	17	chr17:321902	C	T	0.08333	0.08333
17	chr17:321965	G	A	0.3966	17	chr17:321965	G	A	0.3667	0.0299
17	chr17:321983	A	T	0.1034	17	chr17:321983	A	T	0.09167	0.01173
17	chr17:322012	C	G	0.3966	17	chr17:322012	C	G	0.3667	0.0299
17	chr17:322058	G	A	0.3793	17	chr17:322058	G	A	0.2833	0.096
17	chr17:322127	T	A	0.1552	17	chr17:322127	T	A	0.1333	0.0219
17	chr17:322145	G	C	0.2241	17	chr17:322145	G	C	0.2083	0.0158
17	chr17:322189	T	C	0.01724	17	chr17:322189	T	C	0.09167	0.07443
17	chr17:322227	A	C	0.1207	17	chr17:322227	A	C	0.1333	0.0126
17	chr17:322342	T	G	0.3276	17	chr17:322342	T	G	0.2833	0.0443
17	chr17:322404	A	C	0.4483	17	chr17:322404	A	C	0.25	0.1983
17	chr17:322410	G	T	0.1897	17	chr17:322410	G	T	0.1667	0.023
17	chr17:322638	T	A	0.3448	17	chr17:322638	T	A	0.3333	0.0115
17	chr17:322713	G	T	0.4483	17	chr17:322713	G	T	0.2917	0.1566
17	chr17:322822	G	A	0.4138	17	chr17:322822	G	A	0.3417	0.0721
17	chr17:322943	G	A	0.4483	17	chr17:322943	G	A	0.325	0.1233
17	chr17:322948	T	C	0.1034	17	chr17:322948	T	C	0.08333	0.02007
17	chr17:322949	G	A	0.4483	17	chr17:322949	G	A	0.3417	0.1066
17	chr17:322993	G	A	0.2414	17	chr17:322993	G	A	0.2333	0.0081
17	chr17:323108	C	T	0.3103	17	chr17:323108	C	T	0.2667	0.0436
17	chr17:323198	C	A	0.4138	17	chr17:323198	C	A	0.3583	0.0555
17	chr17:323345	C	T	0.4138	17	chr17:323345	C	T	0.3583	0.0555
17	chr17:323382	A	G	0.4138	17	chr17:323382	A	G	0.3667	0.0471
17	chr17:323419	T	C	0.3966	17	chr17:323419	T	C	0.35	0.0466
17	chr17:323458	G	C	0.3966	17	chr17:323458	G	C	0.3583	0.0383
17	chr17:323492	A	G	0.3966	17	chr17:323492	A	G	0.35	0.0466
17	chr17:323498	T	C	0.08621	17	chr17:323498	T	C	0.09167	0.00546
17	chr17:323536	T	G	0.4138	17	chr17:323536	T	G	0.3333	0.0805
17	chr17:323556	T	G	0.4138	17	chr17:323556	T	G	0.325	0.0888
17	chr17:323700	A	G	0.1207	17	chr17:323700	A	G	0.125	0.0043
17	chr17:323932	A	G	0.4138	17	chr17:323932	A	G	0.3333	0.0805
17	chr17:324025	A	G	0.1897	17	chr17:324025	A	G	0.25	0.0603
17	chr17:324033	G	A	0.1897	17	chr17:324033	G	A	0.2083	0.0186
17	chr17:324044	C	T	0	17	chr17:324044	C	T	0.05833	0.05833
17	chr17:325343	G	A	0.2586	17	chr17:325343	G	A	0.1083	0.1503
17	chr17:325390	G	A	0.1207	17	chr17:325390	G	A	0.025	0.0957
17	chr17:325407	A	G	0.2241	17	chr17:325407	A	G	0.1	0.1241
17	chr17:325667	G	A	0.3103	17	chr17:325667	G	A	0.1583	0.152
17	chr17:325669	T	C	0.3621	17	chr17:325669	T	C	0.2667	0.0954
17	chr17:325748	T	C	0.4138	17	chr17:325748	T	C	0.3417	0.0721
17	chr17:325755	G	A	0.3103	17	chr17:325755	G	A	0.2583	0.052
17	chr17:325959	C	G	0.3966	17	chr17:325959	C	G	0.3083	0.0883
17	chr17:325990	T	C	0.1207	17	chr17:325990	T	C	0.2417	0.121
17	chr17:326032	C	T	0.4138	17	chr17:326032	C	T	0.35	0.0638
17	chr17:326237	G	A	0.1897	17	chr17:326237	G	A	0.15	0.0397
17	chr17:326383	C	A	0.2069	17	chr17:326383	C	A	0.1583	0.0486
17	chr17:326443	C	G	0.3966	17	chr17:326443	C	G	0.3333	0.0633
17	chr17:326484	T	C	0.2241	17	chr17:326484	T	C	0.15	0.0741
17	chr17:326638	T	G	0.1034	17	chr17:326638	T	G	0.09167	0.01173
17	chr17:326770	T	C	0.431	17	chr17:326770	T	C	0.35	0.081
17	chr17:327060	T	G	0.1034	17	chr17:327060	T	G	0.08333	0.02007
17	chr17:327090	T	A	0.1207	17	chr17:327090	T	A	0.1667	0.046
17	chr17:327186	G	A	0.4483	17	chr17:327186	G	A	0.3167	0.1316
17	chr17:327213	T	C	0.3966	17	chr17:327213	T	C	0.3667	0.0299
17	chr17:327389	A	C	0.4138	17	chr17:327389	A	C	0.3583	0.0555
17	chr17:327417	C	T	0.4138	17	chr17:327417	C	T	0.35	0.0638
17	chr17:327589	C	T	0.3448	17	chr17:327589	C	T	0.3	0.0448
17	chr17:327592	G	A	0.08621	17	chr17:327592	G	A	0.075	0.01121
17	chr17:327675	C	A	0.3793	17	chr17:327675	C	A	0.325	0.0543
17	chr17:327735	T	C	0.4483	17	chr17:327735	C	T	0.4167	0.135
17	chr17:328653	A	C	0.1207	17	chr17:328653	A	C	0.08333	0.03737
17	chr17:328895	G	A	0.1034	17	chr17:328895	G	A	0.125	0.0216
17	chr17:329008	G	C	0.06897	17	chr17:329008	G	C	0.06667	0.0023
17	chr17:329128	G	C	0.1034	17	chr17:329128	G	C	0.1083	0.0049
17	chr17:329168	T	A	0.3448	17	chr17:329168	T	A	0.3417	0.0031
17	chr17:329175	G	T	0.4655	17	chr17:329175	G	T	0.3417	0.1238
17	chr17:329280	A	G	0.2759	17	chr17:329280	A	G	0.2083	0.0676
17	chr17:329507	G	C	0.4138	17	chr17:329507	G	C	0.3333	0.0805
17	chr17:329621	T	C	0.1034	17	chr17:329621	T	C	0.09167	0.01173
17	chr17:329755	C	G	0.1379	17	chr17:329755	C	G	0.1667	0.0288
17	chr17:329794	A	G	0.1207	17	chr17:329794	A	G	0.2167	0.096
17	chr17:329807	G	A	0.4138	17	chr17:329807	G	A	0.325	0.0888
17	chr17:329829	A	G	0.3966	17	chr17:329829	A	G	0.3417	0.0549
17	chr17:329893	C	A	0.1207	17	chr17:329893	C	A	0.1917	0.071
17	chr17:330005	C	A	0.4138	17	chr17:330005	C	A	0.35	0.0638
17	chr17:330025	T	C	0.4138	17	chr17:330025	T	C	0.3333	0.0805
17	chr17:330350	C	T	0.1034	17	chr17:330350	C	T	0.2583	0.1549
17	chr17:330370	C	T	0.3793	17	chr17:330370	C	T	0.3	0.0793
17	chr17:330403	T	C	0.2069	17	chr17:330403	T	C	0.1583	0.0486
17	chr17:330566	A	C	0.3793	17	chr17:330566	A	C	0.3417	0.0376
17	chr17:330735	A	G	0.4138	17	chr17:330735	A	G	0.3333	0.0805
17	chr17:330746	C	T	0.4138	17	chr17:330746	C	T	0.35	0.0638
17	chr17:330837	G	A	0.08621	17	chr17:330837	G	A	0.1417	0.05549
17	chr17:330925	A	G	0.4138	17	chr17:330925	A	G	0.325	0.0888
17	chr17:331122	G	A	0.431	17	chr17:331122	G	A	0.3167	0.1143
17	chr17:331160	A	G	0.2069	17	chr17:331160	A	G	0.325	0.1181
17	chr17:331259	C	A	0.3966	17	chr17:331259	C	A	0.3583	0.0383
17	chr17:331354	G	A	0.3966	17	chr17:331354	G	A	0.3167	0.0799
17	chr17:331358	C	A	0.3966	17	chr17:331358	C	A	0.3167	0.0799
17	chr17:331366	G	A	0.1034	17	chr17:331366	G	A	0.05833	0.04507
17	chr17:331450	A	G	0.08621	17	chr17:331450	A	G	0.08333	0.00288
17	chr17:331530	T	C	0.1379	17	chr17:331530	T	C	0.1167	0.0212
17	chr17:331544	A	G	0.2931	17	chr17:331544	A	G	0.2333	0.0598
17	chr17:331561	C	A	0.3448	17	chr17:331561	C	A	0.3417	0.0031
17	chr17:331619	A	G	0.3793	17	chr17:331619	A	G	0.3333	0.046
17	chr17:332010	G	A	0.3793	17	chr17:332010	G	A	0.2583	0.121
17	chr17:332018	A	T	0.3793	17	chr17:332018	A	T	0.2417	0.1376
17	chr17:332209	G	T	0.08621	17	chr17:332209	G	T	0.075	0.01121
17	chr17:332241	A	G	0.05172	17	chr17:332241	A	G	0.09167	0.03995
17	chr17:332273	G	C	0.05172	17	chr17:332273	G	C	0.1167	0.06498
17	chr17:332386	A	G	0.4138	17	chr17:332386	A	G	0.3417	0.0721
17	chr17:332392	C	T	0.1207	17	chr17:332392	C	T	0.1	0.0207
17	chr17:332665	A	C	0.08621	17	chr17:332665	A	C	0.175	0.08879
17	chr17:332668	A	G	0.08621	17	chr17:332668	A	G	0.175	0.08879
17	chr17:332815	C	T	0.4138	17	chr17:332815	C	T	0.3667	0.0471
17	chr17:332816	A	G	0.4138	17	chr17:332816	A	G	0.3583	0.0555
17	chr17:332884	T	C	0.08621	17	chr17:332884	T	C	0.08333	0.00288
17	chr17:332959	G	T	0.4138	17	chr17:332959	G	T	0.3333	0.0805
17	chr17:333124	C	T	0.2241	17	chr17:333124	C	T	0.1833	0.0408
17	chr17:333229	G	T	0.08621	17	chr17:333229	G	T	0.075	0.01121
17	chr17:333279	C	A	0.4138	17	chr17:333279	A	C	0.45	0.1362
17	chr17:333730	T	C	0.2759	17	chr17:333730	T	C	0.225	0.0509
17	chr17:333731	G	T	0.4138	17	chr17:333731	G	T	0.375	0.0388
17	chr17:333754	A	G	0.431	17	chr17:333754	A	G	0.35	0.081
17	chr17:333946	A	G	0.3966	17	chr17:333946	A	G	0.35	0.0466
17	chr17:334047	G	A	0.3966	17	chr17:334047	G	A	0.3333	0.0633
17	chr17:334123	G	A	0.01724	17	chr17:334123	G	A	0.06667	0.04943
17	chr17:334193	T	C	0.3793	17	chr17:334193	T	C	0.2917	0.0876
17	chr17:334194	G	A	0.3793	17	chr17:334194	G	A	0.2917	0.0876
17	chr17:334232	A	C	0.1034	17	chr17:334232	A	C	0.1	0.0034
17	chr17:334513	A	AT	0.4138	17	chr17:334513	A	AT	0.3333	0.0805
17	chr17:334542	G	C	0.3966	17	chr17:334542	G	C	0.3083	0.0883
17	chr17:334610	A	G	0.4138	17	chr17:334610	A	G	0.3	0.1138
17	chr17:334740	T	C	0.01724	17	chr17:334740	T	C	0.08333	0.06609
17	chr17:334843	G	C	0.431	17	chr17:334843	G	C	0.375	0.056
17	chr17:334967	G	C	0.4138	17	chr17:334967	G	C	0.3417	0.0721
17	chr17:335135	C	T	0.3103	17	chr17:335135	C	T	0.3083	0.002
17	chr17:335165	A	G	0.3276	17	chr17:335165	A	G	0.3	0.0276
17	chr17:335167	G	A	0.1034	17	chr17:335167	G	A	0.08333	0.02007
17	chr17:335183	C	G	0.3793	17	chr17:335183	C	G	0.2917	0.0876
17	chr17:335219	G	A	0.3966	17	chr17:335219	G	A	0.325	0.0716
17	chr17:335250	G	A	0.1379	17	chr17:335250	G	A	0.1167	0.0212
17	chr17:335444	A	G	0.4138	17	chr17:335444	A	G	0.3167	0.0971
17	chr17:335450	C	T	0.1552	17	chr17:335450	C	T	0.1667	0.0115
17	chr17:335501	G	A	0.3966	17	chr17:335501	G	A	0.3417	0.0549
17	chr17:335506	A	G	0.4138	17	chr17:335506	A	G	0.3333	0.0805
17	chr17:335702	A	C	0.431	17	chr17:335702	A	C	0.3333	0.0977
17	chr17:335741	G	A	0.3966	17	chr17:335741	G	A	0.3333	0.0633
17	chr17:335884	G	A	0.4138	17	chr17:335884	G	A	0.3417	0.0721
17	chr17:335962	T	C	0.3966	17	chr17:335962	T	C	0.3333	0.0633
17	chr17:335998	A	G	0.3448	17	chr17:335998	A	G	0.3167	0.0281
17	chr17:336048	G	C	0.1207	17	chr17:336048	G	C	0.075	0.0457
17	chr17:336054	G	A	0.1034	17	chr17:336054	G	A	0.06667	0.03673
17	chr17:336062	C	T	0.2069	17	chr17:336062	C	T	0.1417	0.0652
17	chr17:336111	A	G	0.3793	17	chr17:336111	A	G	0.2833	0.096
17	chr17:336130	T	C	0.431	17	chr17:336130	T	C	0.3333	0.0977
17	chr17:336256	C	T	0.1034	17	chr17:336256	C	T	0.15	0.0466
17	chr17:336312	A	G	0.1034	17	chr17:336312	A	G	0.15	0.0466
17	chr17:336345	T	G	0.431	17	chr17:336345	T	G	0.3417	0.0893
17	chr17:336521	G	A	0.2586	17	chr17:336521	G	A	0.35	0.0914
17	chr17:336585	G	C	0.4138	17	chr17:336585	G	C	0.3417	0.0721
17	chr17:336647	C	T	0.1034	17	chr17:336647	C	T	0.08333	0.02007
17	chr17:336680	T	A	0.3966	17	chr17:336680	T	A	0.35	0.0466
17	chr17:336714	A	G	0.01724	17	chr17:336714	A	G	0.05	0.03276
17	chr17:336934	T	G	0.3793	17	chr17:336934	T	G	0.325	0.0543
17	chr17:336950	G	T	0.3621	17	chr17:336950	G	T	0.3167	0.0454
17	chr17:336982	A	G	0.3621	17	chr17:336982	A	G	0.325	0.0371
17	chr17:337012	G	A	0.3448	17	chr17:337012	G	A	0.325	0.0198
17	chr17:337039	T	C	0.1207	17	chr17:337039	T	C	0.1583	0.0376
17	chr17:337102	A	G	0.1207	17	chr17:337102	A	G	0.1167	0.004
17	chr17:337106	C	T	0.431	17	chr17:337106	C	T	0.35	0.081
17	chr17:337186	C	T	0.3966	17	chr17:337186	C	T	0.2833	0.1133
17	chr17:337197	G	A	0.4138	17	chr17:337197	G	A	0.3417	0.0721
17	chr17:337199	A	G	0.1379	17	chr17:337199	A	G	0.1083	0.0296
17	chr17:337509	A	G	0.4138	17	chr17:337509	G	A	0.4833	0.1029
17	chr17:337653	T	A	0.4138	17	chr17:337653	T	A	0.3583	0.0555
17	chr17:337858	T	C	0.431	17	chr17:337858	T	C	0.3333	0.0977
17	chr17:337917	G	A	0.3276	17	chr17:337917	G	A	0.25	0.0776
17	chr17:337969	T	A	0.3966	17	chr17:337969	T	A	0.325	0.0716
17	chr17:337974	A	G	0.4138	17	chr17:337974	A	G	0.3083	0.1055
17	chr17:338028	G	T	0.1034	17	chr17:338028	G	T	0.08333	0.02007
17	chr17:338038	C	T	0.1897	17	chr17:338038	C	T	0.2167	0.027
17	chr17:338043	A	G	0.2069	17	chr17:338043	A	G	0.1833	0.0236
17	chr17:338050	A	G	0.2069	17	chr17:338050	A	G	0.2	0.0069
17	chr17:338085	T	C	0.2069	17	chr17:338085	T	C	0.15	0.0569
17	chr17:338086	A	G	0.1207	17	chr17:338086	A	G	0.1083	0.0124
17	chr17:338109	G	C	0.3966	17	chr17:338109	G	C	0.3	0.0966
17	chr17:338199	A	AC	0.431	17	chr17:338199	A	AC	0.3667	0.0643
17	chr17:338256	A	G	0.2069	17	chr17:338256	A	G	0.1667	0.0402
17	chr17:338298	C	A	0.4138	17	chr17:338298	C	A	0.3333	0.0805
17	chr17:338356	G	A	0.1379	17	chr17:338356	G	A	0.125	0.0129
17	chr17:338483	T	C	0.4138	17	chr17:338483	T	C	0.3417	0.0721
17	chr17:338490	G	A	0.3793	17	chr17:338490	G	A	0.2917	0.0876
17	chr17:338516	A	G	0.3966	17	chr17:338516	A	G	0.35	0.0466
17	chr17:338655	C	T	0.1897	17	chr17:338655	C	T	0.1667	0.023
17	chr17:338701	C	T	0.431	17	chr17:338701	C	T	0.325	0.106
17	chr17:338702	A	G	0.431	17	chr17:338702	A	G	0.325	0.106
17	chr17:338737	C	T	0.4138	17	chr17:338737	C	T	0.3333	0.0805
17	chr17:338763	T	C	0.1379	17	chr17:338763	T	C	0.1083	0.0296
17	chr17:338809	G	A	0.2241	17	chr17:338809	G	A	0.2917	0.0676
17	chr17:338836	G	T	0.4138	17	chr17:338836	G	T	0.35	0.0638
17	chr17:338863	C	T	0.4138	17	chr17:338863	C	T	0.3333	0.0805
17	chr17:338931	T	C	0.3966	17	chr17:338931	T	C	0.35	0.0466
17	chr17:338932	G	A	0.2069	17	chr17:338932	G	A	0.1667	0.0402
17	chr17:339100	A	G	0.4483	17	chr17:339100	A	G	0.3417	0.1066
17	chr17:339229	C	T	0.3966	17	chr17:339229	C	T	0.325	0.0716
17	chr17:339248	C	T	0.431	17	chr17:339248	C	T	0.325	0.106
17	chr17:339419	G	A	0.4138	17	chr17:339419	G	A	0.325	0.0888
17	chr17:339684	C	T	0.3621	17	chr17:339684	C	T	0.4417	0.0796
17	chr17:339726	C	T	0.1034	17	chr17:339726	C	T	0.08333	0.02007
17	chr17:340007	G	A	0.01724	17	chr17:340007	G	A	0.5	0.48276
17	chr17:340080	C	G	0.4138	17	chr17:340080	C	G	0.275	0.1388
17	chr17:340149	G	C	0.3966	17	chr17:340149	G	C	0.3083	0.0883
17	chr17:340309	A	T	0.3793	17	chr17:340309	A	T	0.3667	0.0126
17	chr17:340483	T	C	0.2069	17	chr17:340483	T	C	0.1667	0.0402
17	chr17:340591	T	G	0.1207	17	chr17:340591	T	G	0.2083	0.0876
17	chr17:340606	A	G	0.3966	17	chr17:340606	A	G	0.3417	0.0549
17	chr17:340618	T	C	0.3966	17	chr17:340618	T	C	0.3333	0.0633
17	chr17:340743	T	C	0.3793	17	chr17:340743	T	C	0.25	0.1293
17	chr17:340767	T	C	0.4655	17	chr17:340767	T	C	0.4167	0.0488
17	chr17:340781	G	A	0.3103	17	chr17:340781	G	A	0.225	0.0853
17	chr17:340845	A	G	0.1897	17	chr17:340845	A	G	0.1333	0.0564
17	chr17:340882	C	G	0.1379	17	chr17:340882	C	G	0.15	0.0121
17	chr17:340895	A	G	0.3276	17	chr17:340895	A	G	0.2667	0.0609
17	chr17:341434	C	T	0.4138	17	chr17:341434	C	T	0.3417	0.0721
17	chr17:341536	T	C	0.3448	17	chr17:341536	T	C	0.2833	0.0615
17	chr17:341572	A	G	0.2586	17	chr17:341572	A	G	0.2917	0.0331
17	chr17:341580	T	C	0.3621	17	chr17:341580	T	C	0.3	0.0621
17	chr17:341636	T	C	0.3966	17	chr17:341636	T	C	0.3167	0.0799
17	chr17:341637	A	T	0.3966	17	chr17:341637	A	T	0.3167	0.0799
17	chr17:341736	C	T	0.3966	17	chr17:341736	C	T	0.3333	0.0633
17	chr17:341791	T	C	0.4138	17	chr17:341791	T	C	0.3583	0.0555
17	chr17:341894	T	C	0.08621	17	chr17:341894	T	C	0.1083	0.02209
17	chr17:341930	G	C	0.4483	17	chr17:341930	G	C	0.325	0.1233
17	chr17:341936	C	G	0.1034	17	chr17:341936	C	G	0.1167	0.0133
17	chr17:341978	A	G	0.4655	17	chr17:341978	A	G	0.3833	0.0822
17	chr17:342065	G	A	0.431	17	chr17:342065	G	A	0.3417	0.0893
17	chr17:342141	G	T	0.4138	17	chr17:342141	G	T	0.3417	0.0721
17	chr17:342226	T	G	0.1379	17	chr17:342226	T	G	0.125	0.0129
17	chr17:342382	A	G	0.4138	17	chr17:342382	A	G	0.35	0.0638
17	chr17:342415	T	C	0.3966	17	chr17:342415	T	C	0.3333	0.0633
17	chr17:342439	T	A	0.1897	17	chr17:342439	T	A	0.15	0.0397
17	chr17:342482	A	T	0.3966	17	chr17:342482	A	T	0.2667	0.1299
17	chr17:342509	A	G	0.08621	17	chr17:342509	A	G	0.08333	0.00288
17	chr17:342532	A	G	0.3966	17	chr17:342532	A	G	0.3	0.0966
17	chr17:342541	G	A	0.3621	17	chr17:342541	G	A	0.2917	0.0704
17	chr17:342576	G	A	0.2414	17	chr17:342576	G	A	0.2917	0.0503
17	chr17:342613	A	G	0.2069	17	chr17:342613	A	G	0.1583	0.0486
17	chr17:342710	G	A	0.4138	17	chr17:342710	G	A	0.3083	0.1055
17	chr17:342714	A	G	0.4138	17	chr17:342714	A	G	0.3167	0.0971
17	chr17:342774	C	A	0.3276	17	chr17:342774	C	A	0.225	0.1026
17	chr17:343034	A	G	0.3966	17	chr17:343034	A	G	0.325	0.0716
17	chr17:343079	G	C	0.431	17	chr17:343079	G	C	0.325	0.106
17	chr17:343091	T	C	0.01724	17	chr17:343091	T	C	0.025	0.00776
17	chr17:343100	G	A	0.4655	17	chr17:343100	G	A	0.3417	0.1238
17	chr17:343118	T	A	0.08621	17	chr17:343118	T	A	0.08333	0.00288
17	chr17:343119	T	G	0.08621	17	chr17:343119	T	G	0.08333	0.00288
[truncated: 665,069+ more rows]
