# Supplementary material for: Single Nucleotide Polymorphisms in the HIRA Gene Affect Litter Size in Small Tail Han Sheep
Source: Animals (Basel). 2018 May 4;8(5):71. doi: 10.3390/ani8050071 (PMC5981282; doi:10.3390/ani8050071)
Supplement: Supplementary file 1 [file animals-08-00071-s001.zip › Additional files/FST.xls]

## Sheet: HIRA
INFO	Mutation type	Chromosome	Position	Fst	Ref	Alt	AF	AM			BY			CB			H			OL			PT			STH			T			VT			WZ
								Ref/Ref	Ref/Alt	Alt/Alt	Ref/Ref	Ref/Alt	Alt/Alt	Ref/Ref	Ref/Alt	Alt/Alt	Ref/Ref	Ref/Alt	Alt/Alt	Ref/Ref	Ref/Alt	Alt/Alt	Ref/Ref	Ref/Alt	Alt/Alt	Ref/Ref	Ref/Alt	Alt/Alt	Ref/Ref	Ref/Alt	Alt/Alt	Ref/Ref	Ref/Alt	Alt/Alt	Ref/Ref	Ref/Alt	Alt/Alt
C|downstream_gene_variant|MODIFIER|HIRA|ENSOARG00000017323|transcript|ENSOART00000018864.1|protein_coding||c.*2037A>G|||||2037|,C|intron_variant|MODIFIER|ENSOARG00000025718|ENSOARG00000025718|transcript|ENSOART00000027666.1|lincRNA|2/2|n.367-21145T>C||||||,C|intron_variant|MODIFIER|ENSOARG00000025718|ENSOARG00000025718|transcript|ENSOART00000027667.1|lincRNA|1/1|n.536-2688T>C||||||	downstream_gene_variant	chr17	71828548	0.167666	T	C	AF=0.48	3	2	5	5	2	3	6	4	0	7	1	2	2	5	3	1	3	6	4	5	1	5	2	3	3	0	7	2	3	5
C|downstream_gene_variant|MODIFIER|HIRA|ENSOARG00000017323|transcript|ENSOART00000018864.1|protein_coding||c.*1858_*1867delAGGACCCAGC|||||1867|,C|intron_variant|MODIFIER|ENSOARG00000025718|ENSOARG00000025718|transcript|ENSOART00000027666.1|lincRNA|2/2|n.367-20975_367-20966delGCTGGGTCCT||||||,C|intron_variant|MODIFIER|ENSOARG00000025718|ENSOARG00000025718|transcript|ENSOART00000027667.1|lincRNA|1/…	downstream_gene_variant	chr17	71828717	0	CGCTGGGTCCT	C	AF=1	0	0	10	0	0	10	0	0	10	0	0	10	0	0	10	0	0	10	0	0	10	0	0	10	0	0	10	0	0	10
ATC|downstream_gene_variant|MODIFIER|HIRA|ENSOARG00000017323|transcript|ENSOART00000018864.1|protein_coding||c.*1772_*1773insGA|||||1772|,ATC|intron_variant|MODIFIER|ENSOARG00000025718|ENSOARG00000025718|transcript|ENSOART00000027666.1|lincRNA|2/2|n.367-20881_367-20880insTC||||||,ATC|intron_variant|MODIFIER|ENSOARG00000025718|ENSOARG00000025718|transcript|ENSOART00000027667.1|lincRNA|1/1|n.536-24…	downstream_gene_variant	chr17	71828812	0.135235	A	ATC	AF=0.66	2	2	6	4	2	4	2	5	3	4	2	4	0	1	9	0	2	8	5	3	2	5	3	2	0	1	9	1	2	7
G|downstream_gene_variant|MODIFIER|HIRA|ENSOARG00000017323|transcript|ENSOART00000018864.1|protein_coding||c.*1751G>C|||||1751|,G|intron_variant|MODIFIER|ENSOARG00000025718|ENSOARG00000025718|transcript|ENSOART00000027666.1|lincRNA|2/2|n.367-20859C>G||||||,G|intron_variant|MODIFIER|ENSOARG00000025718|ENSOARG00000025718|transcript|ENSOART00000027667.1|lincRNA|1/1|n.536-2402C>G||||||	downstream_gene_variant	chr17	71828834	0.047499	C	G	AF=0.55	3	0	7	5	3	2	3	5	2	5	1	4	2	5	3	1	3	6	4	5	1	4	4	2	0	3	7	2	3	5
A|downstream_gene_variant|MODIFIER|HIRA|ENSOARG00000017323|transcript|ENSOART00000018864.1|protein_coding||c.*1718C>T|||||1718|,A|intron_variant|MODIFIER|ENSOARG00000025718|ENSOARG00000025718|transcript|ENSOART00000027666.1|lincRNA|2/2|n.367-20826G>A||||||,A|intron_variant|MODIFIER|ENSOARG00000025718|ENSOARG00000025718|transcript|ENSOART00000027667.1|lincRNA|1/1|n.536-2369G>A||||||	downstream_gene_variant	chr17	71828867	0.117647	G	A	AF=0.081	9	1	0	8	2	0	10	0	0	10	0	0	6	1	3	9	0	1	10	0	0	10	0	0	8	2	0	8	2	0
C|downstream_gene_variant|MODIFIER|HIRA|ENSOARG00000017323|transcript|ENSOART00000018864.1|protein_coding||c.*1713A>G|||||1713|,C|intron_variant|MODIFIER|ENSOARG00000025718|ENSOARG00000025718|transcript|ENSOART00000027666.1|lincRNA|2/2|n.367-20821T>C||||||,C|intron_variant|MODIFIER|ENSOARG00000025718|ENSOARG00000025718|transcript|ENSOART00000027667.1|lincRNA|1/1|n.536-2364T>C||||||	downstream_gene_variant	chr17	71828872	0.157009	T	C	AF=0.63	2	1	7	4	3	3	4	4	2	6	1	3	0	1	9	0	2	8	4	2	4	5	3	2	0	1	9	2	2	6
AAAT|downstream_gene_variant|MODIFIER|HIRA|ENSOARG00000017323|transcript|ENSOART00000018864.1|protein_coding||c.*1647_*1648insATT|||||1647|,AAAT|intron_variant|MODIFIER|ENSOARG00000025718|ENSOARG00000025718|transcript|ENSOART00000027666.1|lincRNA|2/2|n.367-20756_367-20755insAAT||||||,AAAT|intron_variant|MODIFIER|ENSOARG00000025718|ENSOARG00000025718|transcript|ENSOART00000027667.1|lincRNA|1/1|n.5…	downstream_gene_variant	chr17	71828937	0.0178926	A	AAAT	AF=0.903	1	0	9	2	0	8	0	1	9	0	0	10	2	0	8	1	0	9	1	0	9	1	0	9	0	0	10	1	0	9
CAAG|downstream_gene_variant|MODIFIER|HIRA|ENSOARG00000017323|transcript|ENSOART00000018864.1|protein_coding||c.*1645_*1646insCTT|||||1645|,CAAG|intron_variant|MODIFIER|ENSOARG00000025718|ENSOARG00000025718|transcript|ENSOART00000027666.1|lincRNA|2/2|n.367-20754_367-20753insAAG||||||,CAAG|intron_variant|MODIFIER|ENSOARG00000025718|ENSOARG00000025718|transcript|ENSOART00000027667.1|lincRNA|1/1|n.5…	downstream_gene_variant	chr17	71828939	0	C	CAAG	AF=1	0	0	10	0	0	10	0	0	10	0	0	10	0	0	10	0	0	10	0	0	10	0	0	10	0	0	10	0	0	10
GGCTCTGAGACA|downstream_gene_variant|MODIFIER|HIRA|ENSOARG00000017323|transcript|ENSOART00000018864.1|protein_coding||c.*1643_*1644insTGTCTCAGAGC|||||1643|,GGCTCTGAGACA|intron_variant|MODIFIER|ENSOARG00000025718|ENSOARG00000025718|transcript|ENSOART00000027666.1|lincRNA|2/2|n.367-20752_367-20751insGCTCTGAGACA||||||,GGCTCTGAGACA|intron_variant|MODIFIER|ENSOARG00000025718|ENSOARG00000025718|transcr…	downstream_gene_variant	chr17	71828941	0	G	GGCTCTGAGACA	AF=1	0	0	10	0	0	10	0	0	10	0	0	10	0	0	10	0	0	10	0	0	10	0	0	10	0	0	10	0	0	10
C|downstream_gene_variant|MODIFIER|HIRA|ENSOARG00000017323|transcript|ENSOART00000018864.1|protein_coding||c.*1588A>G|||||1588|,C|intron_variant|MODIFIER|ENSOARG00000025718|ENSOARG00000025718|transcript|ENSOART00000027666.1|lincRNA|2/2|n.367-20696T>C||||||,C|intron_variant|MODIFIER|ENSOARG00000025718|ENSOARG00000025718|transcript|ENSOART00000027667.1|lincRNA|1/1|n.536-2239T>C||||||	downstream_gene_variant	chr17	71828997	0.11814	T	C	AF=0.65	2	1	7	5	2	3	3	4	3	6	1	3	0	1	9	1	0	9	2	5	3	5	2	3	1	0	9	1	2	7
C|downstream_gene_variant|MODIFIER|HIRA|ENSOARG00000017323|transcript|ENSOART00000018864.1|protein_coding||c.*1587C>G|||||1587|,C|intron_variant|MODIFIER|ENSOARG00000025718|ENSOARG00000025718|transcript|ENSOART00000027666.1|lincRNA|2/2|n.367-20695G>C||||||,C|intron_variant|MODIFIER|ENSOARG00000025718|ENSOARG00000025718|transcript|ENSOART00000027667.1|lincRNA|1/1|n.536-2238G>C||||||	downstream_gene_variant	chr17	71828998	0.19144	G	C	AF=0.62	2	1	7	5	2	3	4	3	3	7	1	2	1	0	9	1	0	9	3	5	2	5	2	3	1	0	9	1	2	7
C|downstream_gene_variant|MODIFIER|HIRA|ENSOARG00000017323|transcript|ENSOART00000018864.1|protein_coding||c.*1528A>G|||||1528|,C|intron_variant|MODIFIER|ENSOARG00000025718|ENSOARG00000025718|transcript|ENSOART00000027666.1|lincRNA|2/2|n.367-20636T>C||||||,C|intron_variant|MODIFIER|ENSOARG00000025718|ENSOARG00000025718|transcript|ENSOART00000027667.1|lincRNA|1/1|n.536-2179T>C||||||	downstream_gene_variant	chr17	71829057	0.109451	T	C	AF=0.30	7	1	2	4	3	3	6	1	3	3	3	4	9	1	0	10	0	0	3	4	3	2	3	5	10	0	0	7	2	1
A|downstream_gene_variant|MODIFIER|HIRA|ENSOARG00000017323|transcript|ENSOART00000018864.1|protein_coding||c.*1403C>T|||||1403|,A|intron_variant|MODIFIER|ENSOARG00000025718|ENSOARG00000025718|transcript|ENSOART00000027666.1|lincRNA|2/2|n.367-20511G>A||||||,A|intron_variant|MODIFIER|ENSOARG00000025718|ENSOARG00000025718|transcript|ENSOART00000027667.1|lincRNA|1/1|n.536-2054G>A||||||	downstream_gene_variant	chr17	71829182	0	G	A	AF=0.010	9	0	1	10	0	0	10	0	0	10	0	0	10	0	0	10	0	0	10	0	0	10	0	0	10	0	0	10	0	0
AGCGGGCCTCT|downstream_gene_variant|MODIFIER|HIRA|ENSOARG00000017323|transcript|ENSOART00000018864.1|protein_coding||c.*1302_*1303insAGAGGCCCGC|||||1302|,AGCGGGCCTCT|intron_variant|MODIFIER|ENSOARG00000025718|ENSOARG00000025718|transcript|ENSOART00000027666.1|lincRNA|2/2|n.367-20411_367-20410insGCGGGCCTCT||||||,AGCGGGCCTCT|intron_variant|MODIFIER|ENSOARG00000025718|ENSOARG00000025718|transcript|E…	downstream_gene_variant	chr17	71829282	0.0113025	A	AGCGGGCCTCT	AF=0.47	1	5	4	4	5	1	4	5	1	3	6	1	0	8	2	1	7	2	3	6	1	2	7	1	0	9	1	2	7	1
GCGGGCCTCTGC|downstream_gene_variant|MODIFIER|HIRA|ENSOARG00000017323|transcript|ENSOART00000018864.1|protein_coding||c.*1301_*1302insGCAGAGGCCCG|||||1301|,GCGGGCCTCTGCAGGGTCCACAGCCTGCCCTCAGGTC|downstream_gene_variant|MODIFIER|HIRA|ENSOARG00000017323|transcript|ENSOART00000018864.1|protein_coding||c.*1301_*1302insGACCTGAGGGCAGGCTGTGGACCCTGCAGAGGCCCG|||||1301|,GCGGGCCTCTGC|intron_variant|MODIFIER|…	downstream_gene_variant	chr17	71829283	0	G	GCGGGCCTCTGC,GCGGGCCTCTGCAGGGTCCACAGCCTGCCCTCAGGTC	AF=0.920,0.079	0	0	10	0	0	10	0	0	10	0	0	10	0	0	10	0	0	10	0	0	10	0	0	10	0	0	10	0	0	10
T|intron_variant|MODIFIER|ENSOARG00000025718|ENSOARG00000025718|transcript|ENSOART00000027666.1|lincRNA|2/2|n.367-18899C>T||||||,T|intron_variant|MODIFIER|HIRA|ENSOARG00000017323|transcript|ENSOART00000018864.1|protein_coding|22/22|c.3060-83G>A||||||,T|intron_variant|MODIFIER|ENSOARG00000025718|ENSOARG00000025718|transcript|ENSOART00000027667.1|lincRNA|1/1|n.536-442C>T||||||	intron_variant	chr17	71830794	0	C	T	AF=0.0049	10	0	0	10	0	0	10	0	0	10	0	0	9	1	0	10	0	0	10	0	0	10	0	0	10	0	0	10	0	0
AACGCTCACGTGCCCCCCCGACGGG|intron_variant|MODIFIER|ENSOARG00000025718|ENSOARG00000025718|transcript|ENSOART00000027666.1|lincRNA|2/2|n.367-18841_367-18840insACGCTCACGTGCCCCCCCGACGGG||||||,AACGCTC|intron_variant|MODIFIER|ENSOARG00000025718|ENSOARG00000025718|transcript|ENSOART00000027666.1|lincRNA|2/2|n.367-18841_367-18840insACGCTC||||||,AACGCTCACGTGCCCCCCCGACGGG|intron_variant|MODIFIER|HIRA|ENSOAR…	intron_variant	chr17	71830852	0.0169492	A	AACGCTCACGTGCCCCCCCGACGGG,AACGCTC	AF=0.29,0.67	0	2	8	0	0	10	1	0	9	0	0	10	0	0	10	0	0	10	0	0	10	0	0	10	0	0	10	0	0	10
ACGCTCACGTGCC|intron_variant|MODIFIER|ENSOARG00000025718|ENSOARG00000025718|transcript|ENSOART00000027666.1|lincRNA|2/2|n.367-18840_367-18839insCGCTCACGTGCC||||||,ACGCTCACGTGCCCCCCCGACGGGAC|intron_variant|MODIFIER|ENSOARG00000025718|ENSOARG00000025718|transcript|ENSOART00000027666.1|lincRNA|2/2|n.367-18840_367-18839insCGCTCACGTGCCCCCCCGACGGGAC||||||,ACGCTCACGTGCC|intron_variant|MODIFIER|HIRA|ENSO…	intron_variant	chr17	71830853	0.0485141	A	ACGCTCACGTGCC,ACGCTCACGTGCCCCCCCGACGGGAC	AF=0.17,0.52	1	4	5	0	4	6	0	3	7	1	3	6	0	8	2	0	7	3	0	2	8	0	2	8	0	9	1	1	6	3
A|intron_variant|MODIFIER|ENSOARG00000025718|ENSOARG00000025718|transcript|ENSOART00000027666.1|lincRNA|2/2|n.367-18304C>A||||||,A|intron_variant|MODIFIER|HIRA|ENSOARG00000017323|transcript|ENSOART00000018864.1|protein_coding|20/22|c.2863+74G>T||||||,A|non_coding_transcript_exon_variant|MODIFIER|ENSOARG00000025718|ENSOARG00000025718|transcript|ENSOART00000027667.1|lincRNA|2/2|n.689C>A||||||	intron_variant	chr17	71831389	0.0588235	C	A	AF=0.040	10	0	0	10	0	0	10	0	0	10	0	0	7	2	1	8	2	0	10	0	0	10	0	0	8	2	0	10	0	0
T|intron_variant|MODIFIER|ENSOARG00000025718|ENSOARG00000025718|transcript|ENSOART00000027666.1|lincRNA|2/2|n.367-18277C>T||||||,T|intron_variant|MODIFIER|HIRA|ENSOARG00000017323|transcript|ENSOART00000018864.1|protein_coding|20/22|c.2863+47G>A||||||,T|non_coding_transcript_exon_variant|MODIFIER|ENSOARG00000025718|ENSOARG00000025718|transcript|ENSOART00000027667.1|lincRNA|2/2|n.716C>T||||||	intron_variant	chr17	71831416	0.0338983	C	T	AF=0.030	8	1	1	10	0	0	8	1	1	10	0	0	10	0	0	10	0	0	10	0	0	10	0	0	10	0	0	10	0	0
T|intron_variant|MODIFIER|ENSOARG00000025718|ENSOARG00000025718|transcript|ENSOART00000027666.1|lincRNA|2/2|n.367-18270C>T||||||,T|intron_variant|MODIFIER|HIRA|ENSOARG00000017323|transcript|ENSOART00000018864.1|protein_coding|20/22|c.2863+40G>A||||||,T|non_coding_transcript_exon_variant|MODIFIER|ENSOARG00000025718|ENSOARG00000025718|transcript|ENSOART00000027667.1|lincRNA|2/2|n.723C>T||||||	intron_variant	chr17	71831423	0	C	T	AF=0.0050	10	0	0	10	0	0	10	0	0	9	1	0	10	0	0	10	0	0	10	0	0	10	0	0	10	0	0	10	0	0
T|missense_variant|MODERATE|HIRA|ENSOARG00000017323|transcript|ENSOART00000018864.1|protein_coding|20/23|c.2726G>A|p.Arg909Gln|2726/3186|2726/3186|909/1061||,T|intron_variant|MODIFIER|ENSOARG00000025718|ENSOARG00000025718|transcript|ENSOART00000027666.1|lincRNA|2/2|n.367-18093C>T||||||,T|non_coding_transcript_exon_variant|MODIFIER|ENSOARG00000025718|ENSOARG00000025718|transcript|ENSOART0000002766…	missense_variant	chr17	71831600	0.0285086	C	T	AF=0.050	10	0	0	10	0	0	10	0	0	10	0	0	7	2	1	8	2	0	9	1	0	10	0	0	8	2	0	9	1	0
C|missense_variant&splice_region_variant|MODERATE|HIRA|ENSOARG00000017323|transcript|ENSOART00000018864.1|protein_coding|18/23|c.2546A>G|p.Gln849Arg|2546/3186|2546/3186|849/1061||,C|downstream_gene_variant|MODIFIER|ENSOARG00000025718|ENSOARG00000025718|transcript|ENSOART00000027667.1|lincRNA||n.*2023T>C|||||2023|,C|intron_variant|MODIFIER|ENSOARG00000025718|ENSOARG00000025718|transcript|ENSOART00…	missense_variant&splice_region_variant	chr17	71833755	0.0365055	T	C	AF=0.14	8	1	1	6	3	1	8	2	0	4	3	3	9	0	1	10	0	0	8	2	0	6	4	0	10	0	0	9	1	0
G|downstream_gene_variant|MODIFIER|ENSOARG00000025718|ENSOARG00000025718|transcript|ENSOART00000027667.1|lincRNA||n.*2192A>G|||||2192|,G|intron_variant|MODIFIER|ENSOARG00000025718|ENSOARG00000025718|transcript|ENSOART00000027666.1|lincRNA|2/2|n.367-15769A>G||||||,G|intron_variant|MODIFIER|HIRA|ENSOARG00000017323|transcript|ENSOART00000018864.1|protein_coding|17/22|c.2503+120T>C||||||	downstream_gene_variant	chr17	71833924	0.0756303	A	G	AF=0.055	9	1	0	9	1	0	10	0	0	10	0	0	8	2	0	7	3	0	10	0	0	10	0	0	9	1	0	7	3	0
A|downstream_gene_variant|MODIFIER|ENSOARG00000025718|ENSOARG00000025718|transcript|ENSOART00000027667.1|lincRNA||n.*4114G>A|||||4114|,A|intron_variant|MODIFIER|ENSOARG00000025718|ENSOARG00000025718|transcript|ENSOART00000027666.1|lincRNA|2/2|n.367-13847G>A||||||,A|intron_variant|MODIFIER|HIRA|ENSOARG00000017323|transcript|ENSOART00000018864.1|protein_coding|15/22|c.2301-77C>T||||||	downstream_gene_variant	chr17	71835846	0.0402153	G	A	AF=0.084	9	1	0	8	2	0	7	2	1	8	2	0	10	0	0	9	0	1	7	3	0	9	1	0	9	1	0	10	0	0
A|downstream_gene_variant|MODIFIER|ENSOARG00000025718|ENSOARG00000025718|transcript|ENSOART00000027667.1|lincRNA||n.*4169G>A|||||4169|,A|intron_variant|MODIFIER|ENSOARG00000025718|ENSOARG00000025718|transcript|ENSOART00000027666.1|lincRNA|2/2|n.367-13792G>A||||||,A|intron_variant|MODIFIER|HIRA|ENSOARG00000017323|transcript|ENSOART00000018864.1|protein_coding|15/22|c.2301-132C>T||||||	downstream_gene_variant	chr17	71835901	0.0025893	G	A	AF=0.030	9	1	0	9	1	0	8	1	1	10	0	0	10	0	0	10	0	0	10	0	0	10	0	0	10	0	0	9	1	0
C|downstream_gene_variant|MODIFIER|ENSOARG00000025718|ENSOARG00000025718|transcript|ENSOART00000027667.1|lincRNA||n.*4258A>C|||||4258|,C|intron_variant|MODIFIER|ENSOARG00000025718|ENSOARG00000025718|transcript|ENSOART00000027666.1|lincRNA|2/2|n.367-13703A>C||||||,C|intron_variant|MODIFIER|HIRA|ENSOARG00000017323|transcript|ENSOART00000018864.1|protein_coding|15/22|c.2301-221T>G||||||	downstream_gene_variant	chr17	71835990	0.0150074	A	C	AF=0.49	2	1	7	7	2	1	4	3	3	7	1	2	6	0	4	3	1	6	4	3	3	5	3	2	2	1	7	2	3	5
C|downstream_gene_variant|MODIFIER|ENSOARG00000025718|ENSOARG00000025718|transcript|ENSOART00000027667.1|lincRNA||n.*4374T>C|||||4374|,C|intron_variant|MODIFIER|ENSOARG00000025718|ENSOARG00000025718|transcript|ENSOART00000027666.1|lincRNA|2/2|n.367-13587T>C||||||,C|intron_variant|MODIFIER|HIRA|ENSOARG00000017323|transcript|ENSOART00000018864.1|protein_coding|15/22|c.2301-337A>G||||||	downstream_gene_variant	chr17	71836106	0.000229043	T	C	AF=0.983	0	0	10	0	0	10	0	0	10	1	0	9	0	0	10	0	1	9	0	0	10	0	0	10	0	0	10	0	0	10
TG|intron_variant|MODIFIER|ENSOARG00000025718|ENSOARG00000025718|transcript|ENSOART00000027666.1|lincRNA|2/2|n.367-12100_367-12099insG||||||,TG|intron_variant|MODIFIER|HIRA|ENSOARG00000017323|transcript|ENSOART00000018864.1|protein_coding|14/22|c.2139-118_2139-117insC||||||	intron_variant	chr17	71837593	0	T	TG	AF=1	0	0	10	0	0	10	0	0	10	0	0	10	0	0	10	0	0	10	0	0	10	0	0	10	0	0	10	0	0	10
T|intron_variant|MODIFIER|ENSOARG00000025718|ENSOARG00000025718|transcript|ENSOART00000027666.1|lincRNA|2/2|n.367-12089delC||||||,T|intron_variant|MODIFIER|HIRA|ENSOARG00000017323|transcript|ENSOART00000018864.1|protein_coding|14/22|c.2139-128delG||||||	intron_variant	chr17	71837603	0	TC	T	AF=1	0	0	10	0	0	10	0	0	10	0	0	10	0	0	10	0	0	10	0	0	10	0	0	10	0	0	10	0	0	10
G|intron_variant|MODIFIER|ENSOARG00000025718|ENSOARG00000025718|transcript|ENSOART00000027666.1|lincRNA|2/2|n.367-12065_367-12057delGCGGCCCCT||||||,G|intron_variant|MODIFIER|HIRA|ENSOARG00000017323|transcript|ENSOART00000018864.1|protein_coding|14/22|c.2139-160_2139-152delAGGGGCCGC||||||	intron_variant	chr17	71837627	0.0206538	GGCGGCCCCT	G	AF=0.41	2	1	7	8	1	1	4	3	3	8	0	2	7	0	3	4	0	6	6	2	2	6	3	1	2	1	7	3	2	5
AGG|intron_variant|MODIFIER|ENSOARG00000025718|ENSOARG00000025718|transcript|ENSOART00000027666.1|lincRNA|2/2|n.367-11956_367-11955insGG||||||,AGG|intron_variant|MODIFIER|HIRA|ENSOARG00000017323|transcript|ENSOART00000018864.1|protein_coding|14/22|c.2139-262_2139-261insCC||||||	intron_variant	chr17	71837737	0	A	AGG	AF=0.939	0	0	10	0	0	10	0	0	10	0	0	10	0	0	10	0	0	10	0	0	10	0	0	10	0	0	10	0	0	10
CTTGCTCA|intron_variant|MODIFIER|ENSOARG00000025718|ENSOARG00000025718|transcript|ENSOART00000027666.1|lincRNA|2/2|n.367-11953_367-11952insTTGCTCA||||||,CTTGCTCA|intron_variant|MODIFIER|HIRA|ENSOARG00000017323|transcript|ENSOART00000018864.1|protein_coding|14/22|c.2139-265_2139-264insTGAGCAA||||||	intron_variant	chr17	71837740	0.0209072	C	CTTGCTCA	AF=0.074	8	0	2	10	0	0	9	0	1	9	0	1	9	0	1	9	0	1	9	0	1	10	0	0	10	0	0	10	0	0
CAGCCCGCTCTGCCCAGAGGCCTAA|intron_variant|MODIFIER|ENSOARG00000025718|ENSOARG00000025718|transcript|ENSOART00000027666.1|lincRNA|2/2|n.367-11952_367-11951insAGCCCGCTCTGCCCAGAGGCCTAA||||||,CAGCCCGCTCTGCCCAGAGGCCTAA|intron_variant|MODIFIER|HIRA|ENSOARG00000017323|transcript|ENSOART00000018864.1|protein_coding|14/22|c.2139-266_2139-265insTTAGGCCTCTGGGCAGAGCGGGCT||||||	intron_variant	chr17	71837741	0.0508475	C	CAGCCCGCTCTGCCCAGAGGCCTAA	AF=0.025	10	0	0	10	0	0	9	0	1	9	0	1	10	0	0	10	0	0	10	0	0	10	0	0	10	0	0	10	0	0
CT|intron_variant|MODIFIER|ENSOARG00000025718|ENSOARG00000025718|transcript|ENSOART00000027666.1|lincRNA|2/2|n.367-11951_367-11950insT||||||,CT|intron_variant|MODIFIER|HIRA|ENSOARG00000017323|transcript|ENSOART00000018864.1|protein_coding|14/22|c.2139-267_2139-266insA||||||	intron_variant	chr17	71837742	0.0209072	C	CT	AF=0.076	8	0	2	10	0	0	9	0	1	9	0	1	9	0	1	9	0	1	9	0	1	10	0	0	10	0	0	10	0	0
GGCCCGTCTCCACCCCAGC|intron_variant|MODIFIER|ENSOARG00000025718|ENSOARG00000025718|transcript|ENSOART00000027666.1|lincRNA|2/2|n.367-11948_367-11947insGCCCGTCTCCACCCCAGC||||||,GAAGCGCATGGGATC|intron_variant|MODIFIER|ENSOARG00000025718|ENSOARG00000025718|transcript|ENSOART00000027666.1|lincRNA|2/2|n.367-11948_367-11947insAAGCGCATGGGATC||||||,GGCCCGTCTCCACCCCAGC|intron_variant|MODIFIER|HIRA|ENSOARG0…	intron_variant	chr17	71837745	0.0161219	G	GGCCCGTCTCCACCCCAGC,GAAGCGCATGGGATC	AF=0.022,0.029	9	0	1	10	0	0	9	0	1	9	0	1	9	0	1	10	0	0	10	0	0	10	0	0	10	0	0	10	0	0
CA|intron_variant|MODIFIER|ENSOARG00000025718|ENSOARG00000025718|transcript|ENSOART00000027666.1|lincRNA|2/2|n.367-11805_367-11804insA||||||,CA|intron_variant|MODIFIER|HIRA|ENSOARG00000017323|transcript|ENSOART00000018864.1|protein_coding|14/22|c.2139-413_2139-412insT||||||	intron_variant	chr17	71837888	0.0220082	C	CA	AF=0.75	0	3	7	0	3	7	0	2	8	0	1	9	0	2	8	0	3	7	0	3	7	1	5	4	0	3	7	0	5	5
C|intron_variant|MODIFIER|ENSOARG00000025718|ENSOARG00000025718|transcript|ENSOART00000027666.1|lincRNA|2/2|n.367-11488_367-11487delCT||||||,C|intron_variant|MODIFIER|HIRA|ENSOARG00000017323|transcript|ENSOART00000018864.1|protein_coding|14/22|c.2138+345_2138+346delAG||||||	intron_variant	chr17	71838204	0.0791591	CCT	C	AF=0.065	10	0	0	9	1	0	8	1	1	8	1	1	10	0	0	10	0	0	7	3	0	9	1	0	9	1	0	10	0	0
A|intron_variant|MODIFIER|ENSOARG00000025718|ENSOARG00000025718|transcript|ENSOART00000027666.1|lincRNA|2/2|n.367-11449G>A||||||,GC|intron_variant|MODIFIER|ENSOARG00000025718|ENSOARG00000025718|transcript|ENSOART00000027666.1|lincRNA|2/2|n.367-11449_367-11448insC||||||,A|intron_variant|MODIFIER|HIRA|ENSOARG00000017323|transcript|ENSOART00000018864.1|protein_coding|14/22|c.2138+307C>T||||||,GC|int…	intron_variant	chr17	71838244	0.129149	G	A,GC	AF=0.16,0.035	8	0	2	5	4	1	8	1	1	5	1	4	9	0	1	10	0	0	3	5	2	7	2	1	10	0	0	9	0	1
C|intron_variant|MODIFIER|ENSOARG00000025718|ENSOARG00000025718|transcript|ENSOART00000027666.1|lincRNA|2/2|n.367-11340delA||||||,C|intron_variant|MODIFIER|HIRA|ENSOARG00000017323|transcript|ENSOART00000018864.1|protein_coding|14/22|c.2138+198delT||||||	intron_variant	chr17	71838352	0.0288964	CA	C	AF=0.46	2	1	7	6	2	2	3	4	3	6	2	2	5	2	3	3	2	5	7	2	1	5	3	2	1	4	5	4	2	4
G|intron_variant|MODIFIER|ENSOARG00000025718|ENSOARG00000025718|transcript|ENSOART00000027666.1|lincRNA|2/2|n.367-11338delC||||||,G|intron_variant|MODIFIER|HIRA|ENSOARG00000017323|transcript|ENSOART00000018864.1|protein_coding|14/22|c.2138+196delG||||||	intron_variant	chr17	71838354	0.0288964	GC	G	AF=0.46	2	1	7	6	2	2	3	4	3	6	2	2	5	2	3	3	2	5	7	2	1	5	3	2	1	4	5	4	2	4
CCCCAGGACCTGCCCCTGGCCCCGTGGACTCACCCGTCCTTACTGGCAGCGTCGCCCA|splice_acceptor_variant&intron_variant|HIGH|HIRA|ENSOARG00000017323|transcript|ENSOART00000018864.1|protein_coding|13/22|c.2093-1_2093insTGGGCGACGCTGCCAGTAAGGACGGGTGAGTCCACGGGGCCAGGGGCAGGTCCTGGG||||||,CCCCAGGACCTGCCCCTGGCCCCGTGGACTCACCCGTCCTTACTGGCAGCGTCGCCCA|intron_variant|MODIFIER|ENSOARG00000025718|ENSOARG00000025718|transcript|ENSOART…	splice_acceptor_variant&intron_variant	chr17	71838596	0.107077	C	CCCCAGGACCTGCCCCTGGCCCCGTGGACTCACCCGTCCTTACTGGCAGCGTCGCCCA	AF=0.49	2	6	2	0	8	2	1	6	3	1	4	5	7	3	0	7	3	0	2	7	1	2	7	1	4	6	0	4	5	1
C|intron_variant|MODIFIER|ENSOARG00000025718|ENSOARG00000025718|transcript|ENSOART00000027666.1|lincRNA|2/2|n.367-10806G>C||||||,C|intron_variant|MODIFIER|HIRA|ENSOARG00000017323|transcript|ENSOART00000018864.1|protein_coding|12/22|c.1941-28C>G||||||	intron_variant	chr17	71838887	0	G	C	AF=1	0	0	10	0	0	10	0	0	10	0	0	10	0	0	10	0	0	10	0	0	10	0	0	10	0	0	10	0	0	10
T|intron_variant|MODIFIER|ENSOARG00000025718|ENSOARG00000025718|transcript|ENSOART00000027666.1|lincRNA|2/2|n.367-10790C>T||||||,T|intron_variant|MODIFIER|HIRA|ENSOARG00000017323|transcript|ENSOART00000018864.1|protein_coding|12/22|c.1941-44G>A||||||	intron_variant	chr17	71838903	0.0160244	C	T	AF=0.16	8	1	1	4	6	0	8	2	0	5	2	3	9	1	0	10	0	0	7	3	0	5	5	0	10	0	0	8	1	1
C|intron_variant|MODIFIER|ENSOARG00000025718|ENSOARG00000025718|transcript|ENSOART00000027666.1|lincRNA|2/2|n.367-10754T>C||||||,C|intron_variant|MODIFIER|HIRA|ENSOARG00000017323|transcript|ENSOART00000018864.1|protein_coding|12/22|c.1941-80A>G||||||	intron_variant	chr17	71838939	0.042063	T	C	AF=0.55	2	1	7	5	3	2	3	5	2	5	3	2	3	2	5	3	1	6	4	3	3	3	5	2	0	3	7	2	4	4
A|intron_variant|MODIFIER|ENSOARG00000025718|ENSOARG00000025718|transcript|ENSOART00000027666.1|lincRNA|2/2|n.367-10739G>A||||||,A|intron_variant|MODIFIER|HIRA|ENSOARG00000017323|transcript|ENSOART00000018864.1|protein_coding|12/22|c.1941-95C>T||||||	intron_variant	chr17	71838954	0	G	A	AF=0.0047	10	0	0	10	0	0	10	0	0	10	0	0	10	0	0	9	1	0	10	0	0	10	0	0	10	0	0	10	0	0
C|intron_variant|MODIFIER|ENSOARG00000025718|ENSOARG00000025718|transcript|ENSOART00000027666.1|lincRNA|2/2|n.367-10725T>C||||||,C|intron_variant|MODIFIER|HIRA|ENSOARG00000017323|transcript|ENSOART00000018864.1|protein_coding|12/22|c.1941-109A>G||||||	intron_variant	chr17	71838968	0.0447835	T	C	AF=0.34	7	1	2	3	3	4	4	4	2	3	2	5	5	3	2	7	3	0	4	4	2	4	4	2	8	2	0	6	3	1
A|intron_variant|MODIFIER|ENSOARG00000025718|ENSOARG00000025718|transcript|ENSOART00000027666.1|lincRNA|2/2|n.367-10723T>A||||||,A|intron_variant|MODIFIER|HIRA|ENSOARG00000017323|transcript|ENSOART00000018864.1|protein_coding|12/22|c.1941-111A>T||||||	intron_variant	chr17	71838970	0.0025893	T	A	AF=0.025	10	0	0	10	0	0	8	1	1	10	0	0	10	0	0	10	0	0	10	0	0	9	0	1	10	0	0	10	0	0
C|intron_variant|MODIFIER|ENSOARG00000025718|ENSOARG00000025718|transcript|ENSOART00000027666.1|lincRNA|2/2|n.367-10646T>C||||||,C|intron_variant|MODIFIER|HIRA|ENSOARG00000017323|transcript|ENSOART00000018864.1|protein_coding|12/22|c.1941-188A>G||||||	intron_variant	chr17	71839047	0.0324562	T	C	AF=0.045	10	0	0	9	1	0	8	2	0	9	1	0	9	1	0	9	1	0	8	1	1	10	0	0	10	0	0	10	0	0
C|intron_variant|MODIFIER|ENSOARG00000025718|ENSOARG00000025718|transcript|ENSOART00000027666.1|lincRNA|2/2|n.367-10636T>C||||||,C|intron_variant|MODIFIER|HIRA|ENSOARG00000017323|transcript|ENSOART00000018864.1|protein_coding|12/22|c.1941-198A>G||||||	intron_variant	chr17	71839057	0.03862	T	C	AF=0.45	3	2	5	7	2	1	5	5	0	6	1	3	3	4	3	1	3	6	3	6	1	6	3	1	1	2	7	4	3	3
G|intron_variant|MODIFIER|ENSOARG00000025718|ENSOARG00000025718|transcript|ENSOART00000027666.1|lincRNA|2/2|n.367-10624A>G||||||,G|intron_variant|MODIFIER|HIRA|ENSOARG00000017323|transcript|ENSOART00000018864.1|protein_coding|12/22|c.1941-210T>C||||||	intron_variant	chr17	71839069	0.0324562	A	G	AF=0.045	10	0	0	9	1	0	8	2	0	9	1	0	9	1	0	9	1	0	8	1	1	10	0	0	10	0	0	10	0	0
T|intron_variant|MODIFIER|ENSOARG00000025718|ENSOARG00000025718|transcript|ENSOART00000027666.1|lincRNA|2/2|n.367-10606C>T||||||,T|intron_variant|MODIFIER|HIRA|ENSOARG00000017323|transcript|ENSOART00000018864.1|protein_coding|12/22|c.1941-228G>A||||||	intron_variant	chr17	71839087	0.0324562	C	T	AF=0.045	10	0	0	9	1	0	8	2	0	9	1	0	9	1	0	9	1	0	8	1	1	10	0	0	10	0	0	10	0	0
G|intron_variant|MODIFIER|ENSOARG00000025718|ENSOARG00000025718|transcript|ENSOART00000027666.1|lincRNA|2/2|n.367-10605A>G||||||,G|intron_variant|MODIFIER|HIRA|ENSOARG00000017323|transcript|ENSOART00000018864.1|protein_coding|12/22|c.1941-229T>C||||||	intron_variant	chr17	71839088	0.0956297	A	G	AF=0.65	1	2	7	4	4	2	2	6	2	4	3	3	0	1	9	0	1	9	3	4	3	6	3	1	0	1	9	1	2	7
C|intron_variant|MODIFIER|ENSOARG00000025718|ENSOARG00000025718|transcript|ENSOART00000027666.1|lincRNA|2/2|n.367-10603T>C||||||,C|intron_variant|MODIFIER|HIRA|ENSOARG00000017323|transcript|ENSOART00000018864.1|protein_coding|12/22|c.1941-231A>G||||||	intron_variant	chr17	71839090	0.0324562	T	C	AF=0.045	10	0	0	9	1	0	8	2	0	9	1	0	9	1	0	9	1	0	8	1	1	10	0	0	10	0	0	10	0	0
C|intron_variant|MODIFIER|ENSOARG00000025718|ENSOARG00000025718|transcript|ENSOART00000027666.1|lincRNA|2/2|n.367-10602A>C||||||,C|intron_variant|MODIFIER|HIRA|ENSOARG00000017323|transcript|ENSOART00000018864.1|protein_coding|12/22|c.1941-232T>G||||||	intron_variant	chr17	71839091	0.0840336	A	C	AF=0.061	9	1	0	8	2	0	10	0	0	10	0	0	9	1	0	8	1	1	10	0	0	10	0	0	9	1	0	8	0	2
G|intron_variant|MODIFIER|ENSOARG00000025718|ENSOARG00000025718|transcript|ENSOART00000027666.1|lincRNA|2/2|n.367-10543A>G||||||,G|intron_variant|MODIFIER|HIRA|ENSOARG00000017323|transcript|ENSOART00000018864.1|protein_coding|12/22|c.1941-291T>C||||||	intron_variant	chr17	71839150	0.00426205	A	G	AF=0.52	2	1	7	4	4	2	4	3	3	5	3	2	2	5	3	4	0	6	2	6	2	5	4	1	1	2	7	4	2	4
A|intron_variant|MODIFIER|ENSOARG00000025718|ENSOARG00000025718|transcript|ENSOART00000027666.1|lincRNA|2/2|n.367-10494G>A||||||,A|intron_variant|MODIFIER|HIRA|ENSOARG00000017323|transcript|ENSOART00000018864.1|protein_coding|12/22|c.1941-340C>T||||||	intron_variant	chr17	71839199	0.0168067	G	A	AF=0.015	10	0	0	10	0	0	10	0	0	10	0	0	10	0	0	9	0	1	10	0	0	10	0	0	9	1	0	10	0	0
T|intron_variant|MODIFIER|ENSOARG00000025718|ENSOARG00000025718|transcript|ENSOART00000027666.1|lincRNA|2/2|n.367-10411C>T||||||,T|intron_variant|MODIFIER|HIRA|ENSOARG00000017323|transcript|ENSOART00000018864.1|protein_coding|12/22|c.1941-423G>A||||||	intron_variant	chr17	71839282	0	C	T	AF=0.0050	10	0	0	10	0	0	10	0	0	10	0	0	10	0	0	10	0	0	10	0	0	10	0	0	9	1	0	10	0	0
C|intron_variant|MODIFIER|ENSOARG00000025718|ENSOARG00000025718|transcript|ENSOART00000027666.1|lincRNA|2/2|n.367-10396T>C||||||,C|intron_variant|MODIFIER|HIRA|ENSOARG00000017323|transcript|ENSOART00000018864.1|protein_coding|12/22|c.1941-438A>G||||||	intron_variant	chr17	71839297	0.047548	T	C	AF=0.56	3	1	6	5	3	2	4	4	2	4	4	2	1	4	5	0	4	6	2	6	2	4	4	2	0	3	7	4	1	5
GC|intron_variant|MODIFIER|ENSOARG00000025718|ENSOARG00000025718|transcript|ENSOART00000027666.1|lincRNA|2/2|n.367-10380_367-10379insC||||||,GC|intron_variant|MODIFIER|HIRA|ENSOARG00000017323|transcript|ENSOART00000018864.1|protein_coding|12/22|c.1941-455_1941-454insG||||||	intron_variant	chr17	71839313	0.161414	G	GC	AF=0.46	3	2	5	7	1	2	6	4	0	9	1	0	2	4	4	1	3	6	3	4	3	4	5	1	1	2	7	4	1	5
T|intron_variant|MODIFIER|ENSOARG00000025718|ENSOARG00000025718|transcript|ENSOART00000027666.1|lincRNA|2/2|n.367-10352C>T||||||,T|intron_variant|MODIFIER|HIRA|ENSOARG00000017323|transcript|ENSOART00000018864.1|protein_coding|12/22|c.1941-482G>A||||||	intron_variant	chr17	71839341	0	C	T	AF=0.0050	10	0	0	10	0	0	10	0	0	10	0	0	10	0	0	10	0	0	10	0	0	10	0	0	9	1	0	10	0	0
C|intron_variant|MODIFIER|ENSOARG00000025718|ENSOARG00000025718|transcript|ENSOART00000027666.1|lincRNA|2/2|n.367-10329T>C||||||,C|intron_variant|MODIFIER|HIRA|ENSOARG00000017323|transcript|ENSOART00000018864.1|protein_coding|12/22|c.1941-505A>G||||||	intron_variant	chr17	71839364	0.192805	T	C	AF=0.63	2	1	7	5	1	4	6	1	3	6	2	2	0	1	9	1	0	9	2	5	3	3	5	2	0	1	9	3	0	7
C|intron_variant|MODIFIER|ENSOARG00000025718|ENSOARG00000025718|transcript|ENSOART00000027666.1|lincRNA|2/2|n.367-10313_367-10312delCT||||||,C|intron_variant|MODIFIER|HIRA|ENSOARG00000017323|transcript|ENSOART00000018864.1|protein_coding|12/22|c.1941-522_1941-521delAG||||||	intron_variant	chr17	71839379	0	CCT	C	AF=0.0099	8	2	0	10	0	0	10	0	0	10	0	0	10	0	0	10	0	0	10	0	0	10	0	0	10	0	0	10	0	0
C|intron_variant|MODIFIER|ENSOARG00000025718|ENSOARG00000025718|transcript|ENSOART00000027666.1|lincRNA|2/2|n.367-10191T>C||||||,C|intron_variant|MODIFIER|HIRA|ENSOARG00000017323|transcript|ENSOART00000018864.1|protein_coding|12/22|c.1941-643A>G||||||	intron_variant	chr17	71839502	0	T	C	AF=0.0051	10	0	0	10	0	0	10	0	0	10	0	0	9	1	0	10	0	0	10	0	0	10	0	0	10	0	0	10	0	0
T|intron_variant|MODIFIER|ENSOARG00000025718|ENSOARG00000025718|transcript|ENSOART00000027666.1|lincRNA|2/2|n.367-10110C>T||||||,T|intron_variant|MODIFIER|HIRA|ENSOARG00000017323|transcript|ENSOART00000018864.1|protein_coding|12/22|c.1941-724G>A||||||	intron_variant	chr17	71839583	0.194614	C	T	AF=0.35	7	1	2	3	3	4	2	4	4	2	2	6	6	4	0	9	1	0	3	5	2	7	1	2	7	2	1	6	3	1
T|intron_variant|MODIFIER|ENSOARG00000025718|ENSOARG00000025718|transcript|ENSOART00000027666.1|lincRNA|2/2|n.367-10099G>T||||||,T|intron_variant|MODIFIER|HIRA|ENSOARG00000017323|transcript|ENSOART00000018864.1|protein_coding|12/22|c.1941-735C>A||||||	intron_variant	chr17	71839594	0.131054	G	T	AF=0.62	2	1	7	4	3	3	4	4	2	6	2	2	1	4	5	0	3	7	2	5	3	2	4	4	1	2	7	1	3	6
C|intron_variant|MODIFIER|ENSOARG00000025718|ENSOARG00000025718|transcript|ENSOART00000027666.1|lincRNA|2/2|n.367-10082T>C||||||,C|intron_variant|MODIFIER|HIRA|ENSOARG00000017323|transcript|ENSOART00000018864.1|protein_coding|12/22|c.1941-752A>G||||||	intron_variant	chr17	71839611	0.207035	T	C	AF=0.67	2	1	7	3	4	3	4	4	2	6	2	2	0	1	9	0	1	9	2	4	4	2	6	2	1	0	9	1	1	8
C|intron_variant|MODIFIER|ENSOARG00000025718|ENSOARG00000025718|transcript|ENSOART00000027666.1|lincRNA|2/2|n.367-9989T>C||||||,C|intron_variant|MODIFIER|HIRA|ENSOARG00000017323|transcript|ENSOART00000018864.1|protein_coding|12/22|c.1941-845A>G||||||	intron_variant	chr17	71839704	0.00840336	T	C	AF=0.010	10	0	0	10	0	0	10	0	0	10	0	0	8	2	0	10	0	0	10	0	0	10	0	0	10	0	0	10	0	0
C|intron_variant|MODIFIER|ENSOARG00000025718|ENSOARG00000025718|transcript|ENSOART00000027666.1|lincRNA|2/2|n.367-9792T>C||||||,C|intron_variant|MODIFIER|HIRA|ENSOARG00000017323|transcript|ENSOART00000018864.1|protein_coding|12/22|c.1941-1042A>G||||||	intron_variant	chr17	71839901	0.0168067	T	C	AF=0.015	10	0	0	9	1	0	10	0	0	10	0	0	8	2	0	10	0	0	10	0	0	10	0	0	10	0	0	10	0	0
A|intron_variant|MODIFIER|ENSOARG00000025718|ENSOARG00000025718|transcript|ENSOART00000027666.1|lincRNA|2/2|n.367-9377_367-9375delTTT||||||,ATT|intron_variant|MODIFIER|ENSOARG00000025718|ENSOARG00000025718|transcript|ENSOART00000027666.1|lincRNA|2/2|n.367-9375delT||||||,A|intron_variant|MODIFIER|HIRA|ENSOARG00000017323|transcript|ENSOART00000018864.1|protein_coding|12/22|c.1941-1459_1941-1457delA…	intron_variant	chr17	71840315	0.0504202	ATTT	A,ATT	AF=0.0052,0.032	10	0	0	9	1	0	10	0	0	10	0	0	8	0	2	10	0	0	10	0	0	10	0	0	10	0	0	9	0	1
T|intron_variant|MODIFIER|ENSOARG00000025718|ENSOARG00000025718|transcript|ENSOART00000027666.1|lincRNA|2/2|n.367-9287C>T||||||,T|intron_variant|MODIFIER|HIRA|ENSOARG00000017323|transcript|ENSOART00000018864.1|protein_coding|12/22|c.1941-1547G>A||||||	intron_variant	chr17	71840406	0.00840336	C	T	AF=0.010	10	0	0	10	0	0	10	0	0	10	0	0	8	2	0	10	0	0	10	0	0	10	0	0	10	0	0	10	0	0
A|intron_variant|MODIFIER|ENSOARG00000025718|ENSOARG00000025718|transcript|ENSOART00000027666.1|lincRNA|2/2|n.367-9277G>A||||||,A|intron_variant|MODIFIER|HIRA|ENSOARG00000017323|transcript|ENSOART00000018864.1|protein_coding|12/22|c.1941-1557C>T||||||	intron_variant	chr17	71840416	0.0795448	G	A	AF=0.48	5	0	5	9	0	1	5	2	3	8	1	1	1	3	6	3	1	6	4	3	3	4	2	4	2	1	7	4	1	5
G|intron_variant|MODIFIER|ENSOARG00000025718|ENSOARG00000025718|transcript|ENSOART00000027666.1|lincRNA|2/2|n.367-9274A>G||||||,G|intron_variant|MODIFIER|HIRA|ENSOARG00000017323|transcript|ENSOART00000018864.1|protein_coding|12/22|c.1941-1560T>C||||||	intron_variant	chr17	71840419	0.0782682	A	G	AF=0.42	7	0	3	2	2	6	4	3	3	1	2	7	8	1	1	6	2	2	4	2	4	5	1	4	8	1	1	5	1	4
C|intron_variant|MODIFIER|ENSOARG00000025718|ENSOARG00000025718|transcript|ENSOART00000027666.1|lincRNA|2/2|n.367-9268T>C||||||,C|intron_variant|MODIFIER|HIRA|ENSOARG00000017323|transcript|ENSOART00000018864.1|protein_coding|12/22|c.1941-1566A>G||||||	intron_variant	chr17	71840425	0.0324562	T	C	AF=0.047	10	0	0	9	1	0	8	2	0	9	1	0	9	1	0	9	1	0	8	1	1	10	0	0	10	0	0	10	0	0
G|intron_variant|MODIFIER|ENSOARG00000025718|ENSOARG00000025718|transcript|ENSOART00000027666.1|lincRNA|2/2|n.367-9214A>G||||||,G|intron_variant|MODIFIER|HIRA|ENSOARG00000017323|transcript|ENSOART00000018864.1|protein_coding|12/22|c.1941-1620T>C||||||	intron_variant	chr17	71840479	0.0324562	A	G	AF=0.047	10	0	0	9	1	0	8	2	0	9	1	0	9	1	0	9	1	0	8	1	1	10	0	0	10	0	0	10	0	0
C|intron_variant|MODIFIER|ENSOARG00000025718|ENSOARG00000025718|transcript|ENSOART00000027666.1|lincRNA|2/2|n.367-9061G>C||||||,C|intron_variant|MODIFIER|HIRA|ENSOARG00000017323|transcript|ENSOART00000018864.1|protein_coding|12/22|c.1941-1773C>G||||||	intron_variant	chr17	71840632	0.0918994	G	C	AF=0.56	2	1	7	5	3	2	4	1	5	8	0	2	1	2	7	3	0	7	5	2	3	5	3	2	0	2	8	3	2	5
A|intron_variant|MODIFIER|ENSOARG00000025718|ENSOARG00000025718|transcript|ENSOART00000027666.1|lincRNA|2/2|n.367-9045G>A||||||,A|intron_variant|MODIFIER|HIRA|ENSOARG00000017323|transcript|ENSOART00000018864.1|protein_coding|12/22|c.1941-1789C>T||||||	intron_variant	chr17	71840648	0.106527	G	A	AF=0.56	2	1	7	5	3	2	5	1	4	7	2	1	1	2	7	3	0	7	4	3	3	4	4	2	0	2	8	4	1	5
A|intron_variant|MODIFIER|ENSOARG00000025718|ENSOARG00000025718|transcript|ENSOART00000027666.1|lincRNA|2/2|n.367-8948G>A||||||,A|intron_variant|MODIFIER|HIRA|ENSOARG00000017323|transcript|ENSOART00000018864.1|protein_coding|12/22|c.1941-1886C>T||||||	intron_variant	chr17	71840745	0	G	A	AF=0.0037	10	0	0	9	1	0	10	0	0	10	0	0	10	0	0	10	0	0	10	0	0	10	0	0	10	0	0	10	0	0
A|intron_variant|MODIFIER|ENSOARG00000025718|ENSOARG00000025718|transcript|ENSOART00000027666.1|lincRNA|2/2|n.367-8848G>A||||||,A|intron_variant|MODIFIER|HIRA|ENSOARG00000017323|transcript|ENSOART00000018864.1|protein_coding|12/22|c.1941-1986C>T||||||	intron_variant	chr17	71840845	0.0449656	G	A	AF=0.27	7	2	1	4	5	1	6	4	0	4	1	5	7	3	0	8	2	0	4	4	2	5	3	2	8	2	0	5	4	1
G|intron_variant|MODIFIER|ENSOARG00000025718|ENSOARG00000025718|transcript|ENSOART00000027666.1|lincRNA|2/2|n.367-8736C>G||||||,G|intron_variant|MODIFIER|HIRA|ENSOARG00000017323|transcript|ENSOART00000018864.1|protein_coding|12/22|c.1941-2098G>C||||||	intron_variant	chr17	71840957	0.178727	C	G	AF=0.42	4	1	5	8	1	1	6	4	0	9	0	1	3	2	5	2	2	6	6	2	2	5	3	2	2	1	7	5	0	5
C|intron_variant|MODIFIER|ENSOARG00000025718|ENSOARG00000025718|transcript|ENSOART00000027666.1|lincRNA|2/2|n.367-8657_367-8656delAA||||||,C|intron_variant|MODIFIER|HIRA|ENSOARG00000017323|transcript|ENSOART00000018864.1|protein_coding|12/22|c.1941-2178_1941-2177delTT||||||	intron_variant	chr17	71841035	0.000440539	CAA	C	AF=0.050	10	0	0	10	0	0	10	0	0	9	0	1	9	0	1	8	0	2	10	0	0	10	0	0	10	0	0	9	0	1
G|intron_variant|MODIFIER|ENSOARG00000025718|ENSOARG00000025718|transcript|ENSOART00000027666.1|lincRNA|2/2|n.367-8654_367-8565delGAACAGCCTGTTTCTCGTAGTGGCTGCACCAACTGACCCTCCCACCAACTGTGTCGCCCAGAGAGCTCGCTGGGCCGCACTAAGTTCTCA||||||,G|intron_variant|MODIFIER|HIRA|ENSOARG00000017323|transcript|ENSOART00000018864.1|protein_coding|12/22|c.1941-2269_1941-2180delTGAGAACTTAGTGCGGCCCAGCGAGCTCTCTGGGCGACACAGTTG…	intron_variant	chr17	71841038	0.000440539	GGAACAGCCTGTTTCTCGTAGTGGCTGCACCAACTGACCCTCCCACCAACTGTGTCGCCCAGAGAGCTCGCTGGGCCGCACTAAGTTCTCA	G	AF=0.050	10	0	0	10	0	0	10	0	0	9	0	1	9	0	1	8	0	2	10	0	0	10	0	0	10	0	0	9	0	1
G|intron_variant|MODIFIER|ENSOARG00000025718|ENSOARG00000025718|transcript|ENSOART00000027666.1|lincRNA|2/2|n.367-8598_367-8595delCCCA||||||,G|intron_variant|MODIFIER|HIRA|ENSOARG00000017323|transcript|ENSOART00000018864.1|protein_coding|12/22|c.1941-2239_1941-2236delTGGG||||||	intron_variant	chr17	71841094	0.0118074	GCCCA	G,*	AF=0.010,0.050	10	0	0	9	0	1	10	0	0	9	0	1	9	0	1	8	0	2	10	0	0	10	0	0	10	0	0	9	0	1
A|intron_variant|MODIFIER|ENSOARG00000025718|ENSOARG00000025718|transcript|ENSOART00000027666.1|lincRNA|2/2|n.367-8464G>A||||||,A|intron_variant|MODIFIER|HIRA|ENSOARG00000017323|transcript|ENSOART00000018864.1|protein_coding|12/22|c.1941-2370C>T||||||	intron_variant	chr17	71841229	0.15122	G	A	AF=0.34	7	1	2	2	5	3	3	5	2	1	3	6	9	1	0	7	3	0	3	5	2	2	7	1	7	3	0	7	2	1
G|intron_variant|MODIFIER|ENSOARG00000025718|ENSOARG00000025718|transcript|ENSOART00000027666.1|lincRNA|2/2|n.367-8393A>G||||||,G|intron_variant|MODIFIER|HIRA|ENSOARG00000017323|transcript|ENSOART00000018864.1|protein_coding|12/22|c.1941-2441T>C||||||	intron_variant	chr17	71841300	0	A	G	AF=0.0050	10	0	0	9	1	0	10	0	0	10	0	0	10	0	0	10	0	0	10	0	0	10	0	0	10	0	0	10	0	0
A|intron_variant|MODIFIER|ENSOARG00000025718|ENSOARG00000025718|transcript|ENSOART00000027666.1|lincRNA|2/2|n.367-8289_367-8287delCAG||||||,A|intron_variant|MODIFIER|HIRA|ENSOARG00000017323|transcript|ENSOART00000018864.1|protein_coding|12/22|c.1941-2547_1941-2545delCTG||||||	intron_variant	chr17	71841403	0.00840336	ACAG	A	AF=0.010	10	0	0	10	0	0	10	0	0	10	0	0	8	2	0	10	0	0	10	0	0	10	0	0	10	0	0	10	0	0
A|intron_variant|MODIFIER|ENSOARG00000025718|ENSOARG00000025718|transcript|ENSOART00000027666.1|lincRNA|2/2|n.367-8169G>A||||||,A|intron_variant|MODIFIER|HIRA|ENSOARG00000017323|transcript|ENSOART00000018864.1|protein_coding|12/22|c.1941-2665C>T||||||	intron_variant	chr17	71841524	0.0894246	G	A	AF=0.34	7	1	2	4	3	3	5	3	2	2	1	7	9	1	0	7	3	0	5	2	3	2	6	2	7	3	0	4	5	1
T|intron_variant|MODIFIER|ENSOARG00000025718|ENSOARG00000025718|transcript|ENSOART00000027666.1|lincRNA|2/2|n.367-8168C>T||||||,T|intron_variant|MODIFIER|HIRA|ENSOARG00000017323|transcript|ENSOART00000018864.1|protein_coding|12/22|c.1941-2666G>A||||||	intron_variant	chr17	71841525	0	C	T	AF=0.0050	10	0	0	10	0	0	10	0	0	10	0	0	10	0	0	10	0	0	9	1	0	10	0	0	10	0	0	10	0	0
C|intron_variant|MODIFIER|ENSOARG00000025718|ENSOARG00000025718|transcript|ENSOART00000027666.1|lincRNA|2/2|n.367-8140_367-8137delATTT||||||,C|intron_variant|MODIFIER|HIRA|ENSOARG00000017323|transcript|ENSOART00000018864.1|protein_coding|12/22|c.1941-2697_1941-2694delAAAT||||||	intron_variant	chr17	71841552	0.0859954	CATTT	C	AF=0.15	9	0	1	8	1	1	10	0	0	4	1	5	10	0	0	10	0	0	7	1	2	6	2	2	10	0	0	9	0	1
T|intron_variant|MODIFIER|ENSOARG00000025718|ENSOARG00000025718|transcript|ENSOART00000027666.1|lincRNA|2/2|n.367-8051C>T||||||,T|intron_variant|MODIFIER|HIRA|ENSOARG00000017323|transcript|ENSOART00000018864.1|protein_coding|12/22|c.1941-2783G>A||||||	intron_variant	chr17	71841642	0.0338983	C	T	AF=0.023	9	0	1	10	0	0	10	0	0	10	0	0	10	0	0	10	0	0	8	1	1	10	0	0	10	0	0	10	0	0
C|intron_variant|MODIFIER|ENSOARG00000025718|ENSOARG00000025718|transcript|ENSOART00000027666.1|lincRNA|2/2|n.367-7750T>C||||||,C|intron_variant|MODIFIER|HIRA|ENSOARG00000017323|transcript|ENSOART00000018864.1|protein_coding|12/22|c.1941-3084A>G||||||	intron_variant	chr17	71841943	0.0991851	T	C	AF=0.58	2	1	7	3	5	2	1	6	3	8	1	1	0	3	7	2	2	6	4	3	3	3	5	2	0	3	7	3	3	4
A|intron_variant|MODIFIER|ENSOARG00000025718|ENSOARG00000025718|transcript|ENSOART00000027666.1|lincRNA|2/2|n.367-7564C>A||||||,A|intron_variant|MODIFIER|HIRA|ENSOARG00000017323|transcript|ENSOART00000018864.1|protein_coding|12/22|c.1941-3270G>T||||||	intron_variant	chr17	71842129	0.00840336	C	A	AF=0.010	10	0	0	10	0	0	10	0	0	10	0	0	8	2	0	10	0	0	10	0	0	10	0	0	10	0	0	10	0	0
T|intron_variant|MODIFIER|ENSOARG00000025718|ENSOARG00000025718|transcript|ENSOART00000027666.1|lincRNA|2/2|n.367-7481C>T||||||,T|intron_variant|MODIFIER|HIRA|ENSOARG00000017323|transcript|ENSOART00000018864.1|protein_coding|12/22|c.1941-3353G>A||||||	intron_variant	chr17	71842212	0.000229043	C	T	AF=0.015	10	0	0	10	0	0	9	0	1	10	0	0	10	0	0	10	0	0	10	0	0	9	1	0	10	0	0	10	0	0
T|intron_variant|MODIFIER|ENSOARG00000025718|ENSOARG00000025718|transcript|ENSOART00000027666.1|lincRNA|2/2|n.367-7427C>T||||||,T|intron_variant|MODIFIER|HIRA|ENSOARG00000017323|transcript|ENSOART00000018864.1|protein_coding|12/22|c.1941-3407G>A||||||	intron_variant	chr17	71842266	0.138294	C	T	AF=0.54	2	1	7	3	5	2	4	4	2	7	2	1	2	1	7	2	3	5	5	2	3	4	4	2	0	4	6	1	5	4
T|intron_variant|MODIFIER|ENSOARG00000025718|ENSOARG00000025718|transcript|ENSOART00000027666.1|lincRNA|2/2|n.367-7322C>T||||||,T|intron_variant|MODIFIER|HIRA|ENSOARG00000017323|transcript|ENSOART00000018864.1|protein_coding|12/22|c.1941-3512G>A||||||	intron_variant	chr17	71842371	0.00089647	C	T	AF=0.050	10	0	0	8	2	0	8	2	0	9	1	0	9	1	0	9	1	0	8	2	0	9	1	0	10	0	0	10	0	0
A|intron_variant|MODIFIER|ENSOARG00000025718|ENSOARG00000025718|transcript|ENSOART00000027666.1|lincRNA|2/2|n.367-7309G>A||||||,A|intron_variant|MODIFIER|HIRA|ENSOARG00000017323|transcript|ENSOART00000018864.1|protein_coding|12/22|c.1941-3525C>T||||||	intron_variant	chr17	71842384	0.0168067	G	A	AF=0.015	10	0	0	10	0	0	10	0	0	10	0	0	8	1	1	10	0	0	10	0	0	10	0	0	10	0	0	10	0	0
C|intron_variant|MODIFIER|ENSOARG00000025718|ENSOARG00000025718|transcript|ENSOART00000027666.1|lincRNA|2/2|n.367-7164T>C||||||,C|intron_variant|MODIFIER|HIRA|ENSOARG00000017323|transcript|ENSOART00000018864.1|protein_coding|12/22|c.1941-3670A>G||||||	intron_variant	chr17	71842529	0.0894246	T	C	AF=0.34	7	1	2	4	2	4	2	7	1	2	2	6	8	2	0	7	3	0	5	3	2	2	5	3	7	3	0	7	2	1
T|intron_variant|MODIFIER|ENSOARG00000025718|ENSOARG00000025718|transcript|ENSOART00000027666.1|lincRNA|2/2|n.367-7122C>T||||||,T|intron_variant|MODIFIER|HIRA|ENSOARG00000017323|transcript|ENSOART00000018864.1|protein_coding|12/22|c.1941-3712G>A||||||	intron_variant	chr17	71842571	0.0861577	C	T	AF=0.61	2	1	7	3	4	3	2	6	2	6	2	2	1	3	6	0	3	7	3	3	4	4	4	2	1	1	8	3	0	7
G|intron_variant|MODIFIER|ENSOARG00000025718|ENSOARG00000025718|transcript|ENSOART00000027666.1|lincRNA|2/2|n.367-7076A>G||||||,G|intron_variant|MODIFIER|HIRA|ENSOARG00000017323|transcript|ENSOART00000018864.1|protein_coding|12/22|c.1941-3758T>C||||||	intron_variant	chr17	71842617	0.0635922	A	G	AF=0.33	7	1	2	5	2	3	4	5	1	2	2	6	7	3	0	7	3	0	6	1	3	4	3	3	7	3	0	5	3	2
T|intron_variant|MODIFIER|ENSOARG00000025718|ENSOARG00000025718|transcript|ENSOART00000027666.1|lincRNA|2/2|n.367-7060C>T||||||,T|intron_variant|MODIFIER|HIRA|ENSOARG00000017323|transcript|ENSOART00000018864.1|protein_coding|12/22|c.1941-3774G>A||||||	intron_variant	chr17	71842633	0.1219	C	T	AF=0.44	3	2	5	8	1	1	5	3	2	8	0	2	3	4	3	2	2	6	7	2	1	6	1	3	1	2	7	3	3	4
G|intron_variant|MODIFIER|ENSOARG00000025718|ENSOARG00000025718|transcript|ENSOART00000027666.1|lincRNA|2/2|n.367-7057C>G||||||,G|intron_variant|MODIFIER|HIRA|ENSOARG00000017323|transcript|ENSOART00000018864.1|protein_coding|12/22|c.1941-3777G>C||||||	intron_variant	chr17	71842636	0.0535028	C	G	AF=0.41	7	1	2	3	3	4	4	4	2	2	2	6	4	5	1	6	3	1	3	3	4	4	1	5	7	3	0	5	3	2
C|intron_variant|MODIFIER|ENSOARG00000025718|ENSOARG00000025718|transcript|ENSOART00000027666.1|lincRNA|2/2|n.367-7037T>C||||||,C|intron_variant|MODIFIER|HIRA|ENSOARG00000017323|transcript|ENSOART00000018864.1|protein_coding|12/22|c.1941-3797A>G||||||	intron_variant	chr17	71842656	0.0112884	T	C	AF=0.88	1	1	8	2	1	7	2	2	6	0	1	9	0	1	9	0	1	9	1	1	8	1	0	9	0	1	9	0	1	9
T|intron_variant|MODIFIER|ENSOARG00000025718|ENSOARG00000025718|transcript|ENSOART00000027666.1|lincRNA|2/2|n.367-7029C>T||||||,T|intron_variant|MODIFIER|HIRA|ENSOARG00000017323|transcript|ENSOART00000018864.1|protein_coding|12/22|c.1941-3805G>A||||||	intron_variant	chr17	71842664	0	C	T	AF=0.0049	10	0	0	10	0	0	10	0	0	10	0	0	10	0	0	9	1	0	10	0	0	10	0	0	10	0	0	10	0	0
A|intron_variant|MODIFIER|ENSOARG00000025718|ENSOARG00000025718|transcript|ENSOART00000027666.1|lincRNA|2/2|n.367-7022G>A||||||,A|intron_variant|MODIFIER|HIRA|ENSOARG00000017323|transcript|ENSOART00000018864.1|protein_coding|12/22|c.1941-3812C>T||||||	intron_variant	chr17	71842671	0.00840336	G	A	AF=0.0099	10	0	0	10	0	0	10	0	0	10	0	0	10	0	0	10	0	0	10	0	0	10	0	0	10	0	0	9	0	1
C|intron_variant|MODIFIER|ENSOARG00000025718|ENSOARG00000025718|transcript|ENSOART00000027666.1|lincRNA|2/2|n.367-6872T>C||||||,C|intron_variant|MODIFIER|HIRA|ENSOARG00000017323|transcript|ENSOART00000018864.1|protein_coding|12/22|c.1940+3838A>G||||||	intron_variant	chr17	71842821	0.0504202	T	C	AF=0.035	10	0	0	10	0	0	10	0	0	10	0	0	10	0	0	10	0	0	10	0	0	10	0	0	4	5	1	10	0	0
C|intron_variant|MODIFIER|ENSOARG00000025718|ENSOARG00000025718|transcript|ENSOART00000027666.1|lincRNA|2/2|n.367-6837T>C||||||,C|intron_variant|MODIFIER|HIRA|ENSOARG00000017323|transcript|ENSOART00000018864.1|protein_coding|12/22|c.1940+3803A>G||||||	intron_variant	chr17	71842856	0	T	C	AF=0.0050	10	0	0	10	0	0	10	0	0	10	0	0	9	1	0	10	0	0	10	0	0	10	0	0	10	0	0	10	0	0
A|intron_variant|MODIFIER|ENSOARG00000025718|ENSOARG00000025718|transcript|ENSOART00000027666.1|lincRNA|2/2|n.367-6777G>A||||||,A|intron_variant|MODIFIER|HIRA|ENSOARG00000017323|transcript|ENSOART00000018864.1|protein_coding|12/22|c.1940+3743C>T||||||	intron_variant	chr17	71842916	0.0115635	G	A	AF=0.055	10	0	0	8	2	0	8	1	1	9	1	0	9	1	0	10	0	0	8	2	0	9	0	1	10	0	0	10	0	0
A|intron_variant|MODIFIER|ENSOARG00000025718|ENSOARG00000025718|transcript|ENSOART00000027666.1|lincRNA|2/2|n.367-6541G>A||||||,A|intron_variant|MODIFIER|HIRA|ENSOARG00000017323|transcript|ENSOART00000018864.1|protein_coding|12/22|c.1940+3507C>T||||||	intron_variant	chr17	71843152	0.0168067	G	A	AF=0.015	10	0	0	10	0	0	10	0	0	10	0	0	8	1	1	10	0	0	10	0	0	10	0	0	10	0	0	10	0	0
T|intron_variant|MODIFIER|ENSOARG00000025718|ENSOARG00000025718|transcript|ENSOART00000027666.1|lincRNA|2/2|n.367-6482_367-6474delGTGGGTCAC||||||,T|intron_variant|MODIFIER|HIRA|ENSOARG00000017323|transcript|ENSOART00000018864.1|protein_coding|12/22|c.1940+3440_1940+3448delGTGACCCAC||||||	intron_variant	chr17	71843210	0.000229043	TGTGGGTCAC	T	AF=0.015	10	0	0	10	0	0	8	2	0	10	0	0	10	0	0	10	0	0	10	0	0	9	1	0	10	0	0	10	0	0
T|intron_variant|MODIFIER|ENSOARG00000025718|ENSOARG00000025718|transcript|ENSOART00000027666.1|lincRNA|2/2|n.367-6337_367-6336delAA||||||,T|intron_variant|MODIFIER|HIRA|ENSOARG00000017323|transcript|ENSOART00000018864.1|protein_coding|12/22|c.1940+3302_1940+3303delTT||||||	intron_variant	chr17	71843355	0.00213433	TAA	T	AF=0.22	9	0	1	5	4	1	8	2	0	3	2	5	7	3	0	7	3	0	8	1	1	5	3	2	8	2	0	7	2	1
G|intron_variant|MODIFIER|ENSOARG00000025718|ENSOARG00000025718|transcript|ENSOART00000027666.1|lincRNA|2/2|n.367-6207A>G||||||,G|intron_variant|MODIFIER|HIRA|ENSOARG00000017323|transcript|ENSOART00000018864.1|protein_coding|12/22|c.1940+3173T>C||||||	intron_variant	chr17	71843486	0	A	G	AF=0.0050	10	0	0	10	0	0	10	0	0	10	0	0	10	0	0	10	0	0	10	0	0	10	0	0	10	0	0	9	1	0
T|intron_variant|MODIFIER|ENSOARG00000025718|ENSOARG00000025718|transcript|ENSOART00000027666.1|lincRNA|2/2|n.367-6100C>T||||||,T|intron_variant|MODIFIER|HIRA|ENSOARG00000017323|transcript|ENSOART00000018864.1|protein_coding|12/22|c.1940+3066G>A||||||	intron_variant	chr17	71843593	0.0213987	C	T	AF=0.87	1	1	8	1	3	6	0	4	6	1	2	7	0	0	10	0	1	9	0	3	7	1	1	8	0	1	9	0	1	9
AG|intron_variant|MODIFIER|ENSOARG00000025718|ENSOARG00000025718|transcript|ENSOART00000027666.1|lincRNA|2/2|n.367-6071_367-6070insG||||||,AG|intron_variant|MODIFIER|HIRA|ENSOARG00000017323|transcript|ENSOART00000018864.1|protein_coding|12/22|c.1940+3036_1940+3037insC||||||	intron_variant	chr17	71843622	0	A	AG	AF=0.0051	10	0	0	10	0	0	10	0	0	10	0	0	9	1	0	10	0	0	10	0	0	10	0	0	10	0	0	10	0	0
A|intron_variant|MODIFIER|ENSOARG00000025718|ENSOARG00000025718|transcript|ENSOART00000027666.1|lincRNA|2/2|n.367-6068C>A||||||,A|intron_variant|MODIFIER|HIRA|ENSOARG00000017323|transcript|ENSOART00000018864.1|protein_coding|12/22|c.1940+3034G>T||||||	intron_variant	chr17	71843625	0	C	A	AF=0.0050	10	0	0	9	1	0	10	0	0	10	0	0	10	0	0	10	0	0	10	0	0	10	0	0	10	0	0	10	0	0
G|intron_variant|MODIFIER|ENSOARG00000025718|ENSOARG00000025718|transcript|ENSOART00000027666.1|lincRNA|2/2|n.367-6056C>G||||||,G|intron_variant|MODIFIER|HIRA|ENSOARG00000017323|transcript|ENSOART00000018864.1|protein_coding|12/22|c.1940+3022G>C||||||	intron_variant	chr17	71843637	0.0388989	C	G	AF=0.080	10	0	0	9	1	0	9	1	0	10	0	0	7	3	0	7	3	0	9	1	0	9	1	0	8	2	0	7	2	1
A|intron_variant|MODIFIER|ENSOARG00000025718|ENSOARG00000025718|transcript|ENSOART00000027666.1|lincRNA|2/2|n.367-6055G>A||||||,A|intron_variant|MODIFIER|HIRA|ENSOARG00000017323|transcript|ENSOART00000018864.1|protein_coding|12/22|c.1940+3021C>T||||||	intron_variant	chr17	71843638	0	G	A	AF=0.0049	10	0	0	10	0	0	10	0	0	10	0	0	10	0	0	10	0	0	10	0	0	9	1	0	10	0	0	10	0	0
T|intron_variant|MODIFIER|ENSOARG00000025718|ENSOARG00000025718|transcript|ENSOART00000027666.1|lincRNA|2/2|n.367-6034C>T||||||,T|intron_variant|MODIFIER|HIRA|ENSOARG00000017323|transcript|ENSOART00000018864.1|protein_coding|12/22|c.1940+3000G>A||||||	intron_variant	chr17	71843659	0	C	T	AF=0.0050	10	0	0	9	1	0	10	0	0	10	0	0	10	0	0	10	0	0	10	0	0	10	0	0	10	0	0	10	0	0
C|intron_variant|MODIFIER|ENSOARG00000025718|ENSOARG00000025718|transcript|ENSOART00000027666.1|lincRNA|2/2|n.367-6021A>C||||||,C|intron_variant|MODIFIER|HIRA|ENSOARG00000017323|transcript|ENSOART00000018864.1|protein_coding|12/22|c.1940+2987T>G||||||	intron_variant	chr17	71843672	0.197954	A	C	AF=0.46	4	1	5	7	2	1	6	4	0	9	0	1	3	1	6	1	3	6	4	4	2	3	5	2	1	2	7	2	5	3
C|intron_variant|MODIFIER|ENSOARG00000025718|ENSOARG00000025718|transcript|ENSOART00000027666.1|lincRNA|2/2|n.367-5969_367-5915delTAGTTCATTTAGGATTCTACACTGACATTTTAACACATTATAAGGTTCAGTTTGT||||||,C|intron_variant|MODIFIER|HIRA|ENSOARG00000017323|transcript|ENSOART00000018864.1|protein_coding|12/22|c.1940+2881_1940+2935delACAAACTGAACCTTATAATGTGTTAAAATGTCAGTGTAGAATCCTAAATGAACTA||||||	intron_variant	chr17	71843723	0.173933	CTAGTTCATTTAGGATTCTACACTGACATTTTAACACATTATAAGGTTCAGTTTGT	C	AF=0.37	7	1	2	3	1	6	3	5	2	2	0	8	8	0	2	6	3	1	3	3	4	7	2	1	9	1	0	5	3	2
G|intron_variant|MODIFIER|ENSOARG00000025718|ENSOARG00000025718|transcript|ENSOART00000027666.1|lincRNA|2/2|n.367-5925_367-5890delGTTCAGTTTGTTAGTTCATTTAGGATTCTACACTGA||||||,G|intron_variant|MODIFIER|HIRA|ENSOARG00000017323|transcript|ENSOART00000018864.1|protein_coding|12/22|c.1940+2856_1940+2891delTCAGTGTAGAATCCTAAATGAACTAACAAACTGAAC||||||	intron_variant	chr17	71843767	0.00583321	GGTTCAGTTTGTTAGTTCATTTAGGATTCTACACTGA	G,*	AF=0.51,0.28	0	2	8	2	1	7	2	6	2	2	0	8	1	1	8	0	3	7	0	3	7	1	3	6	1	2	7	0	4	6
G|intron_variant|MODIFIER|ENSOARG00000025718|ENSOARG00000025718|transcript|ENSOART00000027666.1|lincRNA|2/2|n.367-5820A>G||||||,G|intron_variant|MODIFIER|HIRA|ENSOARG00000017323|transcript|ENSOART00000018864.1|protein_coding|12/22|c.1940+2786T>C||||||	intron_variant	chr17	71843873	0	A	G	AF=0.0050	10	0	0	9	1	0	10	0	0	10	0	0	10	0	0	10	0	0	10	0	0	10	0	0	10	0	0	10	0	0
C|intron_variant|MODIFIER|ENSOARG00000025718|ENSOARG00000025718|transcript|ENSOART00000027666.1|lincRNA|2/2|n.367-5756T>C||||||,C|intron_variant|MODIFIER|HIRA|ENSOARG00000017323|transcript|ENSOART00000018864.1|protein_coding|12/22|c.1940+2722A>G||||||	intron_variant	chr17	71843937	0.00840336	T	C	AF=0.010	10	0	0	9	0	1	10	0	0	10	0	0	10	0	0	10	0	0	10	0	0	10	0	0	10	0	0	10	0	0
G|intron_variant|MODIFIER|ENSOARG00000025718|ENSOARG00000025718|transcript|ENSOART00000027666.1|lincRNA|2/2|n.367-5570A>G||||||,G|intron_variant|MODIFIER|HIRA|ENSOARG00000017323|transcript|ENSOART00000018864.1|protein_coding|12/22|c.1940+2536T>C||||||	intron_variant	chr17	71844123	0	A	G	AF=0.9951	0	0	10	0	0	10	0	0	10	0	0	10	0	0	10	0	0	10	0	0	10	0	0	10	0	0	10	0	1	9
G|intron_variant|MODIFIER|ENSOARG00000025718|ENSOARG00000025718|transcript|ENSOART00000027666.1|lincRNA|2/2|n.367-5556A>G||||||,G|intron_variant|MODIFIER|HIRA|ENSOARG00000017323|transcript|ENSOART00000018864.1|protein_coding|12/22|c.1940+2522T>C||||||	intron_variant	chr17	71844137	0.167666	A	G	AF=0.49	3	2	5	8	1	1	5	4	1	9	0	1	1	4	5	1	3	6	4	4	2	3	4	3	1	2	7	1	7	2
C|intron_variant|MODIFIER|ENSOARG00000025718|ENSOARG00000025718|transcript|ENSOART00000027666.1|lincRNA|2/2|n.367-5541T>C||||||,C|intron_variant|MODIFIER|HIRA|ENSOARG00000017323|transcript|ENSOART00000018864.1|protein_coding|12/22|c.1940+2507A>G||||||	intron_variant	chr17	71844152	0.00253104	T	C	AF=0.88	1	1	8	2	1	7	1	3	6	1	1	8	0	1	9	0	1	9	0	1	9	0	1	9	0	1	9	0	2	8
G|intron_variant|MODIFIER|ENSOARG00000025718|ENSOARG00000025718|transcript|ENSOART00000027666.1|lincRNA|2/2|n.367-5457A>G||||||,G|intron_variant|MODIFIER|HIRA|ENSOARG00000017323|transcript|ENSOART00000018864.1|protein_coding|12/22|c.1940+2423T>C||||||	intron_variant	chr17	71844236	0.163317	A	G	AF=0.45	6	1	3	2	2	6	2	4	4	1	0	9	7	2	1	6	2	2	3	4	3	4	3	3	7	2	1	5	4	1
G|intron_variant|MODIFIER|ENSOARG00000025718|ENSOARG00000025718|transcript|ENSOART00000027666.1|lincRNA|2/2|n.367-5443A>G||||||,G|intron_variant|MODIFIER|HIRA|ENSOARG00000017323|transcript|ENSOART00000018864.1|protein_coding|12/22|c.1940+2409T>C||||||	intron_variant	chr17	71844250	0.0025893	A	G	AF=0.040	8	1	1	9	1	0	8	1	1	10	0	0	10	0	0	10	0	0	10	0	0	10	0	0	10	0	0	9	1	0
T|intron_variant|MODIFIER|ENSOARG00000025718|ENSOARG00000025718|transcript|ENSOART00000027666.1|lincRNA|2/2|n.367-5413C>T||||||,T|intron_variant|MODIFIER|HIRA|ENSOARG00000017323|transcript|ENSOART00000018864.1|protein_coding|12/22|c.1940+2379G>A||||||	intron_variant	chr17	71844280	0.0025893	C	T	AF=0.040	8	1	1	9	1	0	8	1	1	10	0	0	10	0	0	10	0	0	10	0	0	10	0	0	10	0	0	9	1	0
A|intron_variant|MODIFIER|ENSOARG00000025718|ENSOARG00000025718|transcript|ENSOART00000027666.1|lincRNA|2/2|n.367-5403C>A||||||,A|intron_variant|MODIFIER|HIRA|ENSOARG00000017323|transcript|ENSOART00000018864.1|protein_coding|12/22|c.1940+2369G>T||||||	intron_variant	chr17	71844290	0.0939492	C	A	AF=0.49	3	1	6	8	1	1	4	4	2	8	0	2	1	3	6	2	2	6	5	3	2	5	1	4	1	2	7	3	5	2
G|intron_variant|MODIFIER|ENSOARG00000025718|ENSOARG00000025718|transcript|ENSOART00000027666.1|lincRNA|2/2|n.367-5385A>G||||||,G|intron_variant|MODIFIER|HIRA|ENSOARG00000017323|transcript|ENSOART00000018864.1|protein_coding|12/22|c.1940+2351T>C||||||	intron_variant	chr17	71844308	0.107415	A	G	AF=0.51	3	2	5	6	3	1	4	5	1	7	2	1	0	4	6	0	4	6	4	3	3	4	3	3	1	2	7	4	4	2
T|intron_variant|MODIFIER|ENSOARG00000025718|ENSOARG00000025718|transcript|ENSOART00000027666.1|lincRNA|2/2|n.367-5360C>T||||||,T|intron_variant|MODIFIER|HIRA|ENSOARG00000017323|transcript|ENSOART00000018864.1|protein_coding|12/22|c.1940+2326G>A||||||	intron_variant	chr17	71844333	0.0592772	C	T	AF=0.54	2	1	7	6	3	1	2	6	2	7	1	2	1	4	5	1	3	6	4	4	2	5	2	3	1	2	7	3	3	4
C|intron_variant|MODIFIER|ENSOARG00000025718|ENSOARG00000025718|transcript|ENSOART00000027666.1|lincRNA|2/2|n.367-5342T>C||||||,C|intron_variant|MODIFIER|HIRA|ENSOARG00000017323|transcript|ENSOART00000018864.1|protein_coding|12/22|c.1940+2308A>G||||||	intron_variant	chr17	71844351	0.0590946	T	C	AF=0.55	3	2	5	6	3	1	2	5	3	7	1	2	0	3	7	1	3	6	4	3	3	4	2	4	1	2	7	3	4	3
T|intron_variant|MODIFIER|ENSOARG00000025718|ENSOARG00000025718|transcript|ENSOART00000027666.1|lincRNA|2/2|n.367-5294C>T||||||,T|intron_variant|MODIFIER|HIRA|ENSOARG00000017323|transcript|ENSOART00000018864.1|protein_coding|12/22|c.1940+2260G>A||||||	intron_variant	chr17	71844399	0	C	T	AF=0.0049	10	0	0	10	0	0	10	0	0	10	0	0	10	0	0	10	0	0	9	1	0	10	0	0	10	0	0	10	0	0
G|intron_variant|MODIFIER|ENSOARG00000025718|ENSOARG00000025718|transcript|ENSOART00000027666.1|lincRNA|2/2|n.367-5229A>G||||||,G|intron_variant|MODIFIER|HIRA|ENSOARG00000017323|transcript|ENSOART00000018864.1|protein_coding|12/22|c.1940+2195T>C||||||	intron_variant	chr17	71844464	0.0169492	A	G	AF=0.010	10	0	0	10	0	0	8	2	0	10	0	0	10	0	0	10	0	0	10	0	0	10	0	0	10	0	0	10	0	0
A|intron_variant|MODIFIER|ENSOARG00000025718|ENSOARG00000025718|transcript|ENSOART00000027666.1|lincRNA|2/2|n.367-5218G>A||||||,A|intron_variant|MODIFIER|HIRA|ENSOARG00000017323|transcript|ENSOART00000018864.1|protein_coding|12/22|c.1940+2184C>T||||||	intron_variant	chr17	71844475	0.0995576	G	A	AF=0.52	4	1	5	7	2	1	4	4	2	8	1	1	1	2	7	1	3	6	3	4	3	3	4	3	1	2	7	3	4	3
AC|intron_variant|MODIFIER|ENSOARG00000025718|ENSOARG00000025718|transcript|ENSOART00000027666.1|lincRNA|2/2|n.367-5125_367-5124insC||||||,AC|intron_variant|MODIFIER|HIRA|ENSOARG00000017323|transcript|ENSOART00000018864.1|protein_coding|12/22|c.1940+2090_1940+2091insG||||||	intron_variant	chr17	71844568	0.0703602	A	AC	AF=0.20	8	1	1	6	2	2	7	3	0	4	1	5	10	0	0	10	0	0	6	3	1	3	6	1	10	0	0	8	1	1
A|intron_variant|MODIFIER|ENSOARG00000025718|ENSOARG00000025718|transcript|ENSOART00000027666.1|lincRNA|2/2|n.367-5080G>A||||||,A|intron_variant|MODIFIER|HIRA|ENSOARG00000017323|transcript|ENSOART00000018864.1|protein_coding|12/22|c.1940+2046C>T||||||	intron_variant	chr17	71844613	0.0521503	G	A	AF=0.065	10	0	0	8	2	0	10	0	0	10	0	0	8	1	1	9	1	0	9	1	0	10	0	0	8	2	0	7	2	1
T|intron_variant|MODIFIER|ENSOARG00000025718|ENSOARG00000025718|transcript|ENSOART00000027666.1|lincRNA|2/2|n.367-5054C>T||||||,T|intron_variant|MODIFIER|HIRA|ENSOARG00000017323|transcript|ENSOART00000018864.1|protein_coding|12/22|c.1940+2020G>A||||||	intron_variant	chr17	71844639	0.0240049	C	T	AF=0.090	10	0	0	8	2	0	8	2	0	10	0	0	6	2	2	8	2	0	9	1	0	10	0	0	9	1	0	7	2	1
G|intron_variant|MODIFIER|ENSOARG00000025718|ENSOARG00000025718|transcript|ENSOART00000027666.1|lincRNA|2/2|n.367-5051A>G||||||,G|intron_variant|MODIFIER|HIRA|ENSOARG00000017323|transcript|ENSOART00000018864.1|protein_coding|12/22|c.1940+2017T>C||||||	intron_variant	chr17	71844642	0.0240049	A	G	AF=0.090	10	0	0	8	2	0	8	2	0	10	0	0	6	2	2	8	2	0	9	1	0	10	0	0	9	1	0	7	2	1
T|intron_variant|MODIFIER|ENSOARG00000025718|ENSOARG00000025718|transcript|ENSOART00000027666.1|lincRNA|2/2|n.367-5027C>T||||||,T|intron_variant|MODIFIER|HIRA|ENSOARG00000017323|transcript|ENSOART00000018864.1|protein_coding|12/22|c.1940+1993G>A||||||	intron_variant	chr17	71844666	0.00440942	C	T	AF=0.76	1	0	9	0	7	3	4	0	6	1	3	6	2	1	7	1	2	7	2	2	6	1	1	8	0	3	7	2	2	6
G|intron_variant|MODIFIER|ENSOARG00000025718|ENSOARG00000025718|transcript|ENSOART00000027666.1|lincRNA|2/2|n.367-4995A>G||||||,G|intron_variant|MODIFIER|HIRA|ENSOARG00000017323|transcript|ENSOART00000018864.1|protein_coding|12/22|c.1940+1961T>C||||||	intron_variant	chr17	71844698	0.0851266	A	G	AF=0.41	7	1	2	1	4	5	4	5	1	1	1	8	8	0	2	7	2	1	3	3	4	4	3	3	7	3	0	4	3	3
A|intron_variant|MODIFIER|ENSOARG00000025718|ENSOARG00000025718|transcript|ENSOART00000027666.1|lincRNA|2/2|n.367-4986G>A||||||,A|intron_variant|MODIFIER|HIRA|ENSOARG00000017323|transcript|ENSOART00000018864.1|protein_coding|12/22|c.1940+1952C>T||||||	intron_variant	chr17	71844707	0.000229043	G	A	AF=0.015	10	0	0	10	0	0	8	2	0	10	0	0	10	0	0	10	0	0	10	0	0	10	0	0	10	0	0	9	1	0
G|intron_variant|MODIFIER|ENSOARG00000025718|ENSOARG00000025718|transcript|ENSOART00000027666.1|lincRNA|2/2|n.367-4983T>G||||||,G|intron_variant|MODIFIER|HIRA|ENSOARG00000017323|transcript|ENSOART00000018864.1|protein_coding|12/22|c.1940+1949A>C||||||	intron_variant	chr17	71844710	0.103489	T	G	AF=0.46	4	1	5	7	2	1	7	2	1	8	1	1	3	2	5	2	2	6	3	4	3	4	4	2	1	2	7	3	5	2
G|intron_variant|MODIFIER|ENSOARG00000025718|ENSOARG00000025718|transcript|ENSOART00000027666.1|lincRNA|2/2|n.367-4975A>G||||||,G|intron_variant|MODIFIER|HIRA|ENSOARG00000017323|transcript|ENSOART00000018864.1|protein_coding|12/22|c.1940+1941T>C||||||	intron_variant	chr17	71844718	0.103489	A	G	AF=0.46	4	1	5	7	2	1	7	2	1	8	1	1	3	2	5	2	2	6	3	4	3	4	4	2	1	2	7	3	5	2
T|intron_variant|MODIFIER|ENSOARG00000025718|ENSOARG00000025718|transcript|ENSOART00000027666.1|lincRNA|2/2|n.367-4966C>T||||||,T|intron_variant|MODIFIER|HIRA|ENSOARG00000017323|transcript|ENSOART00000018864.1|protein_coding|12/22|c.1940+1932G>A||||||	intron_variant	chr17	71844727	0.118007	C	T	AF=0.22	8	1	1	5	4	1	5	4	1	3	2	5	10	0	0	10	0	0	6	3	1	5	3	2	10	0	0	7	1	2
A|intron_variant|MODIFIER|ENSOARG00000025718|ENSOARG00000025718|transcript|ENSOART00000027666.1|lincRNA|2/2|n.367-4941C>A||||||,A|intron_variant|MODIFIER|HIRA|ENSOARG00000017323|transcript|ENSOART00000018864.1|protein_coding|12/22|c.1940+1907G>T||||||	intron_variant	chr17	71844752	0.00528077	C	A	AF=0.79	1	2	7	2	2	6	1	3	6	0	2	8	3	2	5	2	1	7	1	1	8	0	0	10	1	1	8	2	3	5
T|intron_variant|MODIFIER|ENSOARG00000025718|ENSOARG00000025718|transcript|ENSOART00000027666.1|lincRNA|2/2|n.367-4809C>T||||||,T|intron_variant|MODIFIER|HIRA|ENSOARG00000017323|transcript|ENSOART00000018864.1|protein_coding|12/22|c.1940+1775G>A||||||	intron_variant	chr17	71844884	0.0214757	C	T	AF=0.19	9	0	1	4	4	2	7	2	1	8	2	0	7	2	1	7	3	0	8	2	0	8	1	1	8	2	0	6	0	4
T|intron_variant|MODIFIER|ENSOARG00000025718|ENSOARG00000025718|transcript|ENSOART00000027666.1|lincRNA|2/2|n.367-4794G>T||||||,T|intron_variant|MODIFIER|HIRA|ENSOARG00000017323|transcript|ENSOART00000018864.1|protein_coding|12/22|c.1940+1760C>A||||||	intron_variant	chr17	71844899	0.0168067	G	T	AF=0.985	0	0	10	0	0	10	0	0	10	0	0	10	1	1	8	0	0	10	0	0	10	0	0	10	0	0	10	0	0	10
T|intron_variant|MODIFIER|ENSOARG00000025718|ENSOARG00000025718|transcript|ENSOART00000027666.1|lincRNA|2/2|n.367-4747C>T||||||,T|intron_variant|MODIFIER|HIRA|ENSOARG00000017323|transcript|ENSOART00000018864.1|protein_coding|12/22|c.1940+1713G>A||||||	intron_variant	chr17	71844946	0.00840336	C	T	AF=0.010	10	0	0	9	0	1	10	0	0	10	0	0	10	0	0	10	0	0	10	0	0	10	0	0	10	0	0	10	0	0
G|intron_variant|MODIFIER|ENSOARG00000025718|ENSOARG00000025718|transcript|ENSOART00000027666.1|lincRNA|2/2|n.367-4725A>G||||||,G|intron_variant|MODIFIER|HIRA|ENSOARG00000017323|transcript|ENSOART00000018864.1|protein_coding|12/22|c.1940+1691T>C||||||	intron_variant	chr17	71844968	0.0168067	A	G	AF=0.014	10	0	0	10	0	0	10	0	0	10	0	0	8	1	1	10	0	0	10	0	0	10	0	0	10	0	0	10	0	0
A|intron_variant|MODIFIER|ENSOARG00000025718|ENSOARG00000025718|transcript|ENSOART00000027666.1|lincRNA|2/2|n.367-4705G>A||||||,A|intron_variant|MODIFIER|HIRA|ENSOARG00000017323|transcript|ENSOART00000018864.1|protein_coding|12/22|c.1940+1671C>T||||||	intron_variant	chr17	71844988	0.00841048	G	A	AF=0.045	10	0	0	8	2	0	8	2	0	9	1	0	9	1	0	9	1	0	8	2	0	10	0	0	10	0	0	10	0	0
C|intron_variant|MODIFIER|ENSOARG00000025718|ENSOARG00000025718|transcript|ENSOART00000027666.1|lincRNA|2/2|n.367-4665T>C||||||,C|intron_variant|MODIFIER|HIRA|ENSOARG00000017323|transcript|ENSOART00000018864.1|protein_coding|12/22|c.1940+1631A>G||||||	intron_variant	chr17	71845028	0.00840336	T	C	AF=0.010	10	0	0	10	0	0	10	0	0	10	0	0	10	0	0	10	0	0	10	0	0	10	0	0	10	0	0	9	0	1
C|intron_variant|MODIFIER|ENSOARG00000025718|ENSOARG00000025718|transcript|ENSOART00000027666.1|lincRNA|2/2|n.367-4653T>C||||||,C|intron_variant|MODIFIER|HIRA|ENSOARG00000017323|transcript|ENSOART00000018864.1|protein_coding|12/22|c.1940+1619A>G||||||	intron_variant	chr17	71845040	0.131045	T	C	AF=0.51	3	2	5	8	1	1	2	8	0	7	2	1	1	2	7	1	3	6	5	3	2	4	3	3	1	2	7	1	6	3
T|intron_variant|MODIFIER|ENSOARG00000025718|ENSOARG00000025718|transcript|ENSOART00000027666.1|lincRNA|2/2|n.367-4544C>T||||||,T|intron_variant|MODIFIER|HIRA|ENSOARG00000017323|transcript|ENSOART00000018864.1|protein_coding|12/22|c.1940+1510G>A||||||	intron_variant	chr17	71845149	0.114847	C	T	AF=0.60	2	1	7	4	4	2	1	6	3	6	3	1	0	3	7	0	4	6	5	2	3	2	5	3	0	3	7	2	4	4
G|intron_variant|MODIFIER|ENSOARG00000025718|ENSOARG00000025718|transcript|ENSOART00000027666.1|lincRNA|2/2|n.367-4537delT||||||,G|intron_variant|MODIFIER|HIRA|ENSOARG00000017323|transcript|ENSOART00000018864.1|protein_coding|12/22|c.1940+1503delA||||||	intron_variant	chr17	71845155	0.156341	GT	G	AF=0.51	3	2	5	7	2	1	4	4	2	8	1	1	1	2	7	1	3	6	5	3	2	2	6	2	1	2	7	2	5	3
C|intron_variant|MODIFIER|ENSOARG00000025718|ENSOARG00000025718|transcript|ENSOART00000027666.1|lincRNA|2/2|n.367-4523T>C||||||,C|intron_variant|MODIFIER|HIRA|ENSOARG00000017323|transcript|ENSOART00000018864.1|protein_coding|12/22|c.1940+1489A>G||||||	intron_variant	chr17	71845170	0.140017	T	C	AF=0.50	3	2	5	7	1	2	4	5	1	8	1	1	3	1	6	1	3	6	4	4	2	3	5	2	1	1	8	2	5	3
G|intron_variant|MODIFIER|ENSOARG00000025718|ENSOARG00000025718|transcript|ENSOART00000027666.1|lincRNA|2/2|n.367-4510A>G||||||,G|intron_variant|MODIFIER|HIRA|ENSOARG00000017323|transcript|ENSOART00000018864.1|protein_coding|12/22|c.1940+1476T>C||||||	intron_variant	chr17	71845183	0.115653	A	G	AF=0.62	2	1	7	4	4	2	1	7	2	6	3	1	0	2	8	0	3	7	3	4	3	1	7	2	0	3	7	2	4	4
G|intron_variant|MODIFIER|ENSOARG00000025718|ENSOARG00000025718|transcript|ENSOART00000027666.1|lincRNA|2/2|n.367-4352C>G||||||,G|intron_variant|MODIFIER|HIRA|ENSOARG00000017323|transcript|ENSOART00000018864.1|protein_coding|12/22|c.1940+1318G>C||||||	intron_variant	chr17	71845341	0	C	G	AF=0.0050	10	0	0	9	1	0	10	0	0	10	0	0	10	0	0	10	0	0	10	0	0	10	0	0	10	0	0	10	0	0
A|intron_variant|MODIFIER|ENSOARG00000025718|ENSOARG00000025718|transcript|ENSOART00000027666.1|lincRNA|2/2|n.367-4081G>A||||||,A|intron_variant|MODIFIER|HIRA|ENSOARG00000017323|transcript|ENSOART00000018864.1|protein_coding|12/22|c.1940+1047C>T||||||	intron_variant	chr17	71845612	0.100895	G	A	AF=0.16	8	1	1	7	3	0	10	0	0	3	1	6	10	0	0	10	0	0	7	2	1	6	3	1	10	0	0	8	1	1
G|intron_variant|MODIFIER|ENSOARG00000025718|ENSOARG00000025718|transcript|ENSOART00000027666.1|lincRNA|2/2|n.367-4004C>G||||||,G|intron_variant|MODIFIER|HIRA|ENSOARG00000017323|transcript|ENSOART00000018864.1|protein_coding|12/22|c.1940+970G>C||||||	intron_variant	chr17	71845689	0	C	G	AF=0.9950	0	0	10	0	0	10	0	0	10	0	1	9	0	0	10	0	0	10	0	0	10	0	0	10	0	0	10	0	0	10
A|intron_variant|MODIFIER|ENSOARG00000025718|ENSOARG00000025718|transcript|ENSOART00000027666.1|lincRNA|2/2|n.367-3881C>A||||||,A|intron_variant|MODIFIER|HIRA|ENSOARG00000017323|transcript|ENSOART00000018864.1|protein_coding|12/22|c.1940+847G>T||||||	intron_variant	chr17	71845812	0.0650041	C	A	AF=0.32	7	1	2	3	4	3	8	1	1	1	3	6	8	1	1	7	3	0	4	3	3	6	3	1	8	1	1	5	3	2
T|intron_variant|MODIFIER|ENSOARG00000025718|ENSOARG00000025718|transcript|ENSOART00000027666.1|lincRNA|2/2|n.367-3849G>T||||||,T|intron_variant|MODIFIER|HIRA|ENSOARG00000017323|transcript|ENSOART00000018864.1|protein_coding|12/22|c.1940+815C>A||||||	intron_variant	chr17	71845844	0.103489	G	T	AF=0.46	3	2	5	8	1	1	5	4	1	8	1	1	3	2	5	1	3	6	4	4	2	4	4	2	2	1	7	3	4	3
T|intron_variant|MODIFIER|ENSOARG00000025718|ENSOARG00000025718|transcript|ENSOART00000027666.1|lincRNA|2/2|n.367-3833C>T||||||,T|intron_variant|MODIFIER|HIRA|ENSOARG00000017323|transcript|ENSOART00000018864.1|protein_coding|12/22|c.1940+799G>A||||||	intron_variant	chr17	71845860	0.0638242	C	T	AF=0.035	10	0	0	9	1	0	8	1	1	9	1	0	10	0	0	10	0	0	8	2	0	10	0	0	10	0	0	10	0	0
T|intron_variant|MODIFIER|ENSOARG00000025718|ENSOARG00000025718|transcript|ENSOART00000027666.1|lincRNA|2/2|n.367-3821C>T||||||,T|intron_variant|MODIFIER|HIRA|ENSOARG00000017323|transcript|ENSOART00000018864.1|protein_coding|12/22|c.1940+787G>A||||||	intron_variant	chr17	71845872	0.131045	C	T	AF=0.52	2	1	7	8	1	1	4	4	2	8	1	1	3	0	7	1	2	7	5	2	3	3	4	3	2	1	7	1	5	4
C|intron_variant|MODIFIER|ENSOARG00000025718|ENSOARG00000025718|transcript|ENSOART00000027666.1|lincRNA|2/2|n.367-3797T>C||||||,C|intron_variant|MODIFIER|HIRA|ENSOARG00000017323|transcript|ENSOART00000018864.1|protein_coding|12/22|c.1940+763A>G||||||	intron_variant	chr17	71845896	0	T	C	AF=0.9951	0	0	10	0	0	10	0	0	10	0	1	9	0	0	10	0	0	10	0	0	10	0	0	10	0	0	10	0	0	10
G|intron_variant|MODIFIER|ENSOARG00000025718|ENSOARG00000025718|transcript|ENSOART00000027666.1|lincRNA|2/2|n.367-3619A>G||||||,G|intron_variant|MODIFIER|HIRA|ENSOARG00000017323|transcript|ENSOART00000018864.1|protein_coding|12/22|c.1940+585T>C||||||	intron_variant	chr17	71846074	0	A	G	AF=1	0	0	10	0	0	10	0	0	10	0	0	10	0	0	10	0	0	10	0	0	10	0	0	10	0	0	10	0	0	10
T|intron_variant|MODIFIER|ENSOARG00000025718|ENSOARG00000025718|transcript|ENSOART00000027666.1|lincRNA|2/2|n.367-3615A>T||||||,T|intron_variant|MODIFIER|HIRA|ENSOARG00000017323|transcript|ENSOART00000018864.1|protein_coding|12/22|c.1940+581T>A||||||	intron_variant	chr17	71846078	0.0169492	A	T	AF=0.989	0	0	10	0	0	10	0	0	10	1	0	9	0	0	10	0	0	10	0	0	10	0	0	10	0	0	10	0	0	10
A|intron_variant|MODIFIER|ENSOARG00000025718|ENSOARG00000025718|transcript|ENSOART00000027666.1|lincRNA|2/2|n.367-3559C>A||||||,A|intron_variant|MODIFIER|HIRA|ENSOARG00000017323|transcript|ENSOART00000018864.1|protein_coding|12/22|c.1940+525G>T||||||	intron_variant	chr17	71846134	0.0465997	C	A	AF=0.040	10	0	0	9	1	0	8	2	0	9	1	0	9	1	0	10	0	0	8	1	1	10	0	0	10	0	0	10	0	0
T|intron_variant|MODIFIER|ENSOARG00000025718|ENSOARG00000025718|transcript|ENSOART00000027666.1|lincRNA|2/2|n.367-3553C>T||||||,T|intron_variant|MODIFIER|HIRA|ENSOARG00000017323|transcript|ENSOART00000018864.1|protein_coding|12/22|c.1940+519G>A||||||	intron_variant	chr17	71846140	0.17523	C	T	AF=0.44	4	1	5	8	1	1	6	4	0	8	1	1	3	2	5	1	3	6	6	2	2	4	4	2	2	0	8	4	3	3
T|intron_variant|MODIFIER|ENSOARG00000025718|ENSOARG00000025718|transcript|ENSOART00000027666.1|lincRNA|2/2|n.367-3335C>T||||||,T|intron_variant|MODIFIER|HIRA|ENSOARG00000017323|transcript|ENSOART00000018864.1|protein_coding|12/22|c.1940+301G>A||||||	intron_variant	chr17	71846358	0.0691205	C	T	AF=0.34	7	1	2	4	2	4	6	3	1	1	2	7	7	2	1	7	3	0	4	4	2	5	2	3	7	3	0	6	2	2
ACGAGCCTGTGCCGG|intron_variant|MODIFIER|ENSOARG00000025718|ENSOARG00000025718|transcript|ENSOART00000027666.1|lincRNA|2/2|n.367-3107_367-3106insCGAGCCTGTGCCGG||||||,ACGAGCCTGTGCCGG|intron_variant|MODIFIER|HIRA|ENSOARG00000017323|transcript|ENSOART00000018864.1|protein_coding|12/22|c.1940+72_1940+73insCCGGCACAGGCTCG||||||	intron_variant	chr17	71846586	0.0252101	A	ACGAGCCTGTGCCGG	AF=0.980	0	0	10	0	0	10	0	0	10	0	0	10	1	0	9	0	0	10	0	0	10	0	0	10	0	0	10	1	0	9
T|intron_variant|MODIFIER|ENSOARG00000025718|ENSOARG00000025718|transcript|ENSOART00000027666.1|lincRNA|2/2|n.367-2882C>T||||||,T|intron_variant|MODIFIER|HIRA|ENSOARG00000017323|transcript|ENSOART00000018864.1|protein_coding|11/22|c.1855-67G>A||||||	intron_variant	chr17	71846811	0.0025893	C	T	AF=0.035	9	0	1	9	1	0	8	1	1	10	0	0	10	0	0	10	0	0	10	0	0	10	0	0	9	1	0	10	0	0
C|intron_variant|MODIFIER|ENSOARG00000025718|ENSOARG00000025718|transcript|ENSOART00000027666.1|lincRNA|2/2|n.367-2860T>C||||||,C|intron_variant|MODIFIER|HIRA|ENSOARG00000017323|transcript|ENSOART00000018864.1|protein_coding|11/22|c.1855-89A>G||||||	intron_variant	chr17	71846833	0	T	C	AF=0.0050	10	0	0	9	1	0	10	0	0	10	0	0	10	0	0	10	0	0	10	0	0	10	0	0	10	0	0	10	0	0
C|intron_variant|MODIFIER|ENSOARG00000025718|ENSOARG00000025718|transcript|ENSOART00000027666.1|lincRNA|2/2|n.367-2799A>C||||||,C|intron_variant|MODIFIER|HIRA|ENSOARG00000017323|transcript|ENSOART00000018864.1|protein_coding|11/22|c.1855-150T>G||||||	intron_variant	chr17	71846894	0.0991851	A	C	AF=0.58	2	1	7	4	3	3	1	6	3	7	2	1	1	2	7	0	4	6	5	2	3	5	3	2	0	3	7	3	2	5
T|intron_variant|MODIFIER|ENSOARG00000025718|ENSOARG00000025718|transcript|ENSOART00000027666.1|lincRNA|2/2|n.367-2597C>T||||||,T|intron_variant|MODIFIER|HIRA|ENSOARG00000017323|transcript|ENSOART00000018864.1|protein_coding|11/22|c.1854+240G>A||||||	intron_variant	chr17	71847096	0	C	T	AF=0.0064	10	0	0	10	0	0	10	0	0	10	0	0	9	1	0	10	0	0	10	0	0	10	0	0	10	0	0	10	0	0
T|intron_variant|MODIFIER|ENSOARG00000025718|ENSOARG00000025718|transcript|ENSOART00000027666.1|lincRNA|2/2|n.367-2584C>T||||||,T|intron_variant|MODIFIER|HIRA|ENSOARG00000017323|transcript|ENSOART00000018864.1|protein_coding|11/22|c.1854+227G>A||||||	intron_variant	chr17	71847109	0.0168067	C	T	AF=0.015	10	0	0	10	0	0	10	0	0	10	0	0	10	0	0	10	0	0	10	0	0	10	0	0	10	0	0	7	3	0
T|intron_variant|MODIFIER|ENSOARG00000025718|ENSOARG00000025718|transcript|ENSOART00000027666.1|lincRNA|2/2|n.367-2563C>T||||||,T|intron_variant|MODIFIER|HIRA|ENSOARG00000017323|transcript|ENSOART00000018864.1|protein_coding|11/22|c.1854+206G>A||||||	intron_variant	chr17	71847130	0.109451	C	T	AF=0.31	7	0	3	3	3	4	5	4	1	2	2	6	10	0	0	10	0	0	4	4	2	4	4	2	8	2	0	6	2	2
CTGGAAAGGCTGTG|intron_variant|MODIFIER|ENSOARG00000025718|ENSOARG00000025718|transcript|ENSOART00000027666.1|lincRNA|2/2|n.367-2393_367-2392insTGGAAAGGCTGTG||||||,CTGGAAAGGCTGTG|intron_variant|MODIFIER|HIRA|ENSOARG00000017323|transcript|ENSOART00000018864.1|protein_coding|11/22|c.1854+35_1854+36insCACAGCCTTTCCA||||||	intron_variant	chr17	71847300	0	C	CTGGAAAGGCTGTG	AF=1	0	0	10	0	0	10	0	0	10	0	0	10	0	0	10	0	0	10	0	0	10	0	0	10	0	0	10	0	0	10
G|intron_variant|MODIFIER|ENSOARG00000025718|ENSOARG00000025718|transcript|ENSOART00000027666.1|lincRNA|2/2|n.367-1950delC||||||,G|intron_variant|MODIFIER|HIRA|ENSOARG00000017323|transcript|ENSOART00000018864.1|protein_coding|9/22|c.1621-18delG||||||	intron_variant	chr17	71847742	0.00840336	GC	G	AF=0.990	0	0	10	0	0	10	0	0	10	0	0	10	1	0	9	0	0	10	0	0	10	0	0	10	0	0	10	0	0	10
TGACGCTGCCCACCCGTGG|intron_variant|MODIFIER|ENSOARG00000025718|ENSOARG00000025718|transcript|ENSOART00000027666.1|lincRNA|2/2|n.367-1942_367-1941insGACGCTGCCCACCCGTGG||||||,TGACGCTGCCCACCCGTGG|intron_variant|MODIFIER|HIRA|ENSOARG00000017323|transcript|ENSOART00000018864.1|protein_coding|9/22|c.1621-27_1621-26insCCACGGGTGGGCAGCGTC||||||	intron_variant	chr17	71847751	0	T	TGACGCTGCCCACCCGTGG	AF=1	0	0	10	0	0	10	0	0	10	0	0	10	0	0	10	0	0	10	0	0	10	0	0	10	0	0	10	0	0	10
A|intron_variant|MODIFIER|ENSOARG00000025718|ENSOARG00000025718|transcript|ENSOART00000027666.1|lincRNA|2/2|n.367-1829C>A||||||,A|intron_variant|MODIFIER|HIRA|ENSOARG00000017323|transcript|ENSOART00000018864.1|protein_coding|9/22|c.1621-139G>T||||||	intron_variant	chr17	71847864	0.240849	C	A	AF=0.52	3	0	7	4	4	2	4	5	1	8	1	1	2	1	7	2	2	6	7	1	2	7	1	2	0	2	8	1	3	6
T|intron_variant|MODIFIER|ENSOARG00000025718|ENSOARG00000025718|transcript|ENSOART00000027666.1|lincRNA|2/2|n.367-1818C>T||||||,T|intron_variant|MODIFIER|HIRA|ENSOARG00000017323|transcript|ENSOART00000018864.1|protein_coding|9/22|c.1621-150G>A||||||	intron_variant	chr17	71847875	0.231546	C	T	AF=0.52	3	0	7	4	4	2	4	5	1	8	1	1	2	1	7	2	2	6	7	1	2	7	1	2	0	3	7	1	3	6
T|intron_variant|MODIFIER|ENSOARG00000025718|ENSOARG00000025718|transcript|ENSOART00000027666.1|lincRNA|2/2|n.367-1567C>T||||||,T|intron_variant|MODIFIER|HIRA|ENSOARG00000017323|transcript|ENSOART00000018864.1|protein_coding|9/22|c.1621-401G>A||||||	intron_variant	chr17	71848126	0	C	T	AF=0.0050	10	0	0	10	0	0	10	0	0	10	0	0	9	1	0	10	0	0	10	0	0	10	0	0	10	0	0	10	0	0
C|intron_variant|MODIFIER|ENSOARG00000025718|ENSOARG00000025718|transcript|ENSOART00000027666.1|lincRNA|2/2|n.367-1541T>C||||||,C|intron_variant|MODIFIER|HIRA|ENSOARG00000017323|transcript|ENSOART00000018864.1|protein_coding|9/22|c.1621-427A>G||||||	intron_variant	chr17	71848152	0	T	C	AF=1	0	0	10	0	0	10	0	0	10	0	0	10	0	0	10	0	0	10	0	0	10	0	0	10	0	0	10	0	0	10
A|intron_variant|MODIFIER|ENSOARG00000025718|ENSOARG00000025718|transcript|ENSOART00000027666.1|lincRNA|2/2|n.367-1195G>A||||||,A|intron_variant|MODIFIER|HIRA|ENSOARG00000017323|transcript|ENSOART00000018864.1|protein_coding|9/22|c.1620+557C>T||||||	intron_variant	chr17	71848498	0.220511	G	A	AF=0.53	2	1	7	5	3	2	5	4	1	9	0	1	1	4	5	1	3	6	4	4	2	3	3	4	1	2	7	2	4	4
T|intron_variant|MODIFIER|ENSOARG00000025718|ENSOARG00000025718|transcript|ENSOART00000027666.1|lincRNA|2/2|n.367-1166C>T||||||,T|intron_variant|MODIFIER|HIRA|ENSOARG00000017323|transcript|ENSOART00000018864.1|protein_coding|9/22|c.1620+528G>A||||||	intron_variant	chr17	71848527	0.284028	C	T	AF=0.34	7	1	2	5	2	3	2	4	4	1	2	7	10	0	0	8	1	1	3	5	2	5	3	2	7	3	0	7	2	1
GC|intron_variant|MODIFIER|ENSOARG00000025718|ENSOARG00000025718|transcript|ENSOART00000027666.1|lincRNA|2/2|n.367-679_367-678insC||||||,GC|intron_variant|MODIFIER|HIRA|ENSOARG00000017323|transcript|ENSOART00000018864.1|protein_coding|9/22|c.1620+40_1620+41insG||||||	intron_variant	chr17	71849014	0.00840336	G	GC	AF=0.953	0	0	10	0	1	9	0	0	10	0	0	10	0	0	10	0	1	9	0	0	10	0	0	10	0	0	10	0	0	10
GT|intron_variant|MODIFIER|ENSOARG00000025718|ENSOARG00000025718|transcript|ENSOART00000027666.1|lincRNA|2/2|n.367-668_367-667insT||||||,GT|intron_variant|MODIFIER|HIRA|ENSOARG00000017323|transcript|ENSOART00000018864.1|protein_coding|9/22|c.1620+29_1620+30insA||||||	intron_variant	chr17	71849025	0.0602465	G	GT	AF=0.87	0	1	9	0	2	8	0	0	10	0	0	10	0	2	8	1	0	9	0	1	9	0	2	8	1	1	8	0	2	8
G|intron_variant|MODIFIER|ENSOARG00000025718|ENSOARG00000025718|transcript|ENSOART00000027666.1|lincRNA|2/2|n.367-667C>G||||||,CG|intron_variant|MODIFIER|ENSOARG00000025718|ENSOARG00000025718|transcript|ENSOART00000027666.1|lincRNA|2/2|n.367-667_367-666insG||||||,G|intron_variant|MODIFIER|HIRA|ENSOARG00000017323|transcript|ENSOART00000018864.1|protein_coding|9/22|c.1620+29G>C||||||,CG|intron_vari…	intron_variant	chr17	71849026	0	C	CG,G	AF=0.65,0.35	0	0	10	0	0	10	0	0	10	0	0	10	0	0	10	0	0	10	0	0	10	0	0	10	0	0	10	0	0	10
T|intron_variant|MODIFIER|ENSOARG00000025718|ENSOARG00000025718|transcript|ENSOART00000027666.1|lincRNA|2/2|n.367-522C>T||||||,T|intron_variant|MODIFIER|HIRA|ENSOARG00000017323|transcript|ENSOART00000018864.1|protein_coding|8/22|c.1515-11G>A||||||	intron_variant	chr17	71849171	0.0439107	C	T	AF=0.11	10	0	0	10	0	0	7	3	0	10	0	0	8	2	0	6	1	3	10	0	0	9	1	0	5	3	2	9	1	0
CGGCTGGGACCCCG|intron_variant|MODIFIER|ENSOARG00000025718|ENSOARG00000025718|transcript|ENSOART00000027666.1|lincRNA|2/2|n.367-438_367-437insGGCTGGGACCCCG||||||,CGGCTGGGACCCCG|intron_variant|MODIFIER|HIRA|ENSOARG00000017323|transcript|ENSOART00000018864.1|protein_coding|8/22|c.1515-96_1515-95insCGGGGTCCCAGCC||||||	intron_variant	chr17	71849255	0.00840336	C	CGGCTGGGACCCCG	AF=0.990	0	0	10	0	0	10	0	0	10	0	0	10	0	0	10	1	0	9	0	0	10	0	0	10	0	0	10	0	0	10
C|intron_variant|MODIFIER|ENSOARG00000025718|ENSOARG00000025718|transcript|ENSOART00000027666.1|lincRNA|2/2|n.367-354T>C||||||,C|intron_variant|MODIFIER|HIRA|ENSOARG00000017323|transcript|ENSOART00000018864.1|protein_coding|8/22|c.1514+16A>G||||||	intron_variant	chr17	71849339	0.0252265	T	C	AF=0.90	0	1	9	0	3	7	1	3	6	1	1	8	0	0	10	1	1	8	0	2	8	0	0	10	1	0	9	0	1	9
A|intron_variant|MODIFIER|ENSOARG00000025718|ENSOARG00000025718|transcript|ENSOART00000027666.1|lincRNA|2/2|n.367-168C>A||||||,A|intron_variant|MODIFIER|HIRA|ENSOARG00000017323|transcript|ENSOART00000018864.1|protein_coding|7/22|c.1444-100G>T||||||	intron_variant	chr17	71849525	0.0182709	C	A	AF=0.041	10	0	0	9	1	0	8	2	0	9	1	0	9	1	0	10	0	0	9	0	1	9	1	0	10	0	0	10	0	0
A|intron_variant|MODIFIER|HIRA|ENSOARG00000017323|transcript|ENSOART00000018864.1|protein_coding|7/22|c.1444-282G>T||||||,A|non_coding_transcript_exon_variant|MODIFIER|ENSOARG00000025718|ENSOARG00000025718|transcript|ENSOART00000027666.1|lincRNA|3/3|n.381C>A||||||	intron_variant	chr17	71849707	0.014984	C	A	AF=0.981	0	0	10	0	0	10	0	1	9	1	0	9	0	0	10	0	0	10	0	0	10	0	1	9	0	0	10	0	0	10
A|intron_variant|MODIFIER|HIRA|ENSOARG00000017323|transcript|ENSOART00000018864.1|protein_coding|7/22|c.1444-570C>T||||||,A|non_coding_transcript_exon_variant|MODIFIER|ENSOARG00000025718|ENSOARG00000025718|transcript|ENSOART00000027666.1|lincRNA|3/3|n.669G>A||||||	intron_variant	chr17	71849995	0	G	A	AF=0.0050	10	0	0	10	0	0	10	0	0	10	0	0	10	0	0	10	0	0	9	1	0	10	0	0	10	0	0	10	0	0
T|intron_variant|MODIFIER|HIRA|ENSOARG00000017323|transcript|ENSOART00000018864.1|protein_coding|7/22|c.1444-818G>A||||||,T|non_coding_transcript_exon_variant|MODIFIER|ENSOARG00000025718|ENSOARG00000025718|transcript|ENSOART00000027666.1|lincRNA|3/3|n.917C>T||||||	intron_variant	chr17	71850243	0.00840336	C	T	AF=0.010	10	0	0	9	0	1	10	0	0	10	0	0	10	0	0	10	0	0	10	0	0	10	0	0	10	0	0	10	0	0
TCAA|intron_variant|MODIFIER|HIRA|ENSOARG00000017323|transcript|ENSOART00000018864.1|protein_coding|7/22|c.1444-966_1444-964dupTTG||||||,TCAA|non_coding_transcript_exon_variant|MODIFIER|ENSOARG00000025718|ENSOARG00000025718|transcript|ENSOART00000027666.1|lincRNA|3/3|n.1064_1066dupAAC||||||INFO_REALIGN_3_PRIME	intron_variant	chr17	71850388	0	T	TCAA	AF=0.0050	10	0	0	10	0	0	10	0	0	9	1	0	10	0	0	10	0	0	10	0	0	10	0	0	10	0	0	10	0	0
G|intron_variant|MODIFIER|HIRA|ENSOARG00000017323|transcript|ENSOART00000018864.1|protein_coding|7/22|c.1444-966T>C||||||,G|non_coding_transcript_exon_variant|MODIFIER|ENSOARG00000025718|ENSOARG00000025718|transcript|ENSOART00000027666.1|lincRNA|3/3|n.1065A>G||||||	intron_variant	chr17	71850391	0.177635	A	G	AF=0.18	8	0	2	6	4	0	8	2	0	3	1	6	10	0	0	10	0	0	5	4	1	8	1	1	10	0	0	8	1	1
G|intron_variant|MODIFIER|HIRA|ENSOARG00000017323|transcript|ENSOART00000018864.1|protein_coding|7/22|c.1444-975T>C||||||,G|non_coding_transcript_exon_variant|MODIFIER|ENSOARG00000025718|ENSOARG00000025718|transcript|ENSOART00000027666.1|lincRNA|3/3|n.1074A>G||||||	intron_variant	chr17	71850400	0.258405	A	G	AF=0.62	2	1	7	3	5	2	3	4	3	9	0	1	1	2	7	0	2	8	3	5	2	4	1	5	0	1	9	1	2	7
A|intron_variant|MODIFIER|HIRA|ENSOARG00000017323|transcript|ENSOART00000018864.1|protein_coding|7/22|c.1444-1027delC||||||,A|non_coding_transcript_exon_variant|MODIFIER|ENSOARG00000025718|ENSOARG00000025718|transcript|ENSOART00000027666.1|lincRNA|3/3|n.1129delG||||||INFO_REALIGN_3_PRIME	intron_variant	chr17	71850451	0.00840336	AG	A	AF=0.010	10	0	0	10	0	0	10	0	0	10	0	0	9	0	1	10	0	0	10	0	0	10	0	0	10	0	0	10	0	0
CGGGACGGCGCAGA|intron_variant|MODIFIER|HIRA|ENSOARG00000017323|transcript|ENSOART00000018864.1|protein_coding|7/22|c.1444-1071_1444-1070insTCTGCGCCGTCCC||||||,CGGGA|intron_variant|MODIFIER|HIRA|ENSOARG00000017323|transcript|ENSOART00000018864.1|protein_coding|7/22|c.1444-1071_1444-1070insTCCC||||||,CGGGACGGCGCAGA|non_coding_transcript_exon_variant|MODIFIER|ENSOARG00000025718|ENSOARG00000025718|tr…	intron_variant	chr17	71850495	0	C	CGGGACGGCGCAGA,CGGGA	AF=0.989,0.011	0	0	10	0	0	10	0	0	10	0	0	10	0	0	10	0	0	10	0	0	10	0	0	10	0	0	10	0	0	10
C|intron_variant|MODIFIER|HIRA|ENSOARG00000017323|transcript|ENSOART00000018864.1|protein_coding|7/22|c.1444-1217C>G||||||,C|non_coding_transcript_exon_variant|MODIFIER|ENSOARG00000025718|ENSOARG00000025718|transcript|ENSOART00000027666.1|lincRNA|3/3|n.1316G>C||||||	intron_variant	chr17	71850642	0	G	C	AF=0.0052	10	0	0	10	0	0	9	1	0	10	0	0	10	0	0	10	0	0	10	0	0	10	0	0	10	0	0	10	0	0
A|intron_variant|MODIFIER|HIRA|ENSOARG00000017323|transcript|ENSOART00000018864.1|protein_coding|7/22|c.1444-1228C>T||||||,A|non_coding_transcript_exon_variant|MODIFIER|ENSOARG00000025718|ENSOARG00000025718|transcript|ENSOART00000027666.1|lincRNA|3/3|n.1327G>A||||||	intron_variant	chr17	71850653	0	G	A	AF=0.0050	10	0	0	10	0	0	10	0	0	10	0	0	10	0	0	10	0	0	10	0	0	10	0	0	9	1	0	10	0	0
A|splice_region_variant&intron_variant|LOW|HIRA|ENSOARG00000017323|transcript|ENSOART00000018864.1|protein_coding|7/22|c.1443+7C>T||||||,A|downstream_gene_variant|MODIFIER|ENSOARG00000025718|ENSOARG00000025718|transcript|ENSOART00000027666.1|lincRNA||n.*975G>A|||||975|	splice_region_variant&intron_variant	chr17	71851925	0.00840336	G	A	AF=0.010	10	0	0	10	0	0	10	0	0	10	0	0	10	0	0	9	0	1	10	0	0	10	0	0	10	0	0	10	0	0
C|downstream_gene_variant|MODIFIER|ENSOARG00000025718|ENSOARG00000025718|transcript|ENSOART00000027666.1|lincRNA||n.*1172T>C|||||1172|,C|intron_variant|MODIFIER|HIRA|ENSOARG00000017323|transcript|ENSOART00000018864.1|protein_coding|6/22|c.1330-77A>G||||||	downstream_gene_variant	chr17	71852122	0.0168067	T	C	AF=0.015	10	0	0	10	0	0	10	0	0	10	0	0	9	1	0	9	0	1	10	0	0	10	0	0	10	0	0	10	0	0
A|downstream_gene_variant|MODIFIER|ENSOARG00000025718|ENSOARG00000025718|transcript|ENSOART00000027666.1|lincRNA||n.*1220G>A|||||1220|,A|intron_variant|MODIFIER|HIRA|ENSOARG00000017323|transcript|ENSOART00000018864.1|protein_coding|6/22|c.1330-125C>T||||||	downstream_gene_variant	chr17	71852170	0.0161219	G	A	AF=0.031	10	0	0	9	1	0	9	0	1	10	0	0	10	0	0	10	0	0	8	2	0	9	1	0	10	0	0	10	0	0
A|downstream_gene_variant|MODIFIER|ENSOARG00000025718|ENSOARG00000025718|transcript|ENSOART00000027666.1|lincRNA||n.*1226G>A|||||1226|,A|intron_variant|MODIFIER|HIRA|ENSOARG00000017323|transcript|ENSOART00000018864.1|protein_coding|6/22|c.1330-131C>T||||||	downstream_gene_variant	chr17	71852176	0	G	A	AF=0.0050	10	0	0	9	1	0	10	0	0	10	0	0	10	0	0	10	0	0	10	0	0	10	0	0	10	0	0	10	0	0
C|downstream_gene_variant|MODIFIER|ENSOARG00000025718|ENSOARG00000025718|transcript|ENSOART00000027666.1|lincRNA||n.*1294A>C|||||1294|,C|intron_variant|MODIFIER|HIRA|ENSOARG00000017323|transcript|ENSOART00000018864.1|protein_coding|6/22|c.1330-199T>G||||||	downstream_gene_variant	chr17	71852244	0.0169492	A	C	AF=0.990	0	0	10	0	0	10	0	0	10	1	0	9	0	0	10	0	0	10	0	0	10	0	0	10	0	0	10	0	0	10
CT|downstream_gene_variant|MODIFIER|ENSOARG00000025718|ENSOARG00000025718|transcript|ENSOART00000027666.1|lincRNA||n.*1863_*1864insT|||||1864|,CT|intron_variant|MODIFIER|HIRA|ENSOARG00000017323|transcript|ENSOART00000018864.1|protein_coding|6/22|c.1329+394_1329+395insA||||||	downstream_gene_variant	chr17	71852813	0.0640893	C	CT	AF=0.85	3	0	7	1	1	8	1	0	9	3	1	6	1	0	9	0	0	10	2	0	8	0	0	10	1	0	9	1	0	9
CCACGAG|downstream_gene_variant|MODIFIER|ENSOARG00000025718|ENSOARG00000025718|transcript|ENSOART00000027666.1|lincRNA||n.*1866_*1867insCACGAG|||||1867|,CCACGAG|intron_variant|MODIFIER|HIRA|ENSOARG00000017323|transcript|ENSOART00000018864.1|protein_coding|6/22|c.1329+391_1329+392insCTCGTG||||||	downstream_gene_variant	chr17	71852816	0	C	CCACGAG	AF=0.999989	0	0	10	0	0	10	0	0	10	0	0	10	0	0	10	0	0	10	0	0	10	0	0	10	0	0	10	0	0	10
CTGATCGCCACCACCA|downstream_gene_variant|MODIFIER|ENSOARG00000025718|ENSOARG00000025718|transcript|ENSOART00000027666.1|lincRNA||n.*1868_*1869insTGATCGCCACCACCA|||||1869|,CTGATCGCCACCACCA|intron_variant|MODIFIER|HIRA|ENSOARG00000017323|transcript|ENSOART00000018864.1|protein_coding|6/22|c.1329+389_1329+390insTGGTGGTGGCGATCA||||||	downstream_gene_variant	chr17	71852818	0.0716342	C	CTGATCGCCACCACCA	AF=0.83	3	0	7	1	1	8	1	0	9	4	1	5	2	0	8	0	0	10	2	0	8	0	0	10	1	0	9	1	0	9
CGG|downstream_gene_variant|MODIFIER|ENSOARG00000025718|ENSOARG00000025718|transcript|ENSOART00000027666.1|lincRNA||n.*1871_*1872insGG|||||1872|,CGG|intron_variant|MODIFIER|HIRA|ENSOARG00000017323|transcript|ENSOART00000018864.1|protein_coding|6/22|c.1329+386_1329+387insCC||||||	downstream_gene_variant	chr17	71852821	0.0934402	C	CGG	AF=0.84	3	0	7	1	1	8	1	0	9	4	1	5	1	0	9	0	0	10	2	0	8	0	0	10	1	0	9	1	0	9
CAGCTGA|downstream_gene_variant|MODIFIER|ENSOARG00000025718|ENSOARG00000025718|transcript|ENSOART00000027666.1|lincRNA||n.*1874_*1875insAGCTGA|||||1875|,CAGCTGA|intron_variant|MODIFIER|HIRA|ENSOARG00000017323|transcript|ENSOART00000018864.1|protein_coding|6/22|c.1329+383_1329+384insTCAGCT||||||	downstream_gene_variant	chr17	71852824	0	C	CAGCTGA	AF=1	0	0	10	0	0	10	0	0	10	0	0	10	0	0	10	0	0	10	0	0	10	0	0	10	0	0	10	0	0	10
A|downstream_gene_variant|MODIFIER|ENSOARG00000025718|ENSOARG00000025718|transcript|ENSOART00000027666.1|lincRNA||n.*1971G>A|||||1971|,A|intron_variant|MODIFIER|HIRA|ENSOARG00000017323|transcript|ENSOART00000018864.1|protein_coding|6/22|c.1329+287C>T||||||	downstream_gene_variant	chr17	71852921	0	G	A	AF=0.0052	10	0	0	10	0	0	10	0	0	10	0	0	9	1	0	10	0	0	10	0	0	10	0	0	10	0	0	10	0	0
T|downstream_gene_variant|MODIFIER|ENSOARG00000025718|ENSOARG00000025718|transcript|ENSOART00000027666.1|lincRNA||n.*1986C>T|||||1986|,T|intron_variant|MODIFIER|HIRA|ENSOARG00000017323|transcript|ENSOART00000018864.1|protein_coding|6/22|c.1329+272G>A||||||	downstream_gene_variant	chr17	71852936	0	C	T	AF=0.016	8	1	1	10	0	0	10	0	0	10	0	0	10	0	0	10	0	0	10	0	0	10	0	0	10	0	0	10	0	0
A|downstream_gene_variant|MODIFIER|ENSOARG00000025718|ENSOARG00000025718|transcript|ENSOART00000027666.1|lincRNA||n.*1993G>A|||||1993|,A|intron_variant|MODIFIER|HIRA|ENSOARG00000017323|transcript|ENSOART00000018864.1|protein_coding|6/22|c.1329+265C>T||||||	downstream_gene_variant	chr17	71852943	0.0025893	G	A	AF=0.035	9	0	1	8	2	0	8	1	1	10	0	0	10	0	0	10	0	0	10	0	0	10	0	0	10	0	0	10	0	0
T|downstream_gene_variant|MODIFIER|ENSOARG00000025718|ENSOARG00000025718|transcript|ENSOART00000027666.1|lincRNA||n.*2006C>T|||||2006|,T|intron_variant|MODIFIER|HIRA|ENSOARG00000017323|transcript|ENSOART00000018864.1|protein_coding|6/22|c.1329+252G>A||||||	downstream_gene_variant	chr17	71852956	0.155731	C	T	AF=0.44	4	0	6	8	1	1	7	2	1	8	0	2	2	3	5	4	0	6	7	0	3	5	2	3	3	0	7	2	3	5
G|downstream_gene_variant|MODIFIER|ENSOARG00000025718|ENSOARG00000025718|transcript|ENSOART00000027666.1|lincRNA||n.*2011A>G|||||2011|,G|intron_variant|MODIFIER|HIRA|ENSOARG00000017323|transcript|ENSOART00000018864.1|protein_coding|6/22|c.1329+247T>C||||||	downstream_gene_variant	chr17	71852961	0.0169492	A	G	AF=0.990	0	0	10	0	0	10	0	0	10	1	0	9	0	0	10	0	0	10	0	0	10	0	0	10	0	0	10	0	0	10
G|downstream_gene_variant|MODIFIER|ENSOARG00000025718|ENSOARG00000025718|transcript|ENSOART00000027666.1|lincRNA||n.*2034C>G|||||2034|,G|intron_variant|MODIFIER|HIRA|ENSOARG00000017323|transcript|ENSOART00000018864.1|protein_coding|6/22|c.1329+224G>C||||||	downstream_gene_variant	chr17	71852984	0.106642	C	G	AF=0.42	7	0	3	3	3	4	1	6	3	3	1	6	7	2	1	6	0	4	3	3	4	4	4	2	7	2	1	5	3	2
G|downstream_gene_variant|MODIFIER|ENSOARG00000025718|ENSOARG00000025718|transcript|ENSOART00000027666.1|lincRNA||n.*2059C>G|||||2059|,G|intron_variant|MODIFIER|HIRA|ENSOARG00000017323|transcript|ENSOART00000018864.1|protein_coding|6/22|c.1329+199G>C||||||	downstream_gene_variant	chr17	71853009	0.155731	C	G	AF=0.44	4	1	5	7	1	2	7	3	0	8	1	1	3	1	6	4	0	6	5	2	3	4	4	2	2	1	7	3	4	3
A|downstream_gene_variant|MODIFIER|ENSOARG00000025718|ENSOARG00000025718|transcript|ENSOART00000027666.1|lincRNA||n.*2077G>A|||||2077|,A|intron_variant|MODIFIER|HIRA|ENSOARG00000017323|transcript|ENSOART00000018864.1|protein_coding|6/22|c.1329+181C>T||||||	downstream_gene_variant	chr17	71853027	0	G	A	AF=0.0050	10	0	0	10	0	0	10	0	0	9	1	0	10	0	0	10	0	0	10	0	0	10	0	0	10	0	0	10	0	0
G|downstream_gene_variant|MODIFIER|ENSOARG00000025718|ENSOARG00000025718|transcript|ENSOART00000027666.1|lincRNA||n.*2080A>G|||||2080|,G|intron_variant|MODIFIER|HIRA|ENSOARG00000017323|transcript|ENSOART00000018864.1|protein_coding|6/22|c.1329+178T>C||||||	downstream_gene_variant	chr17	71853030	0.180695	A	G	AF=0.46	4	1	5	6	2	2	7	3	0	8	1	1	3	0	7	3	1	6	5	2	3	5	4	1	2	1	7	2	4	4
C|missense_variant|MODERATE|HIRA|ENSOARG00000017323|transcript|ENSOART00000018864.1|protein_coding|6/23|c.1121A>G|p.His374Arg|1121/3186|1121/3186|374/1061||,C|downstream_gene_variant|MODIFIER|ENSOARG00000025718|ENSOARG00000025718|transcript|ENSOART00000027666.1|lincRNA||n.*2466T>C|||||2466|	missense_variant	chr17	71853416	0.180695	T	C	AF=0.46	3	2	5	7	1	2	6	3	1	8	1	1	1	4	5	2	2	6	6	2	2	5	4	1	1	2	7	3	3	4
C|downstream_gene_variant|MODIFIER|ENSOARG00000025718|ENSOARG00000025718|transcript|ENSOART00000027666.1|lincRNA||n.*2518T>C|||||2518|,C|intron_variant|MODIFIER|HIRA|ENSOARG00000017323|transcript|ENSOART00000018864.1|protein_coding|5/22|c.1090-21A>G||||||	downstream_gene_variant	chr17	71853468	0	T	C	AF=1	0	0	10	0	0	10	0	0	10	0	0	10	0	0	10	0	0	10	0	0	10	0	0	10	0	0	10	0	0	10
A|downstream_gene_variant|MODIFIER|ENSOARG00000025718|ENSOARG00000025718|transcript|ENSOART00000027666.1|lincRNA||n.*2530C>A|||||2530|,A|intron_variant|MODIFIER|HIRA|ENSOARG00000017323|transcript|ENSOART00000018864.1|protein_coding|5/22|c.1090-33G>T||||||	downstream_gene_variant	chr17	71853480	0	C	A	AF=1	0	0	10	0	0	10	0	0	10	0	0	10	0	0	10	0	0	10	0	0	10	0	0	10	0	0	10	0	0	10
A|downstream_gene_variant|MODIFIER|ENSOARG00000025718|ENSOARG00000025718|transcript|ENSOART00000027666.1|lincRNA||n.*2533G>A|||||2533|,A|intron_variant|MODIFIER|HIRA|ENSOARG00000017323|transcript|ENSOART00000018864.1|protein_coding|5/22|c.1090-36C>T||||||	downstream_gene_variant	chr17	71853483	0.00539621	G	A	AF=0.045	9	0	1	10	0	0	8	0	2	10	0	0	10	0	0	10	0	0	10	0	0	10	0	0	9	0	1	9	1	0
T|downstream_gene_variant|MODIFIER|ENSOARG00000025718|ENSOARG00000025718|transcript|ENSOART00000027666.1|lincRNA||n.*2597C>T|||||2597|,T|intron_variant|MODIFIER|HIRA|ENSOARG00000017323|transcript|ENSOART00000018864.1|protein_coding|5/22|c.1090-100G>A||||||	downstream_gene_variant	chr17	71853547	0.0308398	C	T	AF=0.025	10	0	0	10	0	0	9	1	0	10	0	0	9	1	0	10	0	0	8	1	1	10	0	0	10	0	0	10	0	0
A|downstream_gene_variant|MODIFIER|ENSOARG00000025718|ENSOARG00000025718|transcript|ENSOART00000027666.1|lincRNA||n.*2623G>A|||||2623|,A|intron_variant|MODIFIER|HIRA|ENSOARG00000017323|transcript|ENSOART00000018864.1|protein_coding|5/22|c.1090-126C>T||||||	downstream_gene_variant	chr17	71853573	0.0309805	G	A	AF=0.039	9	1	0	10	0	0	9	1	0	9	1	0	9	0	1	10	0	0	8	1	1	10	0	0	10	0	0	10	0	0
C|downstream_gene_variant|MODIFIER|ENSOARG00000025718|ENSOARG00000025718|transcript|ENSOART00000027666.1|lincRNA||n.*2778A>C|||||2778|,C|intron_variant|MODIFIER|HIRA|ENSOARG00000017323|transcript|ENSOART00000018864.1|protein_coding|5/22|c.1090-281T>G||||||	downstream_gene_variant	chr17	71853728	0.0492506	A	C	AF=0.062	10	0	0	10	0	0	9	1	0	4	5	1	9	1	0	9	0	1	10	0	0	9	1	0	10	0	0	10	0	0
A|downstream_gene_variant|MODIFIER|ENSOARG00000025718|ENSOARG00000025718|transcript|ENSOART00000027666.1|lincRNA||n.*4708G>A|||||4708|,A|intron_variant|MODIFIER|HIRA|ENSOARG00000017323|transcript|ENSOART00000018864.1|protein_coding|4/22|c.890-20C>T||||||	downstream_gene_variant	chr17	71855658	0.0216638	G	A	AF=0.10	8	1	1	7	2	1	6	2	2	9	1	0	10	0	0	10	0	0	8	2	0	9	0	1	9	1	0	9	1	0
T|downstream_gene_variant|MODIFIER|ENSOARG00000025718|ENSOARG00000025718|transcript|ENSOART00000027666.1|lincRNA||n.*4828C>T|||||4828|,T|intron_variant|MODIFIER|HIRA|ENSOARG00000017323|transcript|ENSOART00000018864.1|protein_coding|4/22|c.890-140G>A||||||	downstream_gene_variant	chr17	71855778	0	C	T	AF=0.0050	10	0	0	10	0	0	10	0	0	9	1	0	10	0	0	10	0	0	10	0	0	10	0	0	10	0	0	10	0	0
A|downstream_gene_variant|MODIFIER|ENSOARG00000025718|ENSOARG00000025718|transcript|ENSOART00000027666.1|lincRNA||n.*5000delG|||||5000|,A|intron_variant|MODIFIER|HIRA|ENSOARG00000017323|transcript|ENSOART00000018864.1|protein_coding|4/22|c.890-312delC||||||	downstream_gene_variant	chr17	71855949	0	AG	A	AF=0.0050	9	1	0	10	0	0	10	0	0	10	0	0	10	0	0	10	0	0	10	0	0	10	0	0	10	0	0	10	0	0
A|intron_variant|MODIFIER|HIRA|ENSOARG00000017323|transcript|ENSOART00000018864.1|protein_coding|4/22|c.890-763C>T||||||	intron_variant	chr17	71856401	0	G	A	AF=0.0050	10	0	0	9	1	0	10	0	0	10	0	0	10	0	0	10	0	0	10	0	0	10	0	0	10	0	0	10	0	0
T|intron_variant|MODIFIER|HIRA|ENSOARG00000017323|transcript|ENSOART00000018864.1|protein_coding|4/22|c.890-1264G>A||||||	intron_variant	chr17	71856902	0.135191	C	T	AF=0.46	4	1	5	7	2	1	5	5	0	8	1	1	2	2	6	2	1	7	5	2	3	3	4	3	1	4	5	4	4	2
A|intron_variant|MODIFIER|HIRA|ENSOARG00000017323|transcript|ENSOART00000018864.1|protein_coding|4/22|c.890-1307C>T||||||	intron_variant	chr17	71856945	0.0252101	G	A	AF=0.030	9	0	1	10	0	0	10	0	0	10	0	0	9	1	0	9	0	1	10	0	0	10	0	0	10	0	0	9	1	0
A|intron_variant|MODIFIER|HIRA|ENSOARG00000017323|transcript|ENSOART00000018864.1|protein_coding|4/22|c.890-1313C>T||||||	intron_variant	chr17	71856951	0	G	A	AF=0.9950	0	0	10	0	0	10	0	0	10	0	1	9	0	0	10	0	0	10	0	0	10	0	0	10	0	0	10	0	0	10
T|intron_variant|MODIFIER|HIRA|ENSOARG00000017323|transcript|ENSOART00000018864.1|protein_coding|4/22|c.890-1349G>A||||||	intron_variant	chr17	71856987	0	C	T	AF=0.0051	10	0	0	10	0	0	10	0	0	10	0	0	9	1	0	10	0	0	10	0	0	10	0	0	10	0	0	10	0	0
T|intron_variant|MODIFIER|HIRA|ENSOARG00000017323|transcript|ENSOART00000018864.1|protein_coding|4/22|c.890-1445G>A||||||	intron_variant	chr17	71857083	0	C	T	AF=0.0046	10	0	0	10	0	0	10	0	0	10	0	0	10	0	0	10	0	0	10	0	0	9	1	0	10	0	0	10	0	0
A|intron_variant|MODIFIER|HIRA|ENSOARG00000017323|transcript|ENSOART00000018864.1|protein_coding|4/22|c.890-1639G>T||||||	intron_variant	chr17	71857277	0.0120224	C	A	AF=0.66	2	0	8	3	4	3	6	1	3	3	1	6	3	2	5	2	2	6	2	2	6	1	2	7	1	1	8	3	2	5
T|intron_variant|MODIFIER|HIRA|ENSOARG00000017323|transcript|ENSOART00000018864.1|protein_coding|4/22|c.890-1667G>A||||||	intron_variant	chr17	71857305	0.103489	C	T	AF=0.47	3	1	6	8	1	1	6	2	2	9	0	1	2	3	5	3	1	6	4	3	3	3	5	2	1	1	8	4	4	2
C|intron_variant|MODIFIER|HIRA|ENSOARG00000017323|transcript|ENSOART00000018864.1|protein_coding|4/22|c.890-1690A>G||||||	intron_variant	chr17	71857328	0	T	C	AF=1	0	0	10	0	0	10	0	0	10	0	0	10	0	0	10	0	0	10	0	0	10	0	0	10	0	0	10	0	0	10
A|intron_variant|MODIFIER|HIRA|ENSOARG00000017323|transcript|ENSOART00000018864.1|protein_coding|4/22|c.890-1693C>T||||||	intron_variant	chr17	71857331	0	G	A	AF=0.0049	10	0	0	10	0	0	10	0	0	9	1	0	10	0	0	10	0	0	10	0	0	10	0	0	10	0	0	10	0	0
A|intron_variant|MODIFIER|HIRA|ENSOARG00000017323|transcript|ENSOART00000018864.1|protein_coding|4/22|c.890-1737C>T||||||	intron_variant	chr17	71857375	0.178193	G	A	AF=0.47	3	2	5	9	0	1	5	5	0	8	1	1	1	3	6	1	2	7	6	1	3	3	5	2	1	0	9	4	4	2
T|intron_variant|MODIFIER|HIRA|ENSOARG00000017323|transcript|ENSOART00000018864.1|protein_coding|4/22|c.890-1766G>A||||||	intron_variant	chr17	71857404	0.00589309	C	T	AF=0.68	2	2	6	3	4	3	5	2	3	1	3	6	2	3	5	2	1	7	2	2	6	1	2	7	1	0	9	2	3	5
T|intron_variant|MODIFIER|HIRA|ENSOARG00000017323|transcript|ENSOART00000018864.1|protein_coding|4/22|c.890-1812G>A||||||	intron_variant	chr17	71857450	0.00905978	C	T	AF=0.68	2	0	8	4	3	3	5	2	3	1	3	6	2	1	7	2	2	6	3	1	6	1	2	7	1	0	9	3	2	5
A|intron_variant|MODIFIER|HIRA|ENSOARG00000017323|transcript|ENSOART00000018864.1|protein_coding|4/22|c.890-1885C>T||||||	intron_variant	chr17	71857523	0	G	A	AF=0.0031	10	0	0	9	1	0	10	0	0	10	0	0	10	0	0	10	0	0	10	0	0	10	0	0	10	0	0	10	0	0
A|intron_variant|MODIFIER|HIRA|ENSOARG00000017323|transcript|ENSOART00000018864.1|protein_coding|4/22|c.890-1986G>T||||||	intron_variant	chr17	71857624	0.0025893	C	A	AF=0.027	10	0	0	9	1	0	9	1	0	9	1	0	9	1	0	10	0	0	9	1	0	10	0	0	10	0	0	10	0	0
C|intron_variant|MODIFIER|HIRA|ENSOARG00000017323|transcript|ENSOART00000018864.1|protein_coding|4/22|c.890-2083A>G||||||	intron_variant	chr17	71857721	0	T	C	AF=0.010	9	1	0	10	0	0	10	0	0	10	0	0	10	0	0	10	0	0	9	1	0	10	0	0	10	0	0	10	0	0
G|intron_variant|MODIFIER|HIRA|ENSOARG00000017323|transcript|ENSOART00000018864.1|protein_coding|4/22|c.890-2247G>C||||||	intron_variant	chr17	71857885	0	C	G	AF=0.0025	10	0	0	10	0	0	10	0	0	10	0	0	10	0	0	10	0	0	10	0	0	10	0	0	10	0	0	10	0	0
C|intron_variant|MODIFIER|HIRA|ENSOARG00000017323|transcript|ENSOART00000018864.1|protein_coding|4/22|c.890-2388A>G||||||	intron_variant	chr17	71858026	0	T	C	AF=0.0052	10	0	0	10	0	0	10	0	0	10	0	0	10	0	0	10	0	0	10	0	0	9	1	0	10	0	0	10	0	0
C|intron_variant|MODIFIER|HIRA|ENSOARG00000017323|transcript|ENSOART00000018864.1|protein_coding|4/22|c.889+2380A>G||||||	intron_variant	chr17	71858088	0.000229043	T	C	AF=0.030	8	1	1	9	1	0	9	0	1	10	0	0	10	0	0	10	0	0	10	0	0	10	0	0	10	0	0	10	0	0
C|intron_variant|MODIFIER|HIRA|ENSOARG00000017323|transcript|ENSOART00000018864.1|protein_coding|4/22|c.889+2365delA||||||	intron_variant	chr17	71858102	0.13206	CT	C	AF=0.17	8	1	1	6	3	1	8	2	0	3	2	5	10	0	0	10	0	0	6	3	1	7	2	1	10	0	0	9	0	1
TGAGC|intron_variant|MODIFIER|HIRA|ENSOARG00000017323|transcript|ENSOART00000018864.1|protein_coding|4/22|c.889+2212_889+2213insGCTC||||||	intron_variant	chr17	71858255	0	T	TGAGC	AF=1	0	0	10	0	0	10	0	0	10	0	0	10	0	0	10	0	0	10	0	0	10	0	0	10	0	0	10	0	0	10
AGCTGGCGGGTTCTG|intron_variant|MODIFIER|HIRA|ENSOARG00000017323|transcript|ENSOART00000018864.1|protein_coding|4/22|c.889+2205_889+2206insCAGAACCCGCCAGC||||||,AGCAGGCGGGTTCTG|intron_variant|MODIFIER|HIRA|ENSOARG00000017323|transcript|ENSOART00000018864.1|protein_coding|4/22|c.889+2205_889+2206insCAGAACCCGCCTGC||||||	intron_variant	chr17	71858262	0	A	AGCTGGCGGGTTCTG,AGCAGGCGGGTTCTG	AF=0.969,0.031	0	0	10	0	0	10	0	0	10	0	0	10	0	0	10	0	0	10	0	0	10	0	0	10	0	0	10	0	0	10
CCCAG|intron_variant|MODIFIER|HIRA|ENSOARG00000017323|transcript|ENSOART00000018864.1|protein_coding|4/22|c.889+2202_889+2203insCTGG||||||	intron_variant	chr17	71858265	0	C	CCCAG	AF=1	0	0	10	0	0	10	0	0	10	0	0	10	0	0	10	0	0	10	0	0	10	0	0	10	0	0	10	0	0	10
CAGGGACAGAGCTCG|intron_variant|MODIFIER|HIRA|ENSOARG00000017323|transcript|ENSOART00000018864.1|protein_coding|4/22|c.889+2199_889+2200insCGAGCTCTGTCCCT||||||	intron_variant	chr17	71858268	0	C	CAGGGACAGAGCTCG	AF=1	0	0	10	0	0	10	0	0	10	0	0	10	0	0	10	0	0	10	0	0	10	0	0	10	0	0	10	0	0	10
C|intron_variant|MODIFIER|HIRA|ENSOARG00000017323|transcript|ENSOART00000018864.1|protein_coding|4/22|c.889+2184delA||||||	intron_variant	chr17	71858283	0	CT	C	AF=1	0	0	10	0	0	10	0	0	10	0	0	10	0	0	10	0	0	10	0	0	10	0	0	10	0	0	10	0	0	10
C|intron_variant|MODIFIER|HIRA|ENSOARG00000017323|transcript|ENSOART00000018864.1|protein_coding|4/22|c.889+2180delT||||||	intron_variant	chr17	71858287	0	CA	C	AF=1	0	0	10	0	0	10	0	0	10	0	0	10	0	0	10	0	0	10	0	0	10	0	0	10	0	0	10	0	0	10
C|intron_variant|MODIFIER|HIRA|ENSOARG00000017323|transcript|ENSOART00000018864.1|protein_coding|4/22|c.889+2174_889+2176delACT||||||	intron_variant	chr17	71858291	0	CAGT	C	AF=1	0	0	10	0	0	10	0	0	10	0	0	10	0	0	10	0	0	10	0	0	10	0	0	10	0	0	10	0	0	10
G|intron_variant|MODIFIER|HIRA|ENSOARG00000017323|transcript|ENSOART00000018864.1|protein_coding|4/22|c.889+2165delT||||||	intron_variant	chr17	71858302	0	GA	G	AF=0.9990	0	0	10	0	0	10	0	0	10	0	0	10	0	0	10	0	0	10	0	0	10	0	0	10	0	0	10	0	0	10
T|intron_variant|MODIFIER|HIRA|ENSOARG00000017323|transcript|ENSOART00000018864.1|protein_coding|4/22|c.889+2149_889+2162delGTAAGATCGCAAAG||||||	intron_variant	chr17	71858305	0	TCTTTGCGATCTTAC	T	AF=0.9985	0	0	10	0	0	10	0	0	10	0	0	10	0	0	10	0	0	10	0	0	10	0	0	10	0	0	10	0	0	10
C|intron_variant|MODIFIER|HIRA|ENSOARG00000017323|transcript|ENSOART00000018864.1|protein_coding|4/22|c.889+2133_889+2136delTGGC||||||	intron_variant	chr17	71858331	0	CGCCA	C	AF=0.99956	0	0	10	0	0	10	0	0	10	0	0	10	0	0	10	0	0	10	0	0	10	0	0	10	0	0	10	0	0	10
C|intron_variant|MODIFIER|HIRA|ENSOARG00000017323|transcript|ENSOART00000018864.1|protein_coding|4/22|c.889+2110_889+2111delAG||||||	intron_variant	chr17	71858356	0.0025893	CCT	C	AF=0.045	8	0	2	9	0	1	8	1	1	10	0	0	10	0	0	10	0	0	10	0	0	10	0	0	10	0	0	10	0	0
G|intron_variant|MODIFIER|HIRA|ENSOARG00000017323|transcript|ENSOART00000018864.1|protein_coding|4/22|c.889+1899A>C||||||	intron_variant	chr17	71858569	0.181507	T	G	AF=0.19	8	0	2	4	6	0	6	4	0	3	2	5	10	0	0	10	0	0	5	4	1	8	1	1	10	0	0	9	0	1
G|intron_variant|MODIFIER|HIRA|ENSOARG00000017323|transcript|ENSOART00000018864.1|protein_coding|4/22|c.889+1887T>C||||||	intron_variant	chr17	71858581	0.0025893	A	G	AF=0.035	9	0	1	9	1	0	8	1	1	10	0	0	10	0	0	10	0	0	10	0	0	10	0	0	9	1	0	10	0	0
A|intron_variant|MODIFIER|HIRA|ENSOARG00000017323|transcript|ENSOART00000018864.1|protein_coding|4/22|c.889+1659delA||||||	intron_variant	chr17	71858808	0.0216638	AT	A	AF=0.910	0	1	9	0	3	7	2	2	6	0	1	9	0	0	10	0	2	8	0	2	8	0	1	9	0	1	9	0	1	9
T|intron_variant|MODIFIER|HIRA|ENSOARG00000017323|transcript|ENSOART00000018864.1|protein_coding|4/22|c.889+1364G>A||||||	intron_variant	chr17	71859104	0	C	T	AF=0.0049	10	0	0	10	0	0	10	0	0	10	0	0	10	0	0	10	0	0	10	0	0	10	0	0	9	1	0	10	0	0
T|intron_variant|MODIFIER|HIRA|ENSOARG00000017323|transcript|ENSOART00000018864.1|protein_coding|4/22|c.889+1347G>A||||||	intron_variant	chr17	71859121	0	C	T	AF=0.0049	10	0	0	10	0	0	9	1	0	10	0	0	10	0	0	10	0	0	10	0	0	10	0	0	10	0	0	10	0	0
A|intron_variant|MODIFIER|HIRA|ENSOARG00000017323|transcript|ENSOART00000018864.1|protein_coding|4/22|c.889+1324C>T||||||	intron_variant	chr17	71859144	0.00840336	G	A	AF=0.010	10	0	0	10	0	0	10	0	0	10	0	0	8	2	0	10	0	0	10	0	0	10	0	0	10	0	0	10	0	0
C|intron_variant|MODIFIER|HIRA|ENSOARG00000017323|transcript|ENSOART00000018864.1|protein_coding|4/22|c.889+1179A>G||||||	intron_variant	chr17	71859289	0	T	C	AF=1	0	0	10	0	0	10	0	0	10	0	0	10	0	0	10	0	0	10	0	0	10	0	0	10	0	0	10	0	0	10
T|intron_variant|MODIFIER|HIRA|ENSOARG00000017323|transcript|ENSOART00000018864.1|protein_coding|4/22|c.889+1089G>A||||||	intron_variant	chr17	71859379	0.0298803	C	T	AF=0.17	9	0	1	6	3	1	5	2	3	7	3	0	8	2	0	8	1	1	7	2	1	9	1	0	8	2	0	8	1	1
A|intron_variant|MODIFIER|HIRA|ENSOARG00000017323|transcript|ENSOART00000018864.1|protein_coding|4/22|c.889+1025C>T||||||	intron_variant	chr17	71859443	0.0177681	G	A	AF=0.11	9	0	1	7	2	1	8	1	1	7	3	0	9	1	0	9	0	1	7	2	1	10	0	0	9	1	0	9	0	1
G|intron_variant|MODIFIER|HIRA|ENSOARG00000017323|transcript|ENSOART00000018864.1|protein_coding|4/22|c.889+883G>C||||||	intron_variant	chr17	71859585	0	C	G	AF=0.0030	10	0	0	10	0	0	10	0	0	10	0	0	10	0	0	10	0	0	10	0	0	10	0	0	10	0	0	9	1	0
A|intron_variant|MODIFIER|HIRA|ENSOARG00000017323|transcript|ENSOART00000018864.1|protein_coding|4/22|c.889+874G>T||||||	intron_variant	chr17	71859594	0	C	A	AF=0.0050	9	1	0	10	0	0	10	0	0	10	0	0	10	0	0	10	0	0	10	0	0	10	0	0	10	0	0	10	0	0
T|intron_variant|MODIFIER|HIRA|ENSOARG00000017323|transcript|ENSOART00000018864.1|protein_coding|4/22|c.889+673G>A||||||	intron_variant	chr17	71859795	0.00840336	C	T	AF=0.010	10	0	0	10	0	0	10	0	0	10	0	0	8	2	0	10	0	0	10	0	0	10	0	0	10	0	0	10	0	0
A|intron_variant|MODIFIER|HIRA|ENSOARG00000017323|transcript|ENSOART00000018864.1|protein_coding|4/22|c.889+654C>T||||||	intron_variant	chr17	71859814	0	G	A	AF=0.0050	10	0	0	10	0	0	10	0	0	10	0	0	10	0	0	10	0	0	9	1	0	10	0	0	10	0	0	10	0	0
A|intron_variant|MODIFIER|HIRA|ENSOARG00000017323|transcript|ENSOART00000018864.1|protein_coding|4/22|c.889+473C>T||||||	intron_variant	chr17	71859995	0.00539621	G	A	AF=0.035	10	0	0	8	1	1	8	0	2	10	0	0	10	0	0	10	0	0	10	0	0	10	0	0	10	0	0	10	0	0
T|intron_variant|MODIFIER|HIRA|ENSOARG00000017323|transcript|ENSOART00000018864.1|protein_coding|4/22|c.889+256G>A||||||	intron_variant	chr17	71860212	0.0169492	C	T	AF=0.010	10	0	0	10	0	0	10	0	0	9	0	1	10	0	0	10	0	0	10	0	0	10	0	0	10	0	0	10	0	0
A|intron_variant|MODIFIER|HIRA|ENSOARG00000017323|transcript|ENSOART00000018864.1|protein_coding|3/22|c.795-437G>T||||||	intron_variant	chr17	71860999	0	C	A	AF=1	0	0	10	0	0	10	0	0	10	0	0	10	0	0	10	0	0	10	0	0	10	0	0	10	0	0	10	0	0	10
GT|intron_variant|MODIFIER|HIRA|ENSOARG00000017323|transcript|ENSOART00000018864.1|protein_coding|3/22|c.795-442_795-441insA||||||	intron_variant	chr17	71861003	0.0252101	G	GT	AF=0.980	0	0	10	0	0	10	0	0	10	0	0	10	2	0	8	0	0	10	0	0	10	0	0	10	0	0	10	0	0	10
GC|intron_variant|MODIFIER|HIRA|ENSOARG00000017323|transcript|ENSOART00000018864.1|protein_coding|3/22|c.795-443_795-442insG||||||	intron_variant	chr17	71861004	0	G	GC	AF=1	0	0	10	0	0	10	0	0	10	0	0	10	0	0	10	0	0	10	0	0	10	0	0	10	0	0	10	0	0	10
C|intron_variant|MODIFIER|HIRA|ENSOARG00000017323|transcript|ENSOART00000018864.1|protein_coding|3/22|c.794+301A>G||||||	intron_variant	chr17	71861165	0.0146101	T	C	AF=0.21	8	1	1	2	7	1	4	4	2	6	4	0	7	2	1	6	3	1	6	3	1	7	3	0	9	1	0	10	0	0
G|intron_variant|MODIFIER|HIRA|ENSOARG00000017323|transcript|ENSOART00000018864.1|protein_coding|3/22|c.794+281T>C||||||	intron_variant	chr17	71861185	0.0377648	A	G	AF=0.23	8	1	1	4	4	2	6	3	1	3	2	5	8	2	0	10	0	0	8	1	1	6	2	2	8	2	0	7	1	2
A|intron_variant|MODIFIER|HIRA|ENSOARG00000017323|transcript|ENSOART00000018864.1|protein_coding|3/22|c.794+276C>T||||||	intron_variant	chr17	71861190	0	G	A	AF=0.0050	10	0	0	9	1	0	10	0	0	10	0	0	10	0	0	10	0	0	10	0	0	10	0	0	10	0	0	10	0	0
A|intron_variant|MODIFIER|HIRA|ENSOARG00000017323|transcript|ENSOART00000018864.1|protein_coding|3/22|c.794+206C>T||||||	intron_variant	chr17	71861260	0.0734194	G	A	AF=0.25	8	0	2	5	3	2	6	3	1	3	2	5	8	2	0	10	0	0	5	4	1	5	3	2	8	1	1	7	2	1
G|intron_variant|MODIFIER|HIRA|ENSOARG00000017323|transcript|ENSOART00000018864.1|protein_coding|3/22|c.794+164T>C||||||	intron_variant	chr17	71861302	0	A	G	AF=1	0	0	10	0	0	10	0	0	10	0	0	10	0	0	10	0	0	10	0	0	10	0	0	10	0	0	10	0	0	10
A|intron_variant|MODIFIER|HIRA|ENSOARG00000017323|transcript|ENSOART00000018864.1|protein_coding|3/22|c.794+161G>T||||||	intron_variant	chr17	71861305	0	C	A	AF=1	0	0	10	0	0	10	0	0	10	0	0	10	0	0	10	0	0	10	0	0	10	0	0	10	0	0	10	0	0	10
CCT|intron_variant|MODIFIER|HIRA|ENSOARG00000017323|transcript|ENSOART00000018864.1|protein_coding|3/22|c.794+157_794+158insAG||||||	intron_variant	chr17	71861308	0	C	CCT	AF=1	0	0	10	0	0	10	0	0	10	0	0	10	0	0	10	0	0	10	0	0	10	0	0	10	0	0	10	0	0	10
A|intron_variant|MODIFIER|HIRA|ENSOARG00000017323|transcript|ENSOART00000018864.1|protein_coding|2/22|c.704-233delG||||||	intron_variant	chr17	71861788	0	AC	A	AF=1	0	0	10	0	0	10	0	0	10	0	0	10	0	0	10	0	0	10	0	0	10	0	0	10	0	0	10	0	0	10
AC|intron_variant|MODIFIER|HIRA|ENSOARG00000017323|transcript|ENSOART00000018864.1|protein_coding|2/22|c.704-252_704-251insG||||||	intron_variant	chr17	71861807	0	A	AC	AF=1	0	0	10	0	0	10	0	0	10	0	0	10	0	0	10	0	0	10	0	0	10	0	0	10	0	0	10	0	0	10
T|intron_variant|MODIFIER|HIRA|ENSOARG00000017323|transcript|ENSOART00000018864.1|protein_coding|2/22|c.704-438G>A||||||	intron_variant	chr17	71861994	0.171999	C	T	AF=0.48	3	0	7	3	4	3	2	6	2	1	2	7	6	4	0	8	1	1	1	4	5	4	2	4	7	3	0	2	4	4
T|intron_variant|MODIFIER|HIRA|ENSOARG00000017323|transcript|ENSOART00000018864.1|protein_coding|2/22|c.703+492G>A||||||	intron_variant	chr17	71862065	0	C	T	AF=0.0049	10	0	0	10	0	0	10	0	0	10	0	0	10	0	0	10	0	0	10	0	0	9	1	0	10	0	0	10	0	0
T|intron_variant|MODIFIER|HIRA|ENSOARG00000017323|transcript|ENSOART00000018864.1|protein_coding|2/22|c.703+470G>A||||||	intron_variant	chr17	71862087	0	C	T	AF=0.0050	10	0	0	10	0	0	10	0	0	10	0	0	10	0	0	10	0	0	10	0	0	10	0	0	9	1	0	10	0	0
T|intron_variant|MODIFIER|HIRA|ENSOARG00000017323|transcript|ENSOART00000018864.1|protein_coding|2/22|c.703+394G>A||||||	intron_variant	chr17	71862163	0.0252101	C	T	AF=0.020	10	0	0	10	0	0	10	0	0	10	0	0	9	1	0	9	1	0	10	0	0	10	0	0	8	2	0	10	0	0
T|intron_variant|MODIFIER|HIRA|ENSOARG00000017323|transcript|ENSOART00000018864.1|protein_coding|2/22|c.703+386G>A||||||	intron_variant	chr17	71862171	0.0168067	C	T	AF=0.016	10	0	0	10	0	0	10	0	0	10	0	0	10	0	0	9	1	0	10	0	0	10	0	0	8	2	0	10	0	0
C|intron_variant|MODIFIER|HIRA|ENSOARG00000017323|transcript|ENSOART00000018864.1|protein_coding|2/22|c.703+295_703+296delAC||||||	intron_variant	chr17	71862260	0	CGT	C	AF=1	0	0	10	0	0	10	0	0	10	0	0	10	0	0	10	0	0	10	0	0	10	0	0	10	0	0	10	0	0	10
CCAGAGGTACCTGCGGA|intron_variant|MODIFIER|HIRA|ENSOARG00000017323|transcript|ENSOART00000018864.1|protein_coding|2/22|c.703+195_703+196insTCCGCAGGTACCTCTG||||||	intron_variant	chr17	71862361	0	C	CCAGAGGTACCTGCGGA	AF=1	0	0	10	0	0	10	0	0	10	0	0	10	0	0	10	0	0	10	0	0	10	0	0	10	0	0	10	0	0	10
A|intron_variant|MODIFIER|HIRA|ENSOARG00000017323|transcript|ENSOART00000018864.1|protein_coding|1/22|c.593-41C>T||||||	intron_variant	chr17	71862708	0.0161219	G	A	AF=0.030	10	0	0	9	1	0	8	2	0	9	1	0	9	1	0	10	0	0	9	1	0	10	0	0	10	0	0	10	0	0
A|intron_variant|MODIFIER|HIRA|ENSOARG00000017323|transcript|ENSOART00000018864.1|protein_coding|1/22|c.593-197C>T||||||	intron_variant	chr17	71862864	0.0168067	G	A	AF=0.015	10	0	0	10	0	0	10	0	0	10	0	0	8	1	1	10	0	0	10	0	0	10	0	0	10	0	0	10	0	0
C|intron_variant|MODIFIER|HIRA|ENSOARG00000017323|transcript|ENSOART00000018864.1|protein_coding|1/22|c.593-337A>G||||||	intron_variant	chr17	71863004	0	T	C	AF=0.9950	0	0	10	0	0	10	0	0	10	0	1	9	0	0	10	0	0	10	0	0	10	0	0	10	0	0	10	0	0	10
A|intron_variant|MODIFIER|HIRA|ENSOARG00000017323|transcript|ENSOART00000018864.1|protein_coding|1/22|c.593-388C>T||||||	intron_variant	chr17	71863055	0.0521503	G	A	AF=0.065	10	0	0	9	1	0	9	1	0	10	0	0	7	3	0	7	2	1	10	0	0	10	0	0	8	2	0	8	2	0
T|intron_variant|MODIFIER|HIRA|ENSOARG00000017323|transcript|ENSOART00000018864.1|protein_coding|1/22|c.592+101G>A||||||	intron_variant	chr17	71863382	0.0324562	C	T	AF=0.045	10	0	0	9	0	1	8	2	0	9	1	0	9	1	0	10	0	0	8	1	1	10	0	0	10	0	0	10	0	0
G|synonymous_variant|LOW|HIRA|ENSOARG00000017323|transcript|ENSOART00000018864.1|protein_coding|1/23|c.435T>C|p.Pro145Pro|435/3186|435/3186|145/1061||	synonymous_variant	chr17	71863640	0.00840336	A	G	AF=0.010	10	0	0	10	0	0	10	0	0	10	0	0	8	2	0	10	0	0	10	0	0	10	0	0	10	0	0	10	0	0
A|missense_variant|MODERATE|HIRA|ENSOARG00000017323|transcript|ENSOART00000018864.1|protein_coding|1/23|c.404C>T|p.Pro135Leu|404/3186|404/3186|135/1061||	missense_variant	chr17	71863671	0.0168067	G	A	AF=0.015	10	0	0	10	0	0	10	0	0	10	0	0	10	0	0	9	1	0	10	0	0	10	0	0	9	1	0	9	1	0
C|synonymous_variant|LOW|HIRA|ENSOARG00000017323|transcript|ENSOART00000018864.1|protein_coding|1/23|c.375A>G|p.Ser125Ser|375/3186|375/3186|125/1061||	synonymous_variant	chr17	71863700	0.0274015	T	C	AF=0.18	9	0	1	6	4	0	3	6	1	7	3	0	7	2	1	6	3	1	6	3	1	9	0	1	9	1	0	8	2	0
G|missense_variant|MODERATE|HIRA|ENSOARG00000017323|transcript|ENSOART00000018864.1|protein_coding|1/23|c.349T>C|p.Trp117Arg|349/3186|349/3186|117/1061||	missense_variant	chr17	71863726	0	A	G	AF=0.0050	10	0	0	10	0	0	10	0	0	10	0	0	9	1	0	10	0	0	10	0	0	10	0	0	10	0	0	10	0	0
A|synonymous_variant|LOW|HIRA|ENSOARG00000017323|transcript|ENSOART00000018864.1|protein_coding|1/23|c.201C>T|p.Asp67Asp|201/3186|201/3186|67/1061||	synonymous_variant	chr17	71863874	0	G	A	AF=0.0049	10	0	0	10	0	0	10	0	0	10	0	0	10	0	0	10	0	0	10	0	0	10	0	0	10	0	0	9	1	0
TTAGACGGCACTCCCCGCGGGGAAGGCCAGGTCCCACTGGGGCCCTCGAGGCTGGAGGCAGTCGGG|frameshift_variant|HIGH|HIRA|ENSOARG00000017323|transcript|ENSOART00000018864.1|protein_coding|1/23|c.154_155insCCCGACTGCCTCCAGCCTCGAGGGCCCCAGTGGGACCTGGCCTTCCCCGCGGGGAGTGCCGTCTA|p.Asp52fs|154/3186|154/3186|52/1061||,TTAGACGGCACTCCCCGCGGGGAAGGC|frameshift_variant|HIGH|HIRA|ENSOARG00000017323|transcript|ENSOART00000018864.1|protein_…	frameshift_variant	chr17	71863920	0	T	TTAGACGGCACTCCCCGCGGGGAAGGCCAGGTCCCACTGGGGCCCTCGAGGCTGGAGGCAGTCGGG,TTAGACGGCACTCCCCGCGGGGAAGGC	AF=0.064,0.910	0	0	10	0	0	10	0	0	10	0	0	10	0	0	10	0	0	10	0	0	10	0	0	10	0	1	9	0	0	10
ACGGCACTCCCCGCGGGGAAGGCCAGGTCCCACTGGGGCCCTCGAGGCTGGAGGCAGTCGGG|frameshift_variant|HIGH|HIRA|ENSOARG00000017323|transcript|ENSOART00000018864.1|protein_coding|1/23|c.150_151insCCCGACTGCCTCCAGCCTCGAGGGCCCCAGTGGGACCTGGCCTTCCCCGCGGGGAGTGCCG|p.Ser51fs|150/3186|150/3186|50/1061||,ACGGCACTCCCCG|conservative_inframe_insertion|MODERATE|HIRA|ENSOARG00000017323|transcript|ENSOART00000018864.1|protein_coding…	frameshift_variant	chr17	71863924	0.0439913	A	ACGGCACTCCCCGCGGGGAAGGCCAGGTCCCACTGGGGCCCTCGAGGCTGGAGGCAGTCGGG,ACGGCACTCCCCG,ACGG	AF=0.032,0.17,0.26	7	2	1	6	4	0	4	5	1	1	2	7	3	7	0	6	3	1	5	4	1	2	7	1	4	5	1	5	4	1
T|upstream_gene_variant|MODIFIER|HIRA|ENSOARG00000017323|transcript|ENSOART00000018864.1|protein_coding||c.-190G>A|||||190|,T|intergenic_region|MODIFIER|HIRA-MRPL40|ENSOARG00000017323-ENSOARG00000017561|intergenic_region|ENSOARG00000017323-ENSOARG00000017561|||n.71864264C>T||||||	upstream_gene_variant	chr17	71864264	0.0351268	C	T	AF=0.41	4	1	5	9	0	1	7	2	1	8	1	1	4	2	4	2	2	6	3	3	4	5	3	2	2	3	5	4	4	2
A|upstream_gene_variant|MODIFIER|HIRA|ENSOARG00000017323|transcript|ENSOART00000018864.1|protein_coding||c.-358C>T|||||358|,A|intergenic_region|MODIFIER|HIRA-MRPL40|ENSOARG00000017323-ENSOARG00000017561|intergenic_region|ENSOARG00000017323-ENSOARG00000017561|||n.71864432G>A||||||	upstream_gene_variant	chr17	71864432	0.0252101	G	A	AF=0.020	10	0	0	9	1	0	10	0	0	10	0	0	10	0	0	9	1	0	10	0	0	10	0	0	8	2	0	10	0	0
T|upstream_gene_variant|MODIFIER|HIRA|ENSOARG00000017323|transcript|ENSOART00000018864.1|protein_coding||c.-367G>A|||||367|,T|intergenic_region|MODIFIER|HIRA-MRPL40|ENSOARG00000017323-ENSOARG00000017561|intergenic_region|ENSOARG00000017323-ENSOARG00000017561|||n.71864441C>T||||||	upstream_gene_variant	chr17	71864441	0.0666613	C	T	AF=0.21	8	0	2	6	2	2	6	2	2	4	1	5	10	0	0	10	0	0	8	1	1	7	0	3	8	1	1	7	2	1
T|upstream_gene_variant|MODIFIER|HIRA|ENSOARG00000017323|transcript|ENSOART00000018864.1|protein_coding||c.-386C>A|||||386|,T|intergenic_region|MODIFIER|HIRA-MRPL40|ENSOARG00000017323-ENSOARG00000017561|intergenic_region|ENSOARG00000017323-ENSOARG00000017561|||n.71864460G>T||||||	upstream_gene_variant	chr17	71864460	0.00840336	G	T	AF=0.010	10	0	0	10	0	0	10	0	0	10	0	0	10	0	0	10	0	0	10	0	0	10	0	0	9	0	1	10	0	0
T|upstream_gene_variant|MODIFIER|HIRA|ENSOARG00000017323|transcript|ENSOART00000018864.1|protein_coding||c.-519G>A|||||519|,T|intergenic_region|MODIFIER|HIRA-MRPL40|ENSOARG00000017323-ENSOARG00000017561|intergenic_region|ENSOARG00000017323-ENSOARG00000017561|||n.71864593C>T||||||	upstream_gene_variant	chr17	71864593	0.0161219	C	T	AF=0.032	10	0	0	9	1	0	9	1	0	9	0	1	9	1	0	10	0	0	9	1	0	10	0	0	10	0	0	10	0	0
C|upstream_gene_variant|MODIFIER|HIRA|ENSOARG00000017323|transcript|ENSOART00000018864.1|protein_coding||c.-728C>G|||||728|,C|intergenic_region|MODIFIER|HIRA-MRPL40|ENSOARG00000017323-ENSOARG00000017561|intergenic_region|ENSOARG00000017323-ENSOARG00000017561|||n.71864802G>C||||||	upstream_gene_variant	chr17	71864802	0.0618858	G	C	AF=0.15	9	0	1	8	1	1	7	1	2	6	0	4	9	0	1	10	0	0	9	0	1	7	1	2	9	1	0	9	1	0
A|upstream_gene_variant|MODIFIER|HIRA|ENSOARG00000017323|transcript|ENSOART00000018864.1|protein_coding||c.-744C>T|||||744|,A|intergenic_region|MODIFIER|HIRA-MRPL40|ENSOARG00000017323-ENSOARG00000017561|intergenic_region|ENSOARG00000017323-ENSOARG00000017561|||n.71864818G>A||||||	upstream_gene_variant	chr17	71864818	0	G	A	AF=0.0050	10	0	0	10	0	0	10	0	0	10	0	0	9	1	0	10	0	0	10	0	0	10	0	0	10	0	0	10	0	0
T|upstream_gene_variant|MODIFIER|HIRA|ENSOARG00000017323|transcript|ENSOART00000018864.1|protein_coding||c.-851G>A|||||851|,T|intergenic_region|MODIFIER|HIRA-MRPL40|ENSOARG00000017323-ENSOARG00000017561|intergenic_region|ENSOARG00000017323-ENSOARG00000017561|||n.71864925C>T||||||	upstream_gene_variant	chr17	71864925	0.0309805	C	T	AF=0.050	8	1	1	9	1	0	8	1	1	9	0	1	10	0	0	10	0	0	10	0	0	10	0	0	9	1	0	10	0	0
T|upstream_gene_variant|MODIFIER|HIRA|ENSOARG00000017323|transcript|ENSOART00000018864.1|protein_coding||c.-895G>A|||||895|,T|intergenic_region|MODIFIER|HIRA-MRPL40|ENSOARG00000017323-ENSOARG00000017561|intergenic_region|ENSOARG00000017323-ENSOARG00000017561|||n.71864969C>T||||||	upstream_gene_variant	chr17	71864969	0	C	T	AF=0.010	9	0	1	10	0	0	10	0	0	10	0	0	10	0	0	10	0	0	10	0	0	10	0	0	10	0	0	10	0	0
A|upstream_gene_variant|MODIFIER|HIRA|ENSOARG00000017323|transcript|ENSOART00000018864.1|protein_coding||c.-921G>T|||||921|,A|intergenic_region|MODIFIER|HIRA-MRPL40|ENSOARG00000017323-ENSOARG00000017561|intergenic_region|ENSOARG00000017323-ENSOARG00000017561|||n.71864995C>A||||||	upstream_gene_variant	chr17	71864995	0.0542895	C	A	AF=0.081	10	0	0	8	2	0	6	4	0	8	0	2	10	0	0	9	0	1	9	0	1	10	0	0	9	1	0	9	1	0
C|upstream_gene_variant|MODIFIER|HIRA|ENSOARG00000017323|transcript|ENSOART00000018864.1|protein_coding||c.-980A>G|||||980|,C|intergenic_region|MODIFIER|HIRA-MRPL40|ENSOARG00000017323-ENSOARG00000017561|intergenic_region|ENSOARG00000017323-ENSOARG00000017561|||n.71865054T>C||||||	upstream_gene_variant	chr17	71865054	0.0372732	T	C	AF=0.065	10	0	0	9	1	0	6	4	0	8	1	1	10	0	0	9	0	1	9	1	0	9	1	0	9	1	0	10	0	0
A|upstream_gene_variant|MODIFIER|HIRA|ENSOARG00000017323|transcript|ENSOART00000018864.1|protein_coding||c.-1002C>T|||||1002|,A|intergenic_region|MODIFIER|HIRA-MRPL40|ENSOARG00000017323-ENSOARG00000017561|intergenic_region|ENSOARG00000017323-ENSOARG00000017561|||n.71865076G>A||||||	upstream_gene_variant	chr17	71865076	0	G	A	AF=0.0050	10	0	0	10	0	0	10	0	0	10	0	0	9	1	0	10	0	0	10	0	0	10	0	0	10	0	0	10	0	0
T|upstream_gene_variant|MODIFIER|HIRA|ENSOARG00000017323|transcript|ENSOART00000018864.1|protein_coding||c.-1013C>A|||||1013|,T|intergenic_region|MODIFIER|HIRA-MRPL40|ENSOARG00000017323-ENSOARG00000017561|intergenic_region|ENSOARG00000017323-ENSOARG00000017561|||n.71865087G>T||||||	upstream_gene_variant	chr17	71865087	0	G	T	AF=0.0050	10	0	0	10	0	0	10	0	0	10	0	0	9	1	0	10	0	0	10	0	0	10	0	0	10	0	0	10	0	0
CT|upstream_gene_variant|MODIFIER|HIRA|ENSOARG00000017323|transcript|ENSOART00000018864.1|protein_coding||c.-1157_-1156insA|||||1157|,CT|intergenic_region|MODIFIER|HIRA-MRPL40|ENSOARG00000017323-ENSOARG00000017561|intergenic_region|ENSOARG00000017323-ENSOARG00000017561|||n.71865230_71865231insT||||||	upstream_gene_variant	chr17	71865230	0	C	CT	AF=0.0059	10	0	0	10	0	0	10	0	0	10	0	0	9	1	0	10	0	0	10	0	0	10	0	0	10	0	0	10	0	0
A|upstream_gene_variant|MODIFIER|HIRA|ENSOARG00000017323|transcript|ENSOART00000018864.1|protein_coding||c.-1895C>T|||||1895|,A|intergenic_region|MODIFIER|HIRA-MRPL40|ENSOARG00000017323-ENSOARG00000017561|intergenic_region|ENSOARG00000017323-ENSOARG00000017561|||n.71865969G>A||||||	upstream_gene_variant	chr17	71865969	0.0338983	G	A	AF=0.015	10	0	0	10	0	0	10	0	0	8	1	1	10	0	0	10	0	0	10	0	0	10	0	0	10	0	0	10	0	0
A|upstream_gene_variant|MODIFIER|HIRA|ENSOARG00000017323|transcript|ENSOART00000018864.1|protein_coding||c.-2104C>T|||||2104|,A|intergenic_region|MODIFIER|HIRA-MRPL40|ENSOARG00000017323-ENSOARG00000017561|intergenic_region|ENSOARG00000017323-ENSOARG00000017561|||n.71866178G>A||||||	upstream_gene_variant	chr17	71866178	0.00840336	G	A	AF=0.010	10	0	0	9	0	1	10	0	0	10	0	0	10	0	0	10	0	0	10	0	0	10	0	0	10	0	0	10	0	0
A|upstream_gene_variant|MODIFIER|HIRA|ENSOARG00000017323|transcript|ENSOART00000018864.1|protein_coding||c.-2162G>T|||||2162|,A|intergenic_region|MODIFIER|HIRA-MRPL40|ENSOARG00000017323-ENSOARG00000017561|intergenic_region|ENSOARG00000017323-ENSOARG00000017561|||n.71866236C>A||||||	upstream_gene_variant	chr17	71866236	0	C	A	AF=0.9950	0	1	9	0	0	10	0	0	10	0	0	10	0	0	10	0	0	10	0	0	10	0	0	10	0	0	10	0	0	10
T|upstream_gene_variant|MODIFIER|HIRA|ENSOARG00000017323|transcript|ENSOART00000018864.1|protein_coding||c.-2169G>A|||||2169|,T|intergenic_region|MODIFIER|HIRA-MRPL40|ENSOARG00000017323-ENSOARG00000017561|intergenic_region|ENSOARG00000017323-ENSOARG00000017561|||n.71866243C>T||||||	upstream_gene_variant	chr17	71866243	0.049243	C	T	AF=0.45	5	0	5	8	0	2	6	1	3	8	0	2	2	4	4	1	3	6	4	3	3	6	2	2	2	3	5	4	1	5
T|upstream_gene_variant|MODIFIER|HIRA|ENSOARG00000017323|transcript|ENSOART00000018864.1|protein_coding||c.-2282C>A|||||2282|,T|intergenic_region|MODIFIER|HIRA-MRPL40|ENSOARG00000017323-ENSOARG00000017561|intergenic_region|ENSOARG00000017323-ENSOARG00000017561|||n.71866356G>T||||||	upstream_gene_variant	chr17	71866356	0.00539621	G	T	AF=0.035	10	0	0	8	2	0	8	2	0	9	1	0	9	1	0	10	0	0	9	1	0	10	0	0	10	0	0	10	0	0
A|upstream_gene_variant|MODIFIER|HIRA|ENSOARG00000017323|transcript|ENSOART00000018864.1|protein_coding||c.-2566C>T|||||2566|,A|intergenic_region|MODIFIER|HIRA-MRPL40|ENSOARG00000017323-ENSOARG00000017561|intergenic_region|ENSOARG00000017323-ENSOARG00000017561|||n.71866640G>A||||||	upstream_gene_variant	chr17	71866640	0.0309805	G	A	AF=0.035	10	0	0	9	1	0	8	1	1	9	1	0	9	1	0	10	0	0	9	1	0	10	0	0	10	0	0	10	0	0
T|upstream_gene_variant|MODIFIER|HIRA|ENSOARG00000017323|transcript|ENSOART00000018864.1|protein_coding||c.-2583G>A|||||2583|,T|intergenic_region|MODIFIER|HIRA-MRPL40|ENSOARG00000017323-ENSOARG00000017561|intergenic_region|ENSOARG00000017323-ENSOARG00000017561|||n.71866657C>T||||||	upstream_gene_variant	chr17	71866657	0.00384561	C	T	AF=0.74	1	0	9	0	7	3	4	2	4	0	4	6	3	1	6	1	3	6	2	2	6	0	1	9	1	2	7	2	2	6
G|upstream_gene_variant|MODIFIER|HIRA|ENSOARG00000017323|transcript|ENSOART00000018864.1|protein_coding||c.-2592A>C|||||2592|,G|intergenic_region|MODIFIER|HIRA-MRPL40|ENSOARG00000017323-ENSOARG00000017561|intergenic_region|ENSOARG00000017323-ENSOARG00000017561|||n.71866666T>G||||||	upstream_gene_variant	chr17	71866666	0.0734194	T	G	AF=0.25	8	1	1	4	5	1	7	2	1	3	2	5	9	1	0	10	0	0	6	1	3	4	3	3	8	2	0	7	2	1
T|upstream_gene_variant|MODIFIER|HIRA|ENSOARG00000017323|transcript|ENSOART00000018864.1|protein_coding||c.-2821G>A|||||2821|,T|intergenic_region|MODIFIER|HIRA-MRPL40|ENSOARG00000017323-ENSOARG00000017561|intergenic_region|ENSOARG00000017323-ENSOARG00000017561|||n.71866895C>T||||||	upstream_gene_variant	chr17	71866895	0.00840336	C	T	AF=0.0099	10	0	0	9	1	0	10	0	0	10	0	0	10	0	0	10	0	0	10	0	0	10	0	0	10	0	0	9	1	0
A|upstream_gene_variant|MODIFIER|HIRA|ENSOARG00000017323|transcript|ENSOART00000018864.1|protein_coding||c.-2890C>T|||||2890|,A|intergenic_region|MODIFIER|HIRA-MRPL40|ENSOARG00000017323-ENSOARG00000017561|intergenic_region|ENSOARG00000017323-ENSOARG00000017561|||n.71866964G>A||||||	upstream_gene_variant	chr17	71866964	0.0338983	G	A	AF=0.015	10	0	0	10	0	0	9	0	1	10	0	0	10	0	0	10	0	0	9	1	0	10	0	0	10	0	0	10	0	0
G|upstream_gene_variant|MODIFIER|HIRA|ENSOARG00000017323|transcript|ENSOART00000018864.1|protein_coding||c.-3510T>C|||||3510|,G|intergenic_region|MODIFIER|HIRA-MRPL40|ENSOARG00000017323-ENSOARG00000017561|intergenic_region|ENSOARG00000017323-ENSOARG00000017561|||n.71867584A>G||||||	upstream_gene_variant	chr17	71867584	0.00840336	A	G	AF=0.010	10	0	0	10	0	0	10	0	0	10	0	0	9	0	1	10	0	0	10	0	0	10	0	0	10	0	0	10	0	0
G|upstream_gene_variant|MODIFIER|HIRA|ENSOARG00000017323|transcript|ENSOART00000018864.1|protein_coding||c.-3719T>C|||||3719|,G|intergenic_region|MODIFIER|HIRA-MRPL40|ENSOARG00000017323-ENSOARG00000017561|intergenic_region|ENSOARG00000017323-ENSOARG00000017561|||n.71867793A>G||||||	upstream_gene_variant	chr17	71867793	0	A	G	AF=0.0050	10	0	0	10	0	0	10	0	0	10	0	0	9	1	0	10	0	0	10	0	0	10	0	0	10	0	0	10	0	0
G|upstream_gene_variant|MODIFIER|HIRA|ENSOARG00000017323|transcript|ENSOART00000018864.1|protein_coding||c.-3747T>C|||||3747|,G|intergenic_region|MODIFIER|HIRA-MRPL40|ENSOARG00000017323-ENSOARG00000017561|intergenic_region|ENSOARG00000017323-ENSOARG00000017561|||n.71867821A>G||||||	upstream_gene_variant	chr17	71867821	0.00089647	A	G	AF=0.052	10	0	0	9	1	0	8	1	1	9	1	0	9	1	0	9	1	0	9	1	0	10	0	0	10	0	0	9	0	1
C|upstream_gene_variant|MODIFIER|HIRA|ENSOARG00000017323|transcript|ENSOART00000018864.1|protein_coding||c.-3804C>G|||||3804|,C|intergenic_region|MODIFIER|HIRA-MRPL40|ENSOARG00000017323-ENSOARG00000017561|intergenic_region|ENSOARG00000017323-ENSOARG00000017561|||n.71867878G>C||||||	upstream_gene_variant	chr17	71867878	0.023839	G	C	AF=0.086	7	1	2	8	1	1	7	1	2	9	1	0	10	0	0	9	1	0	9	1	0	9	1	0	10	0	0	10	0	0
C|upstream_gene_variant|MODIFIER|HIRA|ENSOARG00000017323|transcript|ENSOART00000018864.1|protein_coding||c.-3814A>G|||||3814|,C|intergenic_region|MODIFIER|HIRA-MRPL40|ENSOARG00000017323-ENSOARG00000017561|intergenic_region|ENSOARG00000017323-ENSOARG00000017561|||n.71867888T>C||||||	upstream_gene_variant	chr17	71867888	0.00840336	T	C	AF=0.010	10	0	0	9	1	0	10	0	0	10	0	0	9	1	0	10	0	0	10	0	0	10	0	0	10	0	0	10	0	0
T|upstream_gene_variant|MODIFIER|HIRA|ENSOARG00000017323|transcript|ENSOART00000018864.1|protein_coding||c.-4530G>A|||||4530|,T|intergenic_region|MODIFIER|HIRA-MRPL40|ENSOARG00000017323-ENSOARG00000017561|intergenic_region|ENSOARG00000017323-ENSOARG00000017561|||n.71868604C>T||||||	upstream_gene_variant	chr17	71868604	0	C	T	AF=0.0049	9	1	0	10	0	0	10	0	0	10	0	0	10	0	0	10	0	0	10	0	0	10	0	0	10	0	0	10	0	0
G|upstream_gene_variant|MODIFIER|HIRA|ENSOARG00000017323|transcript|ENSOART00000018864.1|protein_coding||c.-4534G>C|||||4534|,G|intergenic_region|MODIFIER|HIRA-MRPL40|ENSOARG00000017323-ENSOARG00000017561|intergenic_region|ENSOARG00000017323-ENSOARG00000017561|||n.71868608C>G||||||	upstream_gene_variant	chr17	71868608	0	C	G	AF=0.0050	10	0	0	10	0	0	10	0	0	9	1	0	10	0	0	10	0	0	10	0	0	10	0	0	10	0	0	10	0	0
C|upstream_gene_variant|MODIFIER|HIRA|ENSOARG00000017323|transcript|ENSOART00000018864.1|protein_coding||c.-4550C>G|||||4550|,C|intergenic_region|MODIFIER|HIRA-MRPL40|ENSOARG00000017323-ENSOARG00000017561|intergenic_region|ENSOARG00000017323-ENSOARG00000017561|||n.71868624G>C||||||	upstream_gene_variant	chr17	71868624	0	G	C	AF=0.0049	10	0	0	10	0	0	10	0	0	10	0	0	10	0	0	10	0	0	10	0	0	10	0	0	10	0	0	9	1	0
G|upstream_gene_variant|MODIFIER|HIRA|ENSOARG00000017323|transcript|ENSOART00000018864.1|protein_coding||c.-4564T>C|||||4564|,G|intergenic_region|MODIFIER|HIRA-MRPL40|ENSOARG00000017323-ENSOARG00000017561|intergenic_region|ENSOARG00000017323-ENSOARG00000017561|||n.71868638A>G||||||	upstream_gene_variant	chr17	71868638	0.00840336	A	G	AF=0.010	10	0	0	10	0	0	10	0	0	10	0	0	8	2	0	10	0	0	10	0	0	10	0	0	10	0	0	10	0	0
C|upstream_gene_variant|MODIFIER|HIRA|ENSOARG00000017323|transcript|ENSOART00000018864.1|protein_coding||c.-4688T>G|||||4688|,C|intergenic_region|MODIFIER|HIRA-MRPL40|ENSOARG00000017323-ENSOARG00000017561|intergenic_region|ENSOARG00000017323-ENSOARG00000017561|||n.71868762A>C||||||	upstream_gene_variant	chr17	71868762	0	A	C	AF=1	0	0	10	0	0	10	0	0	10	0	0	10	0	0	10	0	0	10	0	0	10	0	0	10	0	0	10	0	0	10
C|upstream_gene_variant|MODIFIER|HIRA|ENSOARG00000017323|transcript|ENSOART00000018864.1|protein_coding||c.-4698T>G|||||4698|,C|intergenic_region|MODIFIER|HIRA-MRPL40|ENSOARG00000017323-ENSOARG00000017561|intergenic_region|ENSOARG00000017323-ENSOARG00000017561|||n.71868772A>C||||||	upstream_gene_variant	chr17	71868772	0	A	C	AF=0.0049	10	0	0	10	0	0	10	0	0	9	1	0	10	0	0	10	0	0	10	0	0	10	0	0	10	0	0	10	0	0
T|upstream_gene_variant|MODIFIER|HIRA|ENSOARG00000017323|transcript|ENSOART00000018864.1|protein_coding||c.-4714G>A|||||4714|,T|intergenic_region|MODIFIER|HIRA-MRPL40|ENSOARG00000017323-ENSOARG00000017561|intergenic_region|ENSOARG00000017323-ENSOARG00000017561|||n.71868788C>T||||||	upstream_gene_variant	chr17	71868788	0	C	T	AF=0.0050	9	1	0	10	0	0	10	0	0	10	0	0	10	0	0	10	0	0	10	0	0	10	0	0	10	0	0	10	0	0
C|upstream_gene_variant|MODIFIER|HIRA|ENSOARG00000017323|transcript|ENSOART00000018864.1|protein_coding||c.-4978C>G|||||4978|,C|intergenic_region|MODIFIER|HIRA-MRPL40|ENSOARG00000017323-ENSOARG00000017561|intergenic_region|ENSOARG00000017323-ENSOARG00000017561|||n.71869052G>C||||||	upstream_gene_variant	chr17	71869052	0	G	C	AF=0.0050	9	1	0	10	0	0	10	0	0	10	0	0	10	0	0	10	0	0	10	0	0	10	0	0	10	0	0	10	0	0
G|intergenic_region|MODIFIER|HIRA-MRPL40|ENSOARG00000017323-ENSOARG00000017561|intergenic_region|ENSOARG00000017323-ENSOARG00000017561|||n.71869075A>G||||||	intergenic_region	chr17	71869075	0.00840336	A	G	AF=0.010	10	0	0	10	0	0	10	0	0	10	0	0	8	2	0	10	0	0	10	0	0	10	0	0	10	0	0	10	0	0
C|intergenic_region|MODIFIER|HIRA-MRPL40|ENSOARG00000017323-ENSOARG00000017561|intergenic_region|ENSOARG00000017323-ENSOARG00000017561|||n.71869443T>C||||||	intergenic_region	chr17	71869443	0.00840336	T	C	AF=0.010	10	0	0	10	0	0	10	0	0	10	0	0	8	2	0	10	0	0	10	0	0	10	0	0	10	0	0	10	0	0
CTGTAGGCAGAGCGGCGCT|intergenic_region|MODIFIER|HIRA-MRPL40|ENSOARG00000017323-ENSOARG00000017561|intergenic_region|ENSOARG00000017323-ENSOARG00000017561|||n.71869595_71869596insTGTAGGCAGAGCGGCGCT||||||	intergenic_region	chr17	71869595	0	C	CTGTAGGCAGAGCGGCGCT	AF=1	0	0	10	0	0	10	0	0	10	0	0	10	0	0	10	0	0	10	0	0	10	0	0	10	0	0	10	0	0	10
A|intergenic_region|MODIFIER|HIRA-MRPL40|ENSOARG00000017323-ENSOARG00000017561|intergenic_region|ENSOARG00000017323-ENSOARG00000017561|||n.71869717G>A||||||	intergenic_region	chr17	71869717	0.0169492	G	A	AF=0.010	10	0	0	10	0	0	10	0	0	8	2	0	10	0	0	10	0	0	10	0	0	10	0	0	10	0	0	10	0	0
T|intergenic_region|MODIFIER|HIRA-MRPL40|ENSOARG00000017323-ENSOARG00000017561|intergenic_region|ENSOARG00000017323-ENSOARG00000017561|||n.71869755C>T||||||	intergenic_region	chr17	71869755	0.00840336	C	T	AF=0.010	10	0	0	10	0	0	10	0	0	10	0	0	8	2	0	10	0	0	10	0	0	10	0	0	10	0	0	10	0	0
A|intergenic_region|MODIFIER|HIRA-MRPL40|ENSOARG00000017323-ENSOARG00000017561|intergenic_region|ENSOARG00000017323-ENSOARG00000017561|||n.71869771C>A||||||	intergenic_region	chr17	71869771	0.0339226	C	A	AF=0.18	9	0	1	7	3	0	5	3	2	6	3	1	6	3	1	7	2	1	8	0	2	9	1	0	7	3	0	9	1	0
G|intergenic_region|MODIFIER|HIRA-MRPL40|ENSOARG00000017323-ENSOARG00000017561|intergenic_region|ENSOARG00000017323-ENSOARG00000017561|||n.71869809T>G||||||	intergenic_region	chr17	71869809	0.0168067	T	G	AF=0.015	10	0	0	10	0	0	10	0	0	10	0	0	8	1	1	10	0	0	10	0	0	10	0	0	10	0	0	10	0	0
G|intergenic_region|MODIFIER|HIRA-MRPL40|ENSOARG00000017323-ENSOARG00000017561|intergenic_region|ENSOARG00000017323-ENSOARG00000017561|||n.71869892C>G||||||	intergenic_region	chr17	71869892	0.0895197	C	G	AF=0.45	3	2	5	8	1	1	6	4	0	8	0	2	3	3	4	1	2	7	4	3	3	4	2	4	1	4	5	5	3	2
C|intergenic_region|MODIFIER|HIRA-MRPL40|ENSOARG00000017323-ENSOARG00000017561|intergenic_region|ENSOARG00000017323-ENSOARG00000017561|||n.71869897G>C||||||	intergenic_region	chr17	71869897	0.11814	G	C	AF=0.36	6	2	2	3	3	4	3	4	3	3	0	7	7	3	0	10	0	0	4	4	2	4	2	4	8	2	0	5	3	2
T|intergenic_region|MODIFIER|HIRA-MRPL40|ENSOARG00000017323-ENSOARG00000017561|intergenic_region|ENSOARG00000017323-ENSOARG00000017561|||n.71869987C>T||||||	intergenic_region	chr17	71869987	0.0025893	C	T	AF=0.026	10	0	0	10	0	0	9	1	0	10	0	0	9	1	0	10	0	0	9	0	1	9	1	0	10	0	0	10	0	0
GC|intergenic_region|MODIFIER|HIRA-MRPL40|ENSOARG00000017323-ENSOARG00000017561|intergenic_region|ENSOARG00000017323-ENSOARG00000017561|||n.71870164_71870165insC||||||,GCCA|intergenic_region|MODIFIER|HIRA-MRPL40|ENSOARG00000017323-ENSOARG00000017561|intergenic_region|ENSOARG00000017323-ENSOARG00000017561|||n.71870164_71870165insCCA||||||	intergenic_region	chr17	71870164	0.157967	G	GC,GCCA	AF=0.35,0.051	3	1	6	7	1	2	8	0	2	8	1	1	5	0	5	3	1	6	7	2	1	6	3	1	1	3	6	5	2	3
CG|intergenic_region|MODIFIER|HIRA-MRPL40|ENSOARG00000017323-ENSOARG00000017561|intergenic_region|ENSOARG00000017323-ENSOARG00000017561|||n.71870165_71870166insG||||||	intergenic_region	chr17	71870165	0.00840336	C	CG	AF=0.010	10	0	0	9	0	1	10	0	0	10	0	0	10	0	0	10	0	0	10	0	0	10	0	0	10	0	0	10	0	0
AC|intergenic_region|MODIFIER|HIRA-MRPL40|ENSOARG00000017323-ENSOARG00000017561|intergenic_region|ENSOARG00000017323-ENSOARG00000017561|||n.71870256_71870257insC||||||	intergenic_region	chr17	71870256	0	A	AC	AF=1	0	0	10	0	0	10	0	0	10	0	0	10	0	0	10	0	0	10	0	0	10	0	0	10	0	0	10	0	0	10
GC|intergenic_region|MODIFIER|HIRA-MRPL40|ENSOARG00000017323-ENSOARG00000017561|intergenic_region|ENSOARG00000017323-ENSOARG00000017561|||n.71870257_71870258insC||||||	intergenic_region	chr17	71870257	0	G	GC	AF=1	0	0	10	0	0	10	0	0	10	0	0	10	0	0	10	0	0	10	0	0	10	0	0	10	0	0	10	0	0	10
T|intergenic_region|MODIFIER|HIRA-MRPL40|ENSOARG00000017323-ENSOARG00000017561|intergenic_region|ENSOARG00000017323-ENSOARG00000017561|||n.71870331_71870337delGGGGGCG||||||,TGCG|intergenic_region|MODIFIER|HIRA-MRPL40|ENSOARG00000017323-ENSOARG00000017561|intergenic_region|ENSOARG00000017323-ENSOARG00000017561|||n.71870332_71870335delGGGG||||||	intergenic_region	chr17	71870330	0.0508475	TGGGGGCG	T,TGCG	AF=0.930,0.045	0	1	9	0	0	10	2	0	8	0	0	10	0	0	10	0	0	10	0	0	10	0	0	10	0	0	10	0	0	10
CTGCT|intergenic_region|MODIFIER|HIRA-MRPL40|ENSOARG00000017323-ENSOARG00000017561|intergenic_region|ENSOARG00000017323-ENSOARG00000017561|||n.71870336_71870337insTGCT||||||	intergenic_region	chr17	71870336	0.000440539	C	CTGCT,*	AF=0.046,0.89	1	0	9	0	0	10	1	0	9	0	0	10	1	0	9	1	0	9	0	0	10	0	0	10	2	0	8	0	0	10
CT|intergenic_region|MODIFIER|HIRA-MRPL40|ENSOARG00000017323-ENSOARG00000017561|intergenic_region|ENSOARG00000017323-ENSOARG00000017561|||n.71870342_71870343insT||||||	intergenic_region	chr17	71870342	0	C	CT	AF=1	0	0	10	0	0	10	0	0	10	0	0	10	0	0	10	0	0	10	0	0	10	0	0	10	0	0	10	0	0	10
GTCTC|intergenic_region|MODIFIER|HIRA-MRPL40|ENSOARG00000017323-ENSOARG00000017561|intergenic_region|ENSOARG00000017323-ENSOARG00000017561|||n.71870354_71870355insTCTC||||||	intergenic_region	chr17	71870354	0.00411012	G	GTCTC	AF=0.929	1	0	9	0	0	10	2	0	8	0	0	10	1	0	9	1	0	9	1	0	9	1	0	9	0	0	10	0	0	10
CA|intergenic_region|MODIFIER|HIRA-MRPL40|ENSOARG00000017323-ENSOARG00000017561|intergenic_region|ENSOARG00000017323-ENSOARG00000017561|||n.71870363_71870364insA||||||	intergenic_region	chr17	71870363	0	C	CA	AF=1	0	0	10	0	0	10	0	0	10	0	0	10	0	0	10	0	0	10	0	0	10	0	0	10	0	0	10	0	0	10
CA|intergenic_region|MODIFIER|HIRA-MRPL40|ENSOARG00000017323-ENSOARG00000017561|intergenic_region|ENSOARG00000017323-ENSOARG00000017561|||n.71870364_71870365insA||||||	intergenic_region	chr17	71870364	0.000440539	C	CA	AF=0.938	1	0	9	0	0	10	1	0	9	0	0	10	1	0	9	1	0	9	0	0	10	0	0	10	2	0	8	0	0	10
CTGACAGTCCACGGG|intergenic_region|MODIFIER|HIRA-MRPL40|ENSOARG00000017323-ENSOARG00000017561|intergenic_region|ENSOARG00000017323-ENSOARG00000017561|||n.71870367_71870368insTGACAGTCCACGGG||||||	intergenic_region	chr17	71870367	0	C	CTGACAGTCCACGGG	AF=1	0	0	10	0	0	10	0	0	10	0	0	10	0	0	10	0	0	10	0	0	10	0	0	10	0	0	10	0	0	10
T|intergenic_region|MODIFIER|HIRA-MRPL40|ENSOARG00000017323-ENSOARG00000017561|intergenic_region|ENSOARG00000017323-ENSOARG00000017561|||n.71870420C>T||||||	intergenic_region	chr17	71870420	0.0362973	C	T	AF=0.31	7	1	2	3	4	3	3	5	2	4	1	5	6	3	1	10	0	0	6	3	1	3	3	4	8	2	0	7	2	1
TGGGAGGAGCCCACACTTCCA|intergenic_region|MODIFIER|HIRA-MRPL40|ENSOARG00000017323-ENSOARG00000017561|intergenic_region|ENSOARG00000017323-ENSOARG00000017561|||n.71870751C>T||||||,C|intergenic_region|MODIFIER|HIRA-MRPL40|ENSOARG00000017323-ENSOARG00000017561|intergenic_region|ENSOARG00000017323-ENSOARG00000017561|||n.71870752_71870771delGGGAGGAGCCCACACTTCCA||||||	intergenic_region	chr17	71870751	0.136559	CGGGAGGAGCCCACACTTCCA	TGGGAGGAGCCCACACTTCCA,C	AF=0.25,0.016	9	0	1	4	4	2	4	4	2	2	2	6	7	1	2	10	0	0	5	4	1	5	2	3	9	1	0	9	0	1
GGCCCGCGCGGCCCATCGCTGACACGCTCGCCCGCTCGAGCCCTCCCGGGGCCTTCACTCCGGACAGCCGCCTGTCCAGTGGTCTGCCCTGTACCTGCCCGGCGCACATCCACCTCTGGTCCCACAGGACTTCTCTGCAGGA|intergenic_region|MODIFIER|HIRA-MRPL40|ENSOARG00000017323-ENSOARG00000017561|intergenic_region|ENSOARG00000017323-ENSOARG00000017561|||n.71870813_71870814insGCCCGCGCGGCCCATCGCTGACACGCTCGCCCGCTCGAGCCCTCCCGGGGCCTTCACTCCGGACAGCCGCCTGTCCAGTGGTCTGCCCTGTACCTGCCC…	intergenic_region	chr17	71870813	0.00411012	G	GGCCCGCGCGGCCCATCGCTGACACGCTCGCCCGCTCGAGCCCTCCCGGGGCCTTCACTCCGGACAGCCGCCTGTCCAGTGGTCTGCCCTGTACCTGCCCGGCGCACATCCACCTCTGGTCCCACAGGACTTCTCTGCAGGA,GGCCCGCGCGGCCCATCGCTGACACGCTCGCCCGCTCGAGCCCTCCCGGGGCCTTCACTCCGGACAGCCGCCTGTCCAGTGGTCTGCCCTGCACCTGCCCAGCGCACATCCACCTCTGGTCCCACAGGACTTCTCTGCAGGA,GGCCCGCGCGGCCCATCGCTGACACGCTCGCCCGCTCGAGCCCTCCCGGGGCCTTCACTCCGGACAGCCGCCTGTCCAGTGGTCTGCCCTGCACCTGCCCGGCGCACATCCAC…	AF=0.012,0.041,0.010	10	0	0	10	0	0	10	0	0	9	0	1	10	0	0	9	0	1	8	0	2	10	0	0	8	0	2	10	0	0
GCCCGCGCGGCCCATCGCTGACACGCTCGCCCGCTC|intergenic_region|MODIFIER|HIRA-MRPL40|ENSOARG00000017323-ENSOARG00000017561|intergenic_region|ENSOARG00000017323-ENSOARG00000017561|||n.71870814_71870815insCCCGCGCGGCCCATCGCTGACACGCTCGCCCGCTC||||||,GCCCGCGCGGCCCATCGCTGACACGCTCGCCCGCTCGAGCCCTCCCGGGGCCTTCACTCC|intergenic_region|MODIFIER|HIRA-MRPL40|ENSOARG00000017323-ENSOARG00000017561|intergenic_region|ENSOARG…	intergenic_region	chr17	71870814	0.0248053	G	GCCCGCGCGGCCCATCGCTGACACGCTCGCCCGCTC,GCCCGCGCGGCCCATCGCTGACACGCTCGCCCGCTCGAGCCCTCCCGGGGCCTTCACTCC,GCCCGCGCGGCCCATCGCTGACACGCTCGCCCGCTCGAGCCCTCCCGGGGCCTTCACTCCGGACACTCCC	AF=0.053,0.010,0.010	10	0	0	8	0	2	10	0	0	9	0	1	10	0	0	8	0	2	10	0	0	10	0	0	10	0	0	8	0	2
A|intergenic_region|MODIFIER|HIRA-MRPL40|ENSOARG00000017323-ENSOARG00000017561|intergenic_region|ENSOARG00000017323-ENSOARG00000017561|||n.71871018C>A||||||	intergenic_region	chr17	71871018	0.107142	C	A	AF=0.44	3	1	6	8	1	1	6	4	0	8	1	1	3	2	5	2	2	6	4	4	2	3	6	1	2	3	5	4	3	3
T|intergenic_region|MODIFIER|HIRA-MRPL40|ENSOARG00000017323-ENSOARG00000017561|intergenic_region|ENSOARG00000017323-ENSOARG00000017561|||n.71871140C>T||||||	intergenic_region	chr17	71871140	0.0362545	C	T	AF=0.061	9	1	0	8	2	0	10	0	0	10	0	0	8	1	1	7	3	0	9	1	0	10	0	0	10	0	0	8	2	0
T|intergenic_region|MODIFIER|HIRA-MRPL40|ENSOARG00000017323-ENSOARG00000017561|intergenic_region|ENSOARG00000017323-ENSOARG00000017561|||n.71871183C>T||||||	intergenic_region	chr17	71871183	0	C	T	AF=0.0049	9	1	0	10	0	0	10	0	0	10	0	0	10	0	0	10	0	0	10	0	0	10	0	0	10	0	0	10	0	0
G|intergenic_region|MODIFIER|HIRA-MRPL40|ENSOARG00000017323-ENSOARG00000017561|intergenic_region|ENSOARG00000017323-ENSOARG00000017561|||n.71871212A>G||||||	intergenic_region	chr17	71871212	0	A	G	AF=0.0050	10	0	0	10	0	0	10	0	0	10	0	0	10	0	0	10	0	0	10	0	0	10	0	0	10	0	0	9	1	0
A|intergenic_region|MODIFIER|HIRA-MRPL40|ENSOARG00000017323-ENSOARG00000017561|intergenic_region|ENSOARG00000017323-ENSOARG00000017561|||n.71871213G>A||||||	intergenic_region	chr17	71871213	0	G	A	AF=0.0050	10	0	0	10	0	0	10	0	0	10	0	0	10	0	0	10	0	0	10	0	0	10	0	0	10	0	0	9	1	0
A|intergenic_region|MODIFIER|HIRA-MRPL40|ENSOARG00000017323-ENSOARG00000017561|intergenic_region|ENSOARG00000017323-ENSOARG00000017561|||n.71871217G>A||||||	intergenic_region	chr17	71871217	0.0338983	G	A	AF=0.016	10	0	0	10	0	0	10	0	0	8	1	1	10	0	0	10	0	0	10	0	0	10	0	0	10	0	0	10	0	0
A|upstream_gene_variant|MODIFIER|MRPL40|ENSOARG00000017561|transcript|ENSOART00000019110.1|protein_coding||c.-4407G>A|||||4407|WARNING_TRANSCRIPT_NO_START_CODON,A|intergenic_region|MODIFIER|HIRA-MRPL40|ENSOARG00000017323-ENSOARG00000017561|intergenic_region|ENSOARG00000017323-ENSOARG00000017561|||n.71871813G>A||||||	upstream_gene_variant	chr17	71871813	0.150601	G	A	AF=0.43	3	2	5	8	1	1	7	3	0	9	0	1	2	3	5	3	1	6	5	2	3	3	5	2	2	3	5	4	3	3
T|upstream_gene_variant|MODIFIER|MRPL40|ENSOARG00000017561|transcript|ENSOART00000019110.1|protein_coding||c.-4380A>T|||||4380|WARNING_TRANSCRIPT_NO_START_CODON,C|upstream_gene_variant|MODIFIER|MRPL40|ENSOARG00000017561|transcript|ENSOART00000019110.1|protein_coding||c.-4380A>C|||||4380|WARNING_TRANSCRIPT_NO_START_CODON,T|intergenic_region|MODIFIER|HIRA-MRPL40|ENSOARG00000017323-ENSOARG0000001756…	upstream_gene_variant	chr17	71871840	0	A	T,C	AF=0.79,0.21	0	0	10	0	0	10	0	0	10	0	0	10	0	0	10	0	0	10	0	0	10	0	0	10	0	0	10	0	0	10
G|upstream_gene_variant|MODIFIER|MRPL40|ENSOARG00000017561|transcript|ENSOART00000019110.1|protein_coding||c.-4377T>G|||||4377|WARNING_TRANSCRIPT_NO_START_CODON,G|intergenic_region|MODIFIER|HIRA-MRPL40|ENSOARG00000017323-ENSOARG00000017561|intergenic_region|ENSOARG00000017323-ENSOARG00000017561|||n.71871843T>G||||||	upstream_gene_variant	chr17	71871843	0	T	G	AF=1	0	0	10	0	0	10	0	0	10	0	0	10	0	0	10	0	0	10	0	0	10	0	0	10	0	0	10	0	0	10
T|upstream_gene_variant|MODIFIER|MRPL40|ENSOARG00000017561|transcript|ENSOART00000019110.1|protein_coding||c.-4339C>T|||||4339|WARNING_TRANSCRIPT_NO_START_CODON,T|intergenic_region|MODIFIER|HIRA-MRPL40|ENSOARG00000017323-ENSOARG00000017561|intergenic_region|ENSOARG00000017323-ENSOARG00000017561|||n.71871881C>T||||||	upstream_gene_variant	chr17	71871881	0.0951635	C	T	AF=0.29	8	1	1	4	3	3	4	3	3	3	1	6	9	1	0	9	1	0	6	3	1	4	3	3	8	2	0	7	1	2
T|upstream_gene_variant|MODIFIER|MRPL40|ENSOARG00000017561|transcript|ENSOART00000019110.1|protein_coding||c.-4172C>T|||||4172|WARNING_TRANSCRIPT_NO_START_CODON,T|intergenic_region|MODIFIER|HIRA-MRPL40|ENSOARG00000017323-ENSOARG00000017561|intergenic_region|ENSOARG00000017323-ENSOARG00000017561|||n.71872048C>T||||||	upstream_gene_variant	chr17	71872048	0	C	T	AF=0.0050	10	0	0	10	0	0	10	0	0	10	0	0	10	0	0	10	0	0	10	0	0	9	1	0	10	0	0	10	0	0
A|upstream_gene_variant|MODIFIER|MRPL40|ENSOARG00000017561|transcript|ENSOART00000019110.1|protein_coding||c.-3894G>A|||||3894|WARNING_TRANSCRIPT_NO_START_CODON,A|intergenic_region|MODIFIER|HIRA-MRPL40|ENSOARG00000017323-ENSOARG00000017561|intergenic_region|ENSOARG00000017323-ENSOARG00000017561|||n.71872326G>A||||||	upstream_gene_variant	chr17	71872326	0.0981529	G	A	AF=0.21	8	1	1	6	3	1	5	4	1	4	1	5	8	2	0	10	0	0	7	2	1	5	4	1	9	1	0	8	1	1
G|upstream_gene_variant|MODIFIER|MRPL40|ENSOARG00000017561|transcript|ENSOART00000019110.1|protein_coding||c.-3412A>G|||||3412|WARNING_TRANSCRIPT_NO_START_CODON,G|intergenic_region|MODIFIER|HIRA-MRPL40|ENSOARG00000017323-ENSOARG00000017561|intergenic_region|ENSOARG00000017323-ENSOARG00000017561|||n.71872808A>G||||||	upstream_gene_variant	chr17	71872808	0.0702933	A	G	AF=0.84	0	1	9	1	2	7	1	5	4	2	2	6	0	1	9	1	1	8	1	2	7	0	2	8	0	2	8	1	0	9
A|upstream_gene_variant|MODIFIER|MRPL40|ENSOARG00000017561|transcript|ENSOART00000019110.1|protein_coding||c.-3391G>A|||||3391|WARNING_TRANSCRIPT_NO_START_CODON,A|intergenic_region|MODIFIER|HIRA-MRPL40|ENSOARG00000017323-ENSOARG00000017561|intergenic_region|ENSOARG00000017323-ENSOARG00000017561|||n.71872829G>A||||||	upstream_gene_variant	chr17	71872829	0	G	A	AF=0.015	8	1	1	10	0	0	10	0	0	10	0	0	10	0	0	10	0	0	10	0	0	10	0	0	10	0	0	10	0	0
T|upstream_gene_variant|MODIFIER|MRPL40|ENSOARG00000017561|transcript|ENSOART00000019110.1|protein_coding||c.-3228C>T|||||3228|WARNING_TRANSCRIPT_NO_START_CODON,T|intergenic_region|MODIFIER|HIRA-MRPL40|ENSOARG00000017323-ENSOARG00000017561|intergenic_region|ENSOARG00000017323-ENSOARG00000017561|||n.71872992C>T||||||	upstream_gene_variant	chr17	71872992	0	C	T	AF=0.0050	10	0	0	10	0	0	9	1	0	10	0	0	10	0	0	10	0	0	10	0	0	10	0	0	10	0	0	10	0	0
A|upstream_gene_variant|MODIFIER|MRPL40|ENSOARG00000017561|transcript|ENSOART00000019110.1|protein_coding||c.-3227G>A|||||3227|WARNING_TRANSCRIPT_NO_START_CODON,A|intergenic_region|MODIFIER|HIRA-MRPL40|ENSOARG00000017323-ENSOARG00000017561|intergenic_region|ENSOARG00000017323-ENSOARG00000017561|||n.71872993G>A||||||	upstream_gene_variant	chr17	71872993	0.199864	G	A	AF=0.41	5	1	4	9	0	1	9	1	0	8	1	1	3	3	4	0	3	7	5	3	2	3	3	4	2	3	5	4	5	1
T|upstream_gene_variant|MODIFIER|MRPL40|ENSOARG00000017561|transcript|ENSOART00000019110.1|protein_coding||c.-3165G>T|||||3165|WARNING_TRANSCRIPT_NO_START_CODON,T|intergenic_region|MODIFIER|HIRA-MRPL40|ENSOARG00000017323-ENSOARG00000017561|intergenic_region|ENSOARG00000017323-ENSOARG00000017561|||n.71873055G>T||||||	upstream_gene_variant	chr17	71873055	0	G	T	AF=0.0049	10	0	0	9	1	0	10	0	0	10	0	0	10	0	0	10	0	0	10	0	0	10	0	0	10	0	0	10	0	0
T|upstream_gene_variant|MODIFIER|MRPL40|ENSOARG00000017561|transcript|ENSOART00000019110.1|protein_coding||c.-3089C>T|||||3089|WARNING_TRANSCRIPT_NO_START_CODON,T|intergenic_region|MODIFIER|HIRA-MRPL40|ENSOARG00000017323-ENSOARG00000017561|intergenic_region|ENSOARG00000017323-ENSOARG00000017561|||n.71873131C>T||||||	upstream_gene_variant	chr17	71873131	0	C	T	AF=1	0	0	10	0	0	10	0	0	10	0	0	10	0	0	10	0	0	10	0	0	10	0	0	10	0	0	10	0	0	10
GTAC|upstream_gene_variant|MODIFIER|MRPL40|ENSOARG00000017561|transcript|ENSOART00000019110.1|protein_coding||c.-3027_-3026insTAC|||||3026|WARNING_TRANSCRIPT_NO_START_CODON,GTAC|intergenic_region|MODIFIER|HIRA-MRPL40|ENSOARG00000017323-ENSOARG00000017561|intergenic_region|ENSOARG00000017323-ENSOARG00000017561|||n.71873193_71873194insTAC||||||	upstream_gene_variant	chr17	71873193	0	G	GTAC	AF=1	0	0	10	0	0	10	0	0	10	0	0	10	0	0	10	0	0	10	0	0	10	0	0	10	0	0	10	0	0	10
CT|upstream_gene_variant|MODIFIER|MRPL40|ENSOARG00000017561|transcript|ENSOART00000019110.1|protein_coding||c.-2866_-2865insT|||||2865|WARNING_TRANSCRIPT_NO_START_CODON,CTCCCGCCA|upstream_gene_variant|MODIFIER|MRPL40|ENSOARG00000017561|transcript|ENSOART00000019110.1|protein_coding||c.-2866_-2865insTCCCGCCA|||||2865|WARNING_TRANSCRIPT_NO_START_CODON,CT|intergenic_region|MODIFIER|HIRA-MRPL40|ENSOA…	upstream_gene_variant	chr17	71873354	0	C	CT,CTCCCGCCA	AF=0.989,0.011	0	0	10	0	0	10	0	0	10	0	0	10	0	0	10	0	0	10	0	0	10	0	0	10	0	0	10	0	0	10
CCCGCCAT|upstream_gene_variant|MODIFIER|MRPL40|ENSOARG00000017561|transcript|ENSOART00000019110.1|protein_coding||c.-2865_-2864insCCGCCAT|||||2864|WARNING_TRANSCRIPT_NO_START_CODON,CCCGCCAT|intergenic_region|MODIFIER|HIRA-MRPL40|ENSOARG00000017323-ENSOARG00000017561|intergenic_region|ENSOARG00000017323-ENSOARG00000017561|||n.71873355_71873356insCCGCCAT||||||	upstream_gene_variant	chr17	71873355	0	C	CCCGCCAT	AF=1	0	0	10	0	0	10	0	0	10	0	0	10	0	0	10	0	0	10	0	0	10	0	0	10	0	0	10	0	0	10
G|upstream_gene_variant|MODIFIER|MRPL40|ENSOARG00000017561|transcript|ENSOART00000019110.1|protein_coding||c.-2848_-2846delGTA|||||2848|WARNING_TRANSCRIPT_NO_START_CODON,G|intergenic_region|MODIFIER|HIRA-MRPL40|ENSOARG00000017323-ENSOARG00000017561|intergenic_region|ENSOARG00000017323-ENSOARG00000017561|||n.71873372_71873374delGTA||||||	upstream_gene_variant	chr17	71873371	0.00174589	GGTA	G	AF=0.903	2	0	8	0	1	9	0	0	10	1	1	8	2	0	8	1	0	9	0	0	10	1	0	9	0	0	10	1	0	9
GCGC|upstream_gene_variant|MODIFIER|MRPL40|ENSOARG00000017561|transcript|ENSOART00000019110.1|protein_coding||c.-2841_-2840insCGC|||||2840|WARNING_TRANSCRIPT_NO_START_CODON,GCGC|intergenic_region|MODIFIER|HIRA-MRPL40|ENSOARG00000017323-ENSOARG00000017561|intergenic_region|ENSOARG00000017323-ENSOARG00000017561|||n.71873379_71873380insCGC||||||	upstream_gene_variant	chr17	71873379	0	G	GCGC	AF=1	0	0	10	0	0	10	0	0	10	0	0	10	0	0	10	0	0	10	0	0	10	0	0	10	0	0	10	0	0	10
GACCAGC|upstream_gene_variant|MODIFIER|MRPL40|ENSOARG00000017561|transcript|ENSOART00000019110.1|protein_coding||c.-2824_-2823insACCA|||||2823|WARNING_TRANSCRIPT_NO_START_CODON,G|upstream_gene_variant|MODIFIER|MRPL40|ENSOARG00000017561|transcript|ENSOART00000019110.1|protein_coding||c.-2823_-2822delGC|||||2823|WARNING_TRANSCRIPT_NO_START_CODON,GACCAGC|intergenic_region|MODIFIER|HIRA-MRPL40|ENSOAR…	upstream_gene_variant	chr17	71873396	0	GGC	GACCAGC,G	AF=0.990,0.010	0	0	10	0	0	10	0	0	10	0	0	10	0	0	10	0	0	10	0	0	10	0	0	10	0	0	10	0	0	10
G|upstream_gene_variant|MODIFIER|MRPL40|ENSOARG00000017561|transcript|ENSOART00000019110.1|protein_coding||c.-2820C>G|||||2820|WARNING_TRANSCRIPT_NO_START_CODON,CCAGCTG|upstream_gene_variant|MODIFIER|MRPL40|ENSOARG00000017561|transcript|ENSOART00000019110.1|protein_coding||c.-2820_-2819insCAGCTG|||||2819|WARNING_TRANSCRIPT_NO_START_CODON,G|intergenic_region|MODIFIER|HIRA-MRPL40|ENSOARG00000017323…	upstream_gene_variant	chr17	71873400	0	C	G,CCAGCTG	AF=0.990,0.010	0	0	10	0	0	10	0	0	10	0	0	10	0	0	10	0	0	10	0	0	10	0	0	10	0	0	10	0	0	10
CAGCTGACT|upstream_gene_variant|MODIFIER|MRPL40|ENSOARG00000017561|transcript|ENSOART00000019110.1|protein_coding||c.-2497_-2496insAGCTGACT|||||2496|WARNING_TRANSCRIPT_NO_START_CODON,CAGCTGACT|intergenic_region|MODIFIER|HIRA-MRPL40|ENSOARG00000017323-ENSOARG00000017561|intergenic_region|ENSOARG00000017323-ENSOARG00000017561|||n.71873723_71873724insAGCTGACT||||||	upstream_gene_variant	chr17	71873723	0	C	CAGCTGACT	AF=1	0	0	10	0	0	10	0	0	10	0	0	10	0	0	10	0	0	10	0	0	10	0	0	10	0	0	10	0	0	10
G|upstream_gene_variant|MODIFIER|MRPL40|ENSOARG00000017561|transcript|ENSOART00000019110.1|protein_coding||c.-2385C>G|||||2385|WARNING_TRANSCRIPT_NO_START_CODON,G|intergenic_region|MODIFIER|HIRA-MRPL40|ENSOARG00000017323-ENSOARG00000017561|intergenic_region|ENSOARG00000017323-ENSOARG00000017561|||n.71873835C>G||||||	upstream_gene_variant	chr17	71873835	0	C	G	AF=0.0050	10	0	0	10	0	0	10	0	0	10	0	0	10	0	0	9	1	0	10	0	0	10	0	0	10	0	0	10	0	0
T|upstream_gene_variant|MODIFIER|MRPL40|ENSOARG00000017561|transcript|ENSOART00000019110.1|protein_coding||c.-2212C>T|||||2212|WARNING_TRANSCRIPT_NO_START_CODON,T|intergenic_region|MODIFIER|HIRA-MRPL40|ENSOARG00000017323-ENSOARG00000017561|intergenic_region|ENSOARG00000017323-ENSOARG00000017561|||n.71874008C>T||||||	upstream_gene_variant	chr17	71874008	0.000229043	C	T	AF=0.015	10	0	0	10	0	0	10	0	0	9	0	1	10	0	0	10	0	0	10	0	0	9	1	0	10	0	0	10	0	0
A|upstream_gene_variant|MODIFIER|MRPL40|ENSOARG00000017561|transcript|ENSOART00000019110.1|protein_coding||c.-2116G>A|||||2116|WARNING_TRANSCRIPT_NO_START_CODON,A|intergenic_region|MODIFIER|HIRA-MRPL40|ENSOARG00000017323-ENSOARG00000017561|intergenic_region|ENSOARG00000017323-ENSOARG00000017561|||n.71874104G>A||||||	upstream_gene_variant	chr17	71874104	0.21927	G	A	AF=0.63	1	2	7	6	1	3	5	3	2	7	0	3	0	2	8	0	1	9	5	1	4	3	3	4	0	3	7	2	1	7
T|upstream_gene_variant|MODIFIER|MRPL40|ENSOARG00000017561|transcript|ENSOART00000019110.1|protein_coding||c.-2091C>T|||||2091|WARNING_TRANSCRIPT_NO_START_CODON,T|intergenic_region|MODIFIER|HIRA-MRPL40|ENSOARG00000017323-ENSOARG00000017561|intergenic_region|ENSOARG00000017323-ENSOARG00000017561|||n.71874129C>T||||||	upstream_gene_variant	chr17	71874129	0	C	T	AF=1	0	0	10	0	0	10	0	0	10	0	0	10	0	0	10	0	0	10	0	0	10	0	0	10	0	0	10	0	0	10
C|upstream_gene_variant|MODIFIER|MRPL40|ENSOARG00000017561|transcript|ENSOART00000019110.1|protein_coding||c.-1997G>C|||||1997|WARNING_TRANSCRIPT_NO_START_CODON,C|intergenic_region|MODIFIER|HIRA-MRPL40|ENSOARG00000017323-ENSOARG00000017561|intergenic_region|ENSOARG00000017323-ENSOARG00000017561|||n.71874223G>C||||||	upstream_gene_variant	chr17	71874223	0.189265	G	C	AF=0.45	5	0	5	7	2	1	7	3	0	8	1	1	2	3	5	1	3	6	4	4	2	3	4	3	1	4	5	3	3	4
TA|upstream_gene_variant|MODIFIER|MRPL40|ENSOARG00000017561|transcript|ENSOART00000019110.1|protein_coding||c.-1765_-1764insA|||||1764|WARNING_TRANSCRIPT_NO_START_CODON,TA|intergenic_region|MODIFIER|HIRA-MRPL40|ENSOARG00000017323-ENSOARG00000017561|intergenic_region|ENSOARG00000017323-ENSOARG00000017561|||n.71874455_71874456insA||||||	upstream_gene_variant	chr17	71874455	0	T	TA	AF=1	0	0	10	0	0	10	0	0	10	0	0	10	0	0	10	0	0	10	0	0	10	0	0	10	0	0	10	0	0	10
G|upstream_gene_variant|MODIFIER|MRPL40|ENSOARG00000017561|transcript|ENSOART00000019110.1|protein_coding||c.-1761C>G|||||1761|WARNING_TRANSCRIPT_NO_START_CODON,G|intergenic_region|MODIFIER|HIRA-MRPL40|ENSOARG00000017323-ENSOARG00000017561|intergenic_region|ENSOARG00000017323-ENSOARG00000017561|||n.71874459C>G||||||	upstream_gene_variant	chr17	71874459	0	C	G	AF=1	0	0	10	0	0	10	0	0	10	0	0	10	0	0	10	0	0	10	0	0	10	0	0	10	0	0	10	0	0	10
A|upstream_gene_variant|MODIFIER|MRPL40|ENSOARG00000017561|transcript|ENSOART00000019110.1|protein_coding||c.-1648G>A|||||1648|WARNING_TRANSCRIPT_NO_START_CODON,A|intergenic_region|MODIFIER|HIRA-MRPL40|ENSOARG00000017323-ENSOARG00000017561|intergenic_region|ENSOARG00000017323-ENSOARG00000017561|||n.71874572G>A||||||	upstream_gene_variant	chr17	71874572	0.165539	G	A	AF=0.23	8	1	1	8	1	1	6	1	3	3	1	6	9	0	1	10	0	0	6	2	2	5	3	2	9	1	0	6	3	1
A|upstream_gene_variant|MODIFIER|MRPL40|ENSOARG00000017561|transcript|ENSOART00000019110.1|protein_coding||c.-1559G>A|||||1559|WARNING_TRANSCRIPT_NO_START_CODON,A|intergenic_region|MODIFIER|HIRA-MRPL40|ENSOARG00000017323-ENSOARG00000017561|intergenic_region|ENSOARG00000017323-ENSOARG00000017561|||n.71874661G>A||||||	upstream_gene_variant	chr17	71874661	0.118007	G	A	AF=0.22	8	1	1	5	4	1	7	1	2	4	1	5	8	2	0	10	0	0	5	3	2	7	2	1	8	2	0	7	2	1
C|upstream_gene_variant|MODIFIER|MRPL40|ENSOARG00000017561|transcript|ENSOART00000019110.1|protein_coding||c.-1532G>C|||||1532|WARNING_TRANSCRIPT_NO_START_CODON,C|intergenic_region|MODIFIER|HIRA-MRPL40|ENSOARG00000017323-ENSOARG00000017561|intergenic_region|ENSOARG00000017323-ENSOARG00000017561|||n.71874688G>C||||||	upstream_gene_variant	chr17	71874688	0.107993	G	C	AF=0.21	8	0	2	5	4	1	7	1	2	5	0	5	9	1	0	10	0	0	5	4	1	8	1	1	8	2	0	7	2	1
G|splice_region_variant&intron_variant|LOW|MRPL40|ENSOARG00000017561|transcript|ENSOART00000019110.1|protein_coding|1/2|c.137+3A>G||||||WARNING_TRANSCRIPT_NO_START_CODON	splice_region_variant&intron_variant	chr17	71876359	0.00840336	A	G	AF=0.010	10	0	0	10	0	0	10	0	0	10	0	0	9	0	1	10	0	0	10	0	0	10	0	0	10	0	0	10	0	0
