# Supplementary material for: Single Nucleotide Polymorphisms in the HIRA Gene Affect Litter Size in Small Tail Han Sheep
Source: Animals (Basel). 2018 May 4;8(5):71. doi: 10.3390/ani8050071 (PMC5981282; doi:10.3390/ani8050071)
Supplement: Supplementary file 1 [file animals-08-00071-s001.zip › Additional files/ZH.xlsx]

## Sheet: Sheet1
win	start	end	summaf1	summaf2	summajorF1	summajorF2	Hp1	Hp2	ZH1	ZH2
1	1	20000	36.6551	32.1417	112.345	116.858	0.370975	0.335828	0.337114	0.335828
2	10001	30000	29.0346	27.0917	96.9654	98.9083	0.354667	0.335786	0.336265	0.335786
3	20001	40000	14.0173	15.5334	72.9827	71.4666	0.270318	0.333478	0.331873	0.333478
4	30001	50000	11.2932	12.8251	70.7068	69.1749	0.237509	0.331941	0.330165	0.331941
5	40001	60000	20.9141	22.1082	74.0859	72.8918	0.343366	0.336806	0.335676	0.336806
6	50001	70000	32.3798	33.0499	82.6202	81.9501	0.404571	0.339545	0.338863	0.339545
7	60001	80000	26.725	27.3335	71.275	70.6665	0.396673	0.339161	0.338452	0.339161
8	70001	90000	17.8281	18.8086	62.172	61.1914	0.346376	0.336939	0.335833	0.336939
9	80001	100000	11.9656	14.6498	61.0344	58.3502	0.274089	0.334912	0.33207	0.334912
10	90001	110000	8.01716	13.258	86.9828	81.742	0.154539	0.330703	0.325846	0.330703
11	100001	120000	9.29289	13.1331	106.707	102.867	0.147387	0.328649	0.325473	0.328649
12	110001	130000	12.5517	12.8083	79.4483	79.1917	0.235636	0.330678	0.330068	0.330678
13	120001	140000	16.4659	16.4503	58.5341	58.5497	0.34269	0.336041	0.335641	0.336041
14	130001	150000	19.5693	20.1421	72.4307	71.858	0.334929	0.336018	0.335237	0.336018
15	140001	160000	23.2244	23.3085	86.7756	86.6915	0.333109	0.335599	0.335142	0.335599
16	150001	170000	23.725	22.0665	85.275	86.9335	0.340569	0.335022	0.335531	0.335022
17	160001	180000	27.4143	25.4578	95.5857	97.5422	0.34641	0.335301	0.335835	0.335301
18	170001	190000	26.6551	26.8247	98.3449	98.1753	0.335538	0.335761	0.335269	0.335761
19	180001	200000	24.2414	21.7414	100.759	103.259	0.312644	0.333166	0.334077	0.333166
20	190001	210000	30.6551	22.6416	118.345	126.358	0.326821	0.33162	0.334815	0.33162
21	200001	220000	24.3963	20.4501	89.6037	93.5499	0.336411	0.333534	0.335314	0.333534
22	210001	230000	16.5171	16.7581	61.4829	61.2419	0.333833	0.335776	0.33518	0.335776
23	220001	240000	29.172	26.4163	121.828	124.584	0.311738	0.333235	0.33403	0.333235
24	230001	250000	36.9997	34.6577	149	151.342	0.318706	0.333994	0.334392	0.333994
25	240001	260000	25.397	26.358	105.603	104.642	0.312569	0.334945	0.334073	0.334945
26	250001	270000	13.4831	14.4752	63.5169	62.5248	0.288887	0.334102	0.33284	0.334102
27	260001	280000	11.9485	11.1753	47.0515	47.8247	0.323007	0.334195	0.334616	0.334195
28	270001	290000	19.0171	16.45	53.9829	56.55	0.385287	0.336389	0.337859	0.336389
29	280001	300000	25.5856	21.2084	59.4144	63.7916	0.420804	0.337714	0.339708	0.337714
30	290001	310000	28.6028	23.9753	70.3972	75.0247	0.410888	0.337325	0.339192	0.337325
31	300001	320000	40.0343	35.475	100.966	105.525	0.406629	0.337823	0.33897	0.337823
32	310001	330000	51.8626	45.3498	128.137	134.65	0.410218	0.337841	0.339157	0.337841
33	320001	340000	64.759	55.5333	154.241	163.467	0.416526	0.337925	0.339485	0.337925
34	330001	350000	63.2244	55.8419	157.776	165.158	0.408479	0.337879	0.339066	0.337879
35	340001	360000	35.2243	31.7586	103.776	107.241	0.378389	0.336568	0.3375	0.336568
36	350001	370000	28.5857	30.3833	108.414	106.617	0.330236	0.336183	0.334993	0.336183
37	360001	380000	30.1894	33.3334	112.811	109.667	0.333091	0.336828	0.335141	0.336828
38	370001	390000	26.8451	26.6586	87.1549	87.3414	0.360062	0.336869	0.336546	0.336869
39	380001	400000	29.7584	28.6415	97.2416	98.3585	0.358827	0.3364	0.336481	0.3364
40	390001	410000	37.6549	37.0833	113.345	113.917	0.374369	0.337507	0.33729	0.337507
41	400001	420000	42.5007	43.017	106.499	105.983	0.407756	0.339603	0.339029	0.339603
42	410001	430000	29.2593	30.9167	97.7407	96.0833	0.354619	0.337393	0.336262	0.337393
43	420001	440000	38.2412	47.7579	186.759	177.242	0.282148	0.335621	0.332489	0.335621
44	430001	450000	48.7412	61.058	209.259	196.942	0.306458	0.337025	0.333755	0.337025
45	440001	460000	43.6898	52.0417	178.31	169.958	0.316141	0.336901	0.334259	0.336901
46	450001	470000	29.1379	36.9333	151.862	144.067	0.270135	0.335121	0.331864	0.335121
47	460001	480000	21.6205	26.1581	122.379	117.842	0.255199	0.333685	0.331086	0.333685
48	470001	490000	36.1206	38.6081	132.879	130.392	0.336101	0.336566	0.335298	0.336566
49	480001	500000	39.7066	40.9081	141.293	140.092	0.342497	0.336428	0.335631	0.336428
50	490001	510000	42.3965	42.2915	169.603	169.708	0.31998	0.334837	0.334459	0.334837
51	500001	520000	56.5868	53.667	178.413	181.333	0.365625	0.336562	0.336835	0.336562
52	510001	530000	68.2421	60.3169	181.758	189.683	0.396913	0.337276	0.338464	0.337276
53	520001	540000	65.7248	60.0914	189.275	194.909	0.382624	0.336969	0.33772	0.336969
54	530001	550000	52.4826	49.7327	179.517	182.267	0.350087	0.335747	0.336026	0.335747
55	540001	560000	35.3955	32.9497	134.605	137.05	0.329716	0.334478	0.334966	0.334478
56	550001	570000	27.8273	27.1749	110.173	110.825	0.321971	0.334675	0.334562	0.334675
57	560001	580000	31.707	31.242	122.293	122.758	0.326998	0.335048	0.334824	0.335048
58	570001	590000	37.2068	36.0502	148.793	149.95	0.320044	0.334478	0.334462	0.334478
59	580001	600000	55.2068	51.5834	210.793	214.417	0.328939	0.334485	0.334925	0.334485
60	590001	610000	75.8268	77.7007	263.173	261.299	0.347292	0.336609	0.335881	0.336609
61	600001	620000	80.0853	85.9261	278.915	273.074	0.346629	0.337172	0.335846	0.337172
62	610001	630000	62.3097	62.3424	232.69	232.658	0.333211	0.335565	0.335148	0.335565
63	620001	640000	44.7238	41.884	171.276	174.116	0.328366	0.334484	0.334895	0.334484
64	630001	650000	38.241	36.2589	140.759	142.741	0.335992	0.335029	0.335292	0.335029
65	640001	660000	43.7931	39.7834	142.207	146.217	0.360023	0.335719	0.336544	0.335719
66	650001	670000	75.5014	57.1254	194.499	212.875	0.402878	0.33558	0.338775	0.33558
67	660001	680000	61.07	44.1338	163.93	180.866	0.395504	0.334627	0.338391	0.334627
68	670001	690000	22.5517	19.4753	86.4483	89.5247	0.32818	0.333486	0.334886	0.333486
69	680001	700000	30.1727	25.2837	126.827	131.716	0.310497	0.332271	0.333965	0.332271
70	690001	710000	37.7242	30.717	155.276	162.283	0.314513	0.332137	0.334174	0.332137
71	700001	720000	27.0169	24.0165	111.983	114.984	0.313176	0.333087	0.334105	0.333087
72	710001	730000	25.1548	24.7247	98.8452	99.2753	0.323417	0.334831	0.334638	0.334831
73	720001	740000	47.517	45.4755	151.483	153.524	0.363527	0.33657	0.336726	0.33657
74	730001	750000	56.5519	55.017	163.448	164.983	0.381955	0.337744	0.337685	0.337744
75	740001	760000	52.4824	53.3328	161.518	160.667	0.3702	0.337699	0.337073	0.337699
76	750001	770000	68.9473	70.0831	226.053	224.917	0.35819	0.337075	0.336448	0.337075
77	760001	780000	70.8786	72.0668	226.121	224.933	0.363391	0.33735	0.336719	0.33735
78	770001	790000	54.9824	55.4163	195.018	194.584	0.343121	0.336177	0.335664	0.336177
79	780001	800000	41.4999	47.0164	208.5	202.984	0.276888	0.334107	0.332215	0.334107
80	790001	810000	33.5682	40.8083	194.432	187.192	0.251105	0.333507	0.330873	0.333507
81	800001	820000	45.2224	51.608	197.778	191.392	0.302934	0.335628	0.333571	0.335628
82	810001	830000	53.0329	57.408	224.967	220.592	0.308749	0.335272	0.333874	0.335272
83	820001	840000	46.9297	44.9663	223.07	225.034	0.287205	0.332657	0.332752	0.332657
84	830001	850000	33.5509	36.8664	181.449	178.134	0.263398	0.332998	0.331513	0.332998
85	840001	860000	26.7063	37.1333	156.294	145.867	0.249278	0.335051	0.330778	0.335051
86	850001	870000	32.6201	43.6167	154.38	143.383	0.28802	0.336836	0.332795	0.336836
87	860001	880000	33.4308	39.3586	140.569	134.641	0.310434	0.336438	0.333962	0.336438
88	870001	890000	31.1708	32.9585	159.829	158.042	0.273129	0.333072	0.33202	0.333072
89	880001	900000	43.8258	46.4581	214.174	211.542	0.282025	0.33358	0.332483	0.33358
90	890001	910000	51.1718	52.258	239.828	238.742	0.289851	0.333547	0.33289	0.333547
91	900001	920000	56.4656	51.6412	213.534	218.359	0.330792	0.334314	0.335022	0.334314
92	910001	930000	79.1739	72.4327	243.826	250.567	0.370073	0.336327	0.337067	0.336327
93	920001	940000	70.156	68.7914	252.844	254.209	0.34005	0.335664	0.335504	0.335664
94	930001	950000	44.3618	46.4337	196.638	194.566	0.300381	0.334405	0.333438	0.334405
95	940001	960000	43.0515	43.6918	158.948	158.308	0.335407	0.335862	0.335262	0.335862
96	950001	970000	48.3795	48.2995	146.62	146.701	0.373093	0.337618	0.337224	0.337618
97	960001	980000	50.4828	52.6663	157.517	155.334	0.367599	0.337906	0.336938	0.337906
98	970001	990000	61.0519	64.8662	187.948	184.134	0.370142	0.338276	0.33707	0.338276
99	980001	1000000	75.31	81.2328	250.69	244.767	0.355291	0.337697	0.336297	0.337697
100	990001	1010000	62.8612	68.5913	251.139	245.409	0.320234	0.335989	0.334472	0.335989
101	1000001	1020000	35.5685	39.15	197.431	193.85	0.258702	0.33276	0.331269	0.33276
102	1010001	1030000	32.6548	37.509	174.345	169.491	0.265733	0.333655	0.331635	0.333655
103	1020001	1040000	31.81	34.7253	131.19	128.275	0.314137	0.335668	0.334155	0.335668
104	1030001	1050000	20.3788	21.5833	84.6212	83.4167	0.31283	0.335214	0.334087	0.335214
105	1040001	1060000	19.2237	20.1831	91.7763	90.8169	0.286386	0.333697	0.33271	0.333697
106	1050001	1070000	19.8447	19.9665	105.155	105.034	0.267107	0.332178	0.331706	0.332178
107	1060001	1080000	22.034	25.0834	122.966	119.917	0.257735	0.333102	0.331218	0.333102
108	1070001	1090000	40.8273	42.7083	147.173	145.292	0.340011	0.336494	0.335502	0.336494
109	1080001	1100000	56.5865	55.2002	168.413	169.8	0.376491	0.337494	0.337401	0.337494
110	1090001	1110000	61	59.975	198	199.025	0.360102	0.336742	0.336548	0.336742
111	1100001	1120000	71.9134	70.9916	230.087	231.008	0.362842	0.336937	0.33669	0.336937
112	1110001	1130000	70.7757	74.8921	232.224	228.108	0.358044	0.337591	0.336441	0.337591
113	1120001	1140000	67.138	80.1839	211.862	198.816	0.365462	0.339545	0.336827	0.339545
114	1130001	1150000	72.0519	80.5834	201.948	193.417	0.387627	0.339838	0.337981	0.339838
115	1140001	1160000	54.9827	54.825	191.017	191.175	0.347103	0.336247	0.335871	0.336247
116	1150001	1170000	28.7929	29.992	163.207	162.008	0.254948	0.331927	0.331073	0.331927
117	1160001	1180000	35.6208	37.3585	152.379	150.642	0.307145	0.334789	0.333791	0.334789
118	1170001	1190000	42.8793	41.3503	151.121	152.65	0.344348	0.335674	0.335728	0.335674
119	1180001	1200000	41.1721	39.5923	195.828	197.408	0.287085	0.332693	0.332746	0.332693
120	1190001	1210000	47.1716	49.3252	241.828	239.675	0.273163	0.332943	0.332021	0.332943
121	1200001	1220000	50.137	48.2331	201.863	203.767	0.318746	0.334323	0.334395	0.334323
122	1210001	1230000	52.9824	46.3831	192.018	198.617	0.338977	0.334189	0.335448	0.334189
123	1220001	1240000	61.121	57.5328	205.879	209.467	0.353029	0.335814	0.336179	0.335814
124	1230001	1250000	65.4313	66.733	210.569	209.267	0.361736	0.337304	0.336633	0.337304
125	1240001	1260000	64.0173	63.3501	226.983	227.65	0.34319	0.335945	0.335667	0.335945
126	1250001	1270000	64.1718	61.2169	252.828	255.783	0.32291	0.334433	0.334611	0.334433
127	1260001	1280000	55.6541	53.8751	227.346	229.125	0.315967	0.334257	0.33425	0.334257
128	1270001	1290000	46.637	43.6081	180.363	183.392	0.32648	0.334368	0.334797	0.334368
129	1280001	1300000	48.0514	47.0994	176.949	177.901	0.335906	0.335445	0.335288	0.335445
130	1290001	1310000	48.8623	49.8081	188.138	187.192	0.327328	0.335495	0.334841	0.335495
131	1300001	1320000	48.4654	49.7086	217.535	216.291	0.298007	0.334029	0.333315	0.334029
132	1310001	1330000	49.4477	49.3421	233.552	233.658	0.288394	0.333195	0.332814	0.333195
133	1320001	1340000	51.7228	46.8671	203.277	208.133	0.323385	0.333827	0.334636	0.333827
134	1330001	1350000	48.5506	44.6251	183.449	187.375	0.330952	0.334384	0.33503	0.334384
135	1340001	1360000	42.4473	42.8584	194.553	194.142	0.294049	0.333631	0.333109	0.333631
136	1350001	1370000	43.3616	44.5588	176.638	175.441	0.316501	0.335028	0.334278	0.335028
137	1360001	1380000	43.9838	52.2169	165.016	156.783	0.33232	0.337731	0.335101	0.337731
138	1370001	1390000	60.2771	72.308	190.723	178.692	0.364954	0.339575	0.3368	0.339575
139	1380001	1400000	62.8111	67.9748	170.189	165.025	0.393809	0.339736	0.338303	0.339736
140	1390001	1410000	55.7247	55.6331	171.275	171.367	0.370442	0.33748	0.337086	0.33748
141	1400001	1420000	61.8282	60.6251	191.172	192.375	0.369317	0.337187	0.337027	0.337187
142	1410001	1430000	45.6209	44.9252	150.379	151.075	0.357165	0.336609	0.336395	0.336609
143	1420001	1440000	46.8968	41.5166	153.103	158.483	0.359002	0.335338	0.33649	0.335338
144	1430001	1450000	47.6902	40.8664	136.31	143.134	0.384017	0.336202	0.337793	0.336202
145	1440001	1460000	35.8107	30.0078	111.189	116.992	0.368529	0.335126	0.336986	0.335126
146	1450001	1470000	28.5519	24.1665	106.448	110.834	0.33353	0.333509	0.335164	0.333509
147	1460001	1480000	23.2417	19.6418	95.7583	99.3582	0.314326	0.332554	0.334164	0.332554
148	1470001	1490000	45.3452	46.1751	148.655	147.825	0.358209	0.337099	0.336449	0.337099
149	1480001	1500000	43.9315	48.1166	148.069	143.883	0.352912	0.337771	0.336173	0.337771
150	1490001	1510000	23.5349	22.4583	76.4651	77.5417	0.359919	0.336346	0.336538	0.336346
151	1500001	1520000	39.9317	42.6084	124.068	121.392	0.368401	0.338241	0.33698	0.338241
152	1510001	1530000	70.828	74.8247	233.172	229.175	0.357408	0.337536	0.336407	0.337536
153	1520001	1540000	75.2071	70.6829	267.793	272.317	0.342373	0.335246	0.335625	0.335246
154	1530001	1550000	55.1556	50.8667	196.844	201.133	0.341933	0.334985	0.335602	0.334985
155	1540001	1560000	36.4657	36.2253	114.534	114.775	0.36635	0.337202	0.336873	0.337202
156	1550001	1570000	29.2066	31.2334	125.793	123.767	0.305848	0.334963	0.333723	0.334963
157	1560001	1580000	45.3615	44.3255	203.638	204.674	0.297974	0.333442	0.333313	0.333442
158	1570001	1590000	53.5	48.4089	246.5	251.591	0.293061	0.332294	0.333057	0.332294
159	1580001	1600000	49.6552	44.6671	204.345	209.333	0.314551	0.333296	0.334176	0.333296
160	1590001	1610000	59.2938	53.0833	206.706	212.917	0.346441	0.334842	0.335836	0.334842
161	1600001	1620000	50.5352	47.4833	209.465	212.517	0.313176	0.33375	0.334105	0.33375
162	1610001	1630000	35.6382	33.1843	142.362	144.816	0.320258	0.334	0.334473	0.334
163	1620001	1640000	55.6732	45.384	139.327	149.616	0.407983	0.336808	0.33904	0.336808
164	1630001	1650000	76.4315	67.9666	182.569	191.033	0.416034	0.338372	0.33946	0.338372
165	1640001	1660000	49.6377	50.5085	131.362	130.492	0.398066	0.339168	0.338524	0.339168
166	1650001	1670000	21.8273	21.9251	75.1727	75.0749	0.348776	0.336429	0.335958	0.336429
167	1660001	1680000	25.1891	27.9498	119.811	117.05	0.28708	0.33441	0.332746	0.33441
168	1670001	1690000	37.3439	49.258	191.656	179.742	0.272962	0.335791	0.332011	0.335791
169	1680001	1700000	33.9298	44.0915	200.07	189.909	0.247949	0.33413	0.330709	0.33413
170	1690001	1710000	18.3785	21.1832	112.621	109.817	0.241223	0.332318	0.330359	0.332318
171	1700001	1720000	18.2585	19.0332	64.7415	63.9668	0.343179	0.336615	0.335667	0.336615
172	1710001	1730000	37.1548	37.4749	136.845	136.525	0.335874	0.335807	0.335286	0.335807
173	1720001	1740000	46.464	44.7082	199.536	201.292	0.306406	0.333691	0.333752	0.333691
174	1730001	1750000	52.0157	40.8169	197.984	209.183	0.329545	0.332428	0.334957	0.332428
175	1740001	1760000	56.6025	39.1416	168.398	185.858	0.376562	0.333168	0.337405	0.333168
176	1750001	1770000	63.5337	45.925	178.466	196.075	0.387222	0.334218	0.33796	0.334218
177	1760001	1780000	74.0516	61.6837	201.948	214.316	0.392633	0.336283	0.338241	0.336283
178	1770001	1790000	85.9139	83.7749	261.086	263.225	0.372579	0.337284	0.337197	0.337284
179	1780001	1800000	83.3449	84.9748	274.655	273.025	0.357216	0.337063	0.336397	0.337063
180	1790001	1810000	73.2755	75.3831	244.725	242.617	0.35466	0.337046	0.336264	0.337046
181	1800001	1820000	70.7068	71.775	236.293	235.225	0.35454	0.336866	0.336258	0.336866
182	1810001	1830000	50.4315	48.9334	183.569	185.067	0.338141	0.335432	0.335404	0.335432
183	1820001	1840000	50.4143	59.8415	223.586	214.159	0.30028	0.335986	0.333433	0.335986
184	1830001	1850000	55.4312	65.3415	209.569	199.659	0.330841	0.337559	0.335024	0.337559
185	1840001	1860000	61.3276	62.8832	182.672	181.117	0.376339	0.338136	0.337393	0.338136
186	1850001	1870000	74.8798	71.1667	207.12	210.833	0.390049	0.337862	0.338107	0.337862
187	1860001	1880000	70.7423	67.25	224.258	227.75	0.364596	0.336539	0.336782	0.336539
188	1870001	1890000	64.5175	64.3167	211.482	211.683	0.358231	0.336824	0.33645	0.336824
189	1880001	1900000	74.1026	68.1336	223.897	229.866	0.373663	0.336577	0.337254	0.336577
190	1890001	1910000	96.4821	87.2329	310.518	319.767	0.361722	0.335745	0.336632	0.335745
191	1900001	1920000	88.0516	87.1739	289.948	290.826	0.357359	0.336689	0.336405	0.336689
192	1910001	1930000	68.3963	81.6735	274.604	261.327	0.319287	0.337105	0.334423	0.337105
193	1920001	1940000	65.2751	70.349	266.725	261.651	0.315911	0.335599	0.334247	0.335599
194	1930001	1950000	74.4818	75.1086	278.518	277.891	0.332954	0.335652	0.335134	0.335652
195	1940001	1960000	75.7404	81.4001	287.26	281.6	0.330232	0.336326	0.334993	0.336326
196	1950001	1970000	60.154	69.6579	293.846	284.342	0.282103	0.334666	0.332487	0.334666
197	1960001	1980000	55.7053	65.9575	289.295	279.043	0.270787	0.334309	0.331898	0.334309
198	1970001	1990000	70.3263	72.3907	245.674	243.609	0.346045	0.336602	0.335816	0.336602
199	1980001	2000000	82.4312	86.0241	269.569	265.976	0.358679	0.337443	0.336474	0.337443
200	1990001	2010000	56.5691	63.8578	224.431	217.142	0.321573	0.336498	0.334542	0.336498
201	2000001	2020000	27.1892	31.6249	121.811	117.375	0.298359	0.335621	0.333333	0.335621
202	2010001	2030000	21.0168	21.7082	115.983	115.292	0.259747	0.332087	0.331323	0.332087
203	2020001	2040000	27.1893	23.633	138.811	142.367	0.273927	0.330914	0.332061	0.330914
204	2030001	2050000	56.3791	48.0081	149.621	157.992	0.397563	0.336825	0.338498	0.336825
205	2040001	2060000	83.9485	72.9001	168.052	179.1	0.444308	0.339629	0.340932	0.339629
206	2050001	2070000	54.8968	47.65	126.103	133.35	0.422616	0.338413	0.339802	0.338413
207	2060001	2080000	42.2414	41.4335	138.759	139.566	0.357825	0.336593	0.336429	0.336593
208	2070001	2090000	60.9998	60.9589	173	173.041	0.385455	0.338276	0.337868	0.338276
209	2080001	2100000	63.2746	63.3674	164.725	164.633	0.401005	0.339115	0.338677	0.339115
210	2090001	2110000	84.3435	83.4588	234.656	235.541	0.388985	0.338332	0.338051	0.338332
211	2100001	2120000	86.4826	86.242	271.517	271.758	0.366429	0.337256	0.336877	0.337256
212	2110001	2130000	74.1376	74.8911	262.862	262.109	0.343192	0.33621	0.335667	0.33621
213	2120001	2140000	77.1365	77.4407	253.863	253.559	0.357465	0.336876	0.33641	0.336876
214	2130001	2150000	68.016	68.8994	217.984	217.101	0.362521	0.337256	0.336674	0.337256
215	2140001	2160000	68.3775	62.283	230.623	236.717	0.352779	0.335382	0.336166	0.335382
216	2150001	2170000	58.2742	59.7501	237.726	236.25	0.316227	0.334985	0.334263	0.334985
217	2160001	2180000	33.0158	44.1332	209.984	198.867	0.234815	0.333683	0.330025	0.333683
218	2170001	2190000	38.4293	42.2753	230.571	226.725	0.244902	0.331995	0.33055	0.331995
219	2180001	2200000	49.2063	60.1422	255.794	244.858	0.270608	0.334692	0.331888	0.334692
220	2190001	2210000	42.8965	62.9504	255.103	235.05	0.246454	0.33556	0.330631	0.33556
221	2200001	2220000	44.1202	55.509	215.88	204.491	0.281795	0.335695	0.332471	0.335695
222	2210001	2230000	42.2407	48.5253	160.759	154.475	0.329568	0.337155	0.334958	0.337155
223	2220001	2240000	57.2239	65.4005	189.776	181.6	0.356004	0.338488	0.336334	0.338488
224	2230001	2250000	80.5858	89.9164	266.414	257.084	0.356605	0.338207	0.336366	0.338207
225	2240001	2260000	76.8447	83.5741	265.155	258.426	0.348411	0.337442	0.335939	0.337442
226	2250001	2270000	71.7419	69.3834	211.258	213.617	0.37848	0.337485	0.337504	0.337485
227	2260001	2280000	63.8626	55.5258	195.137	203.474	0.37155	0.335749	0.337144	0.335749
228	2270001	2290000	51.0869	47.492	200.913	204.508	0.323256	0.334133	0.334629	0.334133
229	2280001	2300000	55.0184	55.7919	215.982	215.208	0.323606	0.335234	0.334648	0.335234
230	2290001	2310000	40.2074	40.2671	142.793	142.733	0.342878	0.336082	0.335651	0.336082
231	2300001	2320000	12.896	15.0915	61.104	58.9085	0.2878	0.335114	0.332783	0.335114
232	2310001	2330000	21.8964	21.5414	97.1036	97.4586	0.300292	0.333643	0.333434	0.333643
233	2320001	2340000	32.655	29.3164	138.345	141.684	0.308994	0.332996	0.333887	0.332996
234	2330001	2350000	26.5338	24.9085	118.466	120.091	0.299012	0.333019	0.333367	0.333019
235	2340001	2360000	18.6374	17.9417	85.3626	86.0583	0.294183	0.333069	0.333116	0.333069
236	2350001	2370000	22.7758	21.2918	102.224	103.708	0.298015	0.33292	0.333315	0.33292
237	2360001	2380000	25.9655	23.2254	120.034	122.775	0.292433	0.332132	0.333025	0.332132
238	2370001	2390000	20.2753	18.8002	98.7247	100.2	0.282702	0.332054	0.332518	0.332054
239	2380001	2400000	14.8617	14.992	75.1383	75.008	0.275724	0.33266	0.332155	0.33266
240	2390001	2410000	32.4138	33.5089	135.586	134.491	0.311428	0.334835	0.334014	0.334835
241	2400001	2420000	53.5686	51.1169	210.431	212.883	0.323477	0.334466	0.334641	0.334466
242	2410001	2430000	45.3099	36.3248	200.69	209.675	0.300524	0.331306	0.333446	0.331306
243	2420001	2440000	32.1369	34.6243	184.863	182.376	0.252328	0.332166	0.330937	0.332166
244	2430001	2450000	27.1024	34.7162	159.898	152.284	0.247854	0.333949	0.330704	0.333949
245	2440001	2460000	31.8958	32.2165	176.104	175.784	0.259661	0.331832	0.331318	0.331832
246	2450001	2470000	46.5515	45.0415	200.448	201.958	0.305895	0.333732	0.333726	0.333732
247	2460001	2480000	35.7761	34.5752	126.224	127.425	0.34414	0.335691	0.335717	0.335691
248	2470001	2490000	34.3791	33.0085	96.6209	97.9915	0.387126	0.337842	0.337955	0.337842
249	2480001	2500000	38.6897	36.8914	99.3103	101.109	0.403517	0.338612	0.338808	0.338612
250	2490001	2510000	47.0168	55.4	155.983	147.6	0.355933	0.33888	0.336331	0.33888
251	2500001	2520000	57.1714	70.9339	227.829	214.066	0.320721	0.337681	0.334497	0.337681
252	2510001	2530000	54.2576	60.2004	234.742	228.8	0.304991	0.335382	0.333678	0.335382
253	2520001	2540000	40.9132	40.3	165.087	165.7	0.318326	0.334594	0.334373	0.334594
254	2530001	2550000	54.57	48.8494	138.43	144.15	0.405601	0.337901	0.338916	0.337901
255	2540001	2560000	70.2255	61.6159	176.774	185.384	0.406959	0.337711	0.338987	0.337711
256	2550001	2570000	57.8104	48.8832	179.19	188.117	0.368852	0.335257	0.337003	0.335257
257	2560001	2580000	66.1031	56.0498	185.897	195.95	0.387011	0.336221	0.337949	0.336221
258	2570001	2590000	73.1724	60.6833	214.828	227.317	0.379038	0.335528	0.337534	0.335528
259	2580001	2600000	55.5171	44.3081	184.483	195.692	0.355623	0.333881	0.336315	0.333881
260	2590001	2610000	30.2063	24.1497	126.794	132.85	0.31076	0.331755	0.333979	0.331755
261	2600001	2620000	41.5168	36.5417	159.483	164.458	0.327776	0.333695	0.334865	0.333695
262	2610001	2630000	50.8105	45.442	160.19	165.558	0.365639	0.335807	0.336836	0.335807
263	2620001	2640000	40.7582	34.617	141.242	147.383	0.347588	0.334246	0.335896	0.334246
264	2630001	2650000	36.2405	41.3499	188.76	183.65	0.270252	0.333826	0.33187	0.333826
265	2640001	2660000	29.5513	40.8912	157.449	146.109	0.266111	0.336002	0.331654	0.336002
266	2650001	2670000	22.155	26.9663	89.845	85.0337	0.317366	0.337249	0.334323	0.337249
267	2660001	2680000	20.1898	22.0333	86.8102	84.9667	0.306172	0.335236	0.33374	0.335236
268	2670001	2690000	22.3106	23.7835	89.6894	88.2165	0.319041	0.335627	0.33441	0.335627
269	2680001	2700000	27.7413	27.8669	92.2587	92.1331	0.355469	0.336779	0.336306	0.336779
270	2690001	2710000	28.9827	27.5667	82.0173	83.4333	0.385859	0.337653	0.337889	0.337653
271	2700001	2720000	30.9656	31.5746	95.0344	94.4253	0.370723	0.33777	0.337101	0.33777
272	2710001	2730000	32.862	35.3834	106.138	103.617	0.361048	0.337975	0.336597	0.337975
273	2720001	2740000	22.6032	25.6505	86.3968	83.3495	0.328734	0.336951	0.334915	0.336951
274	2730001	2750000	18.7237	22.0504	82.2763	78.9496	0.302033	0.335982	0.333524	0.335982
275	2740001	2760000	25.172	33.9667	129.828	121.033	0.272052	0.33603	0.331964	0.33603
276	2750001	2770000	38.1554	45.6163	151.845	144.384	0.32098	0.337212	0.334511	0.337212
277	2760001	2780000	38.862	40.7916	128.138	126.208	0.357108	0.337437	0.336392	0.337437
278	2770001	2790000	32.1889	34.0915	144.811	142.909	0.297572	0.334401	0.333292	0.334401
279	2780001	2800000	40.2234	40.7161	183.777	183.284	0.294648	0.333693	0.33314	0.333693
280	2790001	2810000	45.982	49.6414	209.018	205.359	0.295611	0.334533	0.33319	0.334533
281	2800001	2820000	51.1893	56.9835	211.811	206.017	0.313506	0.335884	0.334122	0.335884
282	2810001	2830000	63.1723	63.7171	200.828	200.283	0.364059	0.33728	0.336754	0.33728
283	2820001	2840000	38.8964	37.6501	118.104	119.35	0.372737	0.337197	0.337206	0.337197
284	2830001	2850000	38.5515	37.3582	131.448	132.642	0.350695	0.336066	0.336058	0.336066
285	2840001	2860000	69.9134	64.0668	237.087	242.933	0.351739	0.335405	0.336112	0.335405
286	2850001	2870000	66.7064	60.2333	236.294	242.767	0.343372	0.334793	0.335677	0.334793
287	2860001	2880000	45.999	41.258	156.001	160.742	0.351725	0.335133	0.336112	0.335133
288	2870001	2890000	36.4812	28.6663	125.519	133.334	0.348962	0.333371	0.335968	0.333371
289	2880001	2900000	46.5678	43.5498	188.432	191.45	0.317786	0.333927	0.334345	0.333927
290	2890001	2910000	56.6724	57.7921	220.328	219.208	0.32547	0.335402	0.334745	0.335402
291	2900001	2920000	55.673	55.2007	188.327	188.799	0.352214	0.33644	0.336137	0.33644
292	2910001	2930000	33.9827	32.8334	110.017	111.167	0.360598	0.336541	0.336574	0.336541
293	2920001	2940000	28.9823	28.6411	120.018	120.359	0.313354	0.334376	0.334114	0.334376
294	2930001	2950000	55.0684	57.7826	177.932	175.217	0.360972	0.337634	0.336593	0.337634
295	2940001	2960000	60.4998	66.3916	186.5	180.608	0.369887	0.338683	0.337057	0.338683
296	2950001	2970000	49.4997	52.9335	191.5	188.066	0.326413	0.336059	0.334794	0.336059
297	2960001	2980000	27.948	27.1333	105.052	105.867	0.331957	0.335119	0.335082	0.335119
298	2970001	2990000	39.69	42.7501	93.31	90.2499	0.418732	0.340935	0.3396	0.340935
299	2980001	3000000	55.2933	58.9915	152.707	149.008	0.390332	0.339376	0.338121	0.339376
300	2990001	3010000	26.8964	27.2666	104.104	103.733	0.326323	0.335372	0.334789	0.335372
301	3000001	3020000	21.3795	21.1837	88.6205	88.8163	0.313167	0.334399	0.334104	0.334399
302	3010001	3030000	46.9994	54.9003	225.001	217.1	0.28587	0.334984	0.332683	0.334984
303	3020001	3040000	85.0331	96.7333	345.967	334.267	0.316736	0.336337	0.33429	0.336337
304	3030001	3050000	84.3097	88.8331	273.69	269.167	0.360081	0.337642	0.336547	0.337642
305	3040001	3060000	61.2239	61.9165	180.776	180.083	0.377973	0.338041	0.337478	0.338041
306	3050001	3070000	52.9485	53.7332	159.052	158.267	0.374757	0.337919	0.337311	0.337919
307	3060001	3080000	51.2075	54.4916	157.792	154.508	0.369962	0.338287	0.337061	0.338287
308	3070001	3090000	71.9487	74.0329	178.051	175.967	0.409938	0.339925	0.339142	0.339925
309	3080001	3100000	81.1903	86.4664	204.81	199.534	0.406586	0.340185	0.338968	0.340185
310	3090001	3110000	73.5344	84.367	231.466	220.633	0.365938	0.339054	0.336851	0.339054
311	3100001	3120000	73.2754	78.4	232.725	227.6	0.36424	0.338059	0.336763	0.338059
312	3110001	3130000	54.9136	53.8411	194.086	195.159	0.3438	0.335858	0.335699	0.335858
313	3120001	3140000	57.3959	53.2411	216.604	220.759	0.33119	0.33451	0.335042	0.33451
314	3130001	3150000	56.0171	54.1	177.983	179.9	0.364164	0.336721	0.336759	0.336721
315	3140001	3160000	44.017	46.8753	155.983	153.125	0.343295	0.336899	0.335673	0.336899
316	3150001	3170000	43.9308	45.5084	152.069	150.492	0.347799	0.336777	0.335907	0.336777
317	3160001	3180000	56.1215	56.0076	143.879	143.992	0.403734	0.339213	0.338819	0.339213
318	3170001	3190000	57.794	58.7581	179.206	178.242	0.368781	0.337631	0.337	0.337631
319	3180001	3200000	54.828	59.2758	192.172	187.724	0.345405	0.337206	0.335783	0.337206
320	3190001	3210000	54.3276	56.8753	155.672	153.125	0.383551	0.338781	0.337769	0.338781
321	3200001	3220000	37.9824	35.5756	111.018	113.424	0.379867	0.33714	0.337577	0.33714
322	3210001	3230000	47.6203	51.4177	148.38	144.582	0.367862	0.338367	0.336952	0.338367
323	3220001	3240000	67.6204	72.184	208.38	203.816	0.369952	0.338328	0.33706	0.338328
324	3230001	3250000	51.3967	50.1331	170.603	171.867	0.355833	0.336417	0.336325	0.336417
325	3240001	3260000	24.9655	21.3996	107.034	110.6	0.306723	0.332347	0.333769	0.332347
326	3250001	3270000	20.5684	15.9915	121.432	126.008	0.247734	0.3286	0.330698	0.3286
327	3260001	3280000	24.9479	23.4749	125.052	126.525	0.277314	0.331948	0.332238	0.331948
328	3270001	3290000	26.5858	26.0667	118.414	118.933	0.299466	0.33356	0.333391	0.33356
329	3280001	3300000	40.3786	40.5253	138.621	138.475	0.349386	0.33645	0.33599	0.33645
330	3290001	3310000	47.6715	49.5172	145.328	143.483	0.371985	0.338078	0.337166	0.338078
331	3300001	3320000	24.2409	24.9754	82.7591	82.0246	0.350451	0.336845	0.336045	0.336845
332	3310001	3330000	30.8624	31.3754	84.1376	83.6246	0.392694	0.338876	0.338244	0.338876
333	3320001	3340000	42.1555	41.9834	112.844	113.017	0.396005	0.338783	0.338417	0.338783
334	3330001	3350000	23.1202	24.0667	97.8798	96.9333	0.309132	0.3348	0.333894	0.3348
335	3340001	3360000	13.3616	17.6918	88.6384	84.3082	0.227672	0.333133	0.329653	0.333133
336	3350001	3370000	25.0689	29.5585	150.931	146.442	0.244297	0.332755	0.330519	0.332755
337	3360001	3380000	35.9999	37.9169	169	167.083	0.289541	0.333904	0.332874	0.333904
338	3370001	3390000	30.4135	30.8587	99.5865	99.1413	0.358435	0.337064	0.336461	0.337064
339	3380001	3400000	34.965	33.9674	107.035	108.033	0.371204	0.337164	0.337126	0.337164
340	3390001	3410000	25.1376	23.9337	78.8624	80.0662	0.36657	0.336661	0.336884	0.336661
341	3400001	3420000	14.6381	15.2004	54.3619	53.7996	0.334281	0.336097	0.335203	0.336097
342	3410001	3430000	25.7417	25.8668	87.2583	87.1332	0.351818	0.336592	0.336116	0.336592
343	3420001	3440000	23.9483	24.3328	88.0517	87.6672	0.336207	0.335919	0.335304	0.335919
344	3430001	3450000	20.069	21.1411	107.931	106.859	0.264412	0.332561	0.331566	0.332561
345	3440001	3460000	25.4823	25.8998	135.518	135.1	0.266448	0.332259	0.331672	0.332259
346	3450001	3470000	30.6029	27.0664	131.397	134.934	0.306442	0.332694	0.333754	0.332694
347	3460001	3480000	26.7237	24.433	126.276	128.567	0.288314	0.332176	0.33281	0.332176
348	3470001	3490000	21.1723	20.9079	95.8277	96.0921	0.296426	0.333488	0.333233	0.333488
349	3480001	3500000	22.1382	16.8494	100.862	106.151	0.295181	0.330509	0.333168	0.330509
350	3490001	3510000	39.1724	27.3997	129.828	141.6	0.356126	0.332348	0.336341	0.332348
351	3500001	3520000	49.2242	44.2834	146.776	151.717	0.376141	0.336423	0.337383	0.336423
352	3510001	3530000	27.138	29.9001	114.862	112.1	0.309178	0.335519	0.333896	0.335519
353	3520001	3540000	22.4653	20.9	92.5347	94.1	0.314377	0.333691	0.334167	0.333691
354	3530001	3550000	42.6717	39.4087	147.328	150.591	0.348296	0.335328	0.335933	0.335328
355	3540001	3560000	40.1893	39.1835	146.811	147.816	0.337455	0.335457	0.335369	0.335457
356	3550001	3570000	34.345	36.1495	144.655	142.851	0.310114	0.334991	0.333945	0.334991
357	3560001	3580000	38.5001	39.2831	137.5	136.717	0.341797	0.336266	0.335595	0.336266
358	3570001	3590000	39.9657	38.0332	140.034	141.967	0.345467	0.335563	0.335786	0.335563
359	3580001	3600000	37.6721	34.2333	165.328	168.767	0.302276	0.332803	0.333537	0.332803
360	3590001	3610000	36.0333	33.2582	188.967	191.742	0.269001	0.331317	0.331805	0.331317
361	3600001	3620000	36.8958	32.6914	187.104	191.309	0.275166	0.331179	0.332126	0.331179
362	3610001	3630000	28.931	23.0165	125.069	130.983	0.305142	0.331438	0.333686	0.331438
363	3620001	3640000	14.6029	10.8916	73.3971	77.1085	0.276811	0.329489	0.332211	0.329489
364	3630001	3650000	14.6027	12.3918	72.3973	74.6082	0.27935	0.330919	0.332344	0.330919
365	3640001	3660000	41.62	39.834	137.38	139.166	0.356902	0.336228	0.336381	0.336228
366	3650001	3670000	54.7409	52.2756	158.259	160.724	0.381902	0.337499	0.337683	0.337499
367	3660001	3680000	42.0169	39.825	185.983	188.175	0.300648	0.333216	0.333452	0.333216
368	3670001	3690000	42.5175	44.4081	230.482	228.592	0.262973	0.332386	0.331491	0.332386
369	3680001	3700000	42.9482	44.8166	190.052	188.183	0.300701	0.334384	0.333455	0.334384
370	3690001	3710000	37.4648	37.5084	155.535	155.492	0.312873	0.334512	0.334089	0.334512
371	3700001	3720000	36.5348	36.1831	152.465	152.817	0.311878	0.334326	0.334037	0.334326
372	3710001	3730000	36.2072	35.8501	144.793	145.15	0.320048	0.334748	0.334462	0.334748
373	3720001	3740000	50.7929	50.0675	153.207	153.933	0.373983	0.337499	0.33727	0.337499
374	3730001	3750000	39.3618	40.3255	131.638	130.674	0.354401	0.336979	0.336251	0.336979
375	3740001	3760000	26.9139	27.2415	134.086	133.758	0.278444	0.332842	0.332296	0.332842
376	3750001	3770000	52.5692	51.8501	172.431	173.15	0.358106	0.336679	0.336444	0.336679
377	3760001	3780000	58.8107	59.6083	204.189	203.392	0.347223	0.336464	0.335877	0.336464
378	3770001	3790000	55.9148	55.9419	250.085	250.058	0.298677	0.333762	0.33335	0.333762
379	3780001	3800000	48.465	51.0505	219.535	216.95	0.296273	0.334264	0.333225	0.334264
380	3790001	3810000	66.7752	64.9836	196.225	198.016	0.378868	0.337587	0.337525	0.337587
381	3800001	3820000	78.1209	73.2417	199.879	204.758	0.404087	0.338423	0.338838	0.338423
382	3810001	3830000	37.9654	36.7998	130.035	131.2	0.349831	0.336024	0.336013	0.336024
383	3820001	3840000	43.5008	36.1084	139.499	146.892	0.362407	0.3347	0.336668	0.3347
384	3830001	3850000	58.8802	49.0753	153.12	162.925	0.401198	0.336738	0.338687	0.336738
385	3840001	3860000	35.5003	33.7502	71.4997	73.2498	0.443403	0.340707	0.340885	0.340707
386	3850001	3870000	29.8452	32.2418	67.1548	64.7582	0.426028	0.341331	0.33998	0.341331
387	3860001	3880000	26.4831	24.0499	85.5169	87.9501	0.361089	0.335769	0.336599	0.335769
388	3870001	3890000	36.9833	31.1083	121.017	126.892	0.358564	0.334673	0.336468	0.334673
389	3880001	3900000	58.0869	51.7579	171.913	178.242	0.377539	0.336372	0.337455	0.336372
390	3890001	3910000	61.7422	55.3077	204.258	210.692	0.356474	0.335359	0.336359	0.335359
391	3900001	3920000	60.5352	58.8832	209.465	211.117	0.347874	0.335968	0.335911	0.335968
392	3910001	3930000	57.8968	61.4084	194.103	190.592	0.353929	0.337406	0.336226	0.337406
393	3920001	3940000	47.2589	52.0584	147.741	142.942	0.367236	0.338595	0.336919	0.338595
394	3930001	3950000	41.4137	43.8499	123.586	121.15	0.37599	0.338536	0.337375	0.338536
395	3940001	3960000	35.3787	36.5835	110.621	109.416	0.367202	0.337769	0.336917	0.337769
396	3950001	3970000	34.5516	38.8	105.448	101.2	0.371776	0.339079	0.337155	0.339079
397	3960001	3980000	42.3276	44.8497	125.672	123.15	0.376942	0.338595	0.337424	0.338595
398	3970001	3990000	31.6893	34.8331	124.311	121.167	0.323744	0.336271	0.334655	0.336271
399	3980001	4000000	33.3966	39.5913	168.603	162.409	0.275992	0.334617	0.332169	0.334617
400	3990001	4010000	54.7596	58.5414	184.24	180.459	0.353248	0.337473	0.336191	0.337473
401	4000001	4020000	54.8107	60.5669	176.189	170.433	0.361952	0.33836	0.336644	0.33836
402	4010001	4030000	48.8786	56.3586	205.121	197.641	0.310808	0.33619	0.333981	0.33619
403	4020001	4040000	41.9479	47.4584	168.052	162.542	0.319702	0.336427	0.334444	0.336427
404	4030001	4050000	31.7071	36.6999	120.293	115.3	0.330171	0.337286	0.334989	0.337286
405	4040001	4060000	29.138	30.8497	117.862	116.15	0.317855	0.335477	0.334348	0.335477
406	4050001	4070000	21.5515	18.7332	103.448	106.267	0.285373	0.331467	0.332657	0.331467
407	4060001	4080000	21.3101	18.9667	104.69	107.033	0.281047	0.331516	0.332432	0.331516
408	4070001	4090000	36.1554	34.7586	141.845	143.241	0.323725	0.334571	0.334654	0.334571
409	4080001	4100000	54.4146	52.4918	190.585	192.508	0.345543	0.335741	0.33579	0.335741
410	4090001	4110000	76.7934	75.4752	182.207	183.525	0.417175	0.339722	0.339519	0.339722
411	4100001	4120000	86.7766	84.4336	141.224	143.566	0.471487	0.342508	0.342347	0.342508
412	4110001	4130000	82.7593	77.5167	159.241	164.483	0.45006	0.340893	0.341231	0.340893
413	4120001	4140000	67.2585	60.6831	178.742	185.317	0.397313	0.337565	0.338485	0.337565
414	4130001	4150000	47.7763	44.5667	134.224	137.433	0.387194	0.337469	0.337958	0.337469
415	4140001	4160000	40.397	40.2587	98.603	98.7413	0.412325	0.339644	0.339267	0.339644
416	4150001	4170000	29.2763	30.9335	88.7237	87.0665	0.373097	0.338358	0.337224	0.338358
417	4160001	4180000	34.6728	42.9088	157.327	149.091	0.295951	0.336282	0.333208	0.336282
418	4170001	4190000	38.7753	49.0253	187.225	176.975	0.28427	0.335899	0.3326	0.335899
419	4180001	4200000	54.6035	58.4334	188.397	184.567	0.348426	0.337233	0.33594	0.337233
420	4190001	4210000	67.5864	67.2083	204.414	204.792	0.373475	0.337587	0.337244	0.337587
421	4200001	4220000	52.0514	52.7582	155.949	155.242	0.375247	0.337928	0.337336	0.337928
422	4210001	4230000	46.6204	49.8326	180.38	177.167	0.326394	0.336052	0.334793	0.336052
423	4220001	4240000	51.7238	53.4829	202.276	200.517	0.324338	0.335519	0.334686	0.335519
424	4230001	4250000	42.6893	43.6588	145.311	144.341	0.351019	0.336779	0.336075	0.336779
425	4240001	4260000	49.5861	52.0168	150.414	147.983	0.372922	0.338255	0.337215	0.338255
426	4250001	4270000	63.8102	64.242	210.19	209.758	0.357298	0.336903	0.336402	0.336903
427	4260001	4280000	65.3621	76.1083	264.638	253.892	0.317673	0.33669	0.334339	0.33669
428	4270001	4290000	57.1206	68.9578	225.879	214.042	0.322201	0.337405	0.334574	0.337405
429	4280001	4300000	49.2758	52.2413	168.724	165.759	0.349887	0.337188	0.336016	0.337188
430	4290001	4310000	69.3454	70.7744	193.655	192.226	0.388297	0.338698	0.338016	0.338698
431	4300001	4320000	71.4138	70.8077	207.586	208.192	0.380892	0.337936	0.33763	0.337936
432	4310001	4330000	61.569	59.6329	212.431	214.367	0.348425	0.335941	0.33594	0.335941
433	4320001	4340000	71.8105	70.2248	248.19	249.775	0.348098	0.336048	0.335923	0.336048
434	4330001	4350000	50.4654	52.7915	178.535	176.208	0.343617	0.336684	0.335689	0.336684
435	4340001	4360000	24.9997	28.3248	111	107.675	0.300062	0.33538	0.333422	0.33538
436	4350001	4370000	52.2061	54.725	189.794	187.275	0.338379	0.336435	0.335417	0.336435
437	4360001	4380000	68.3092	71.3748	217.691	214.625	0.363594	0.337717	0.336729	0.337717
438	4370001	4390000	82.1715	84.5747	229.828	227.425	0.388013	0.338793	0.338001	0.338793
439	4380001	4400000	87.5168	84.0505	221.483	224.95	0.406018	0.338837	0.338938	0.338837
440	4390001	4410000	60.3447	59.1589	187.655	188.841	0.368236	0.337128	0.336971	0.337128
441	4400001	4420000	71.5005	72.6505	221.5	220.35	0.368958	0.337632	0.337009	0.337632
442	4410001	4430000	84.9311	82.4256	235.069	237.574	0.389935	0.338129	0.338101	0.338129
443	4420001	4440000	71.3618	68.292	195.638	198.708	0.391676	0.338037	0.338191	0.338037
444	4430001	4450000	49.5871	51.7169	146.413	144.283	0.377978	0.338443	0.337478	0.338443
445	4440001	4460000	44.9664	50.6746	136.034	130.325	0.373428	0.33921	0.337241	0.33921
446	4450001	4470000	60.8109	60.124	166.189	166.876	0.392249	0.338492	0.338221	0.338492
447	4460001	4480000	48.7244	43.8661	152.276	157.134	0.367295	0.335977	0.336922	0.335977
448	4470001	4490000	41.5863	40.108	133.414	134.892	0.36233	0.336608	0.336664	0.336608
449	4480001	4500000	56.4476	56.5414	162.552	162.459	0.382631	0.338159	0.337721	0.338159
450	4490001	4510000	54.3614	56.5257	185.639	183.474	0.350402	0.336962	0.336043	0.336962
451	4500001	4520000	38.4313	39.9254	148.569	147.075	0.326557	0.335696	0.334801	0.335696
452	4510001	4530000	25.3277	23.2664	120.672	122.734	0.286766	0.332152	0.33273	0.332152
453	4520001	4540000	30.3271	31.1917	121.673	120.808	0.319424	0.335193	0.33443	0.335193
454	4530001	4550000	32.4309	34.6168	95.5691	93.3832	0.378344	0.338763	0.337497	0.338763
455	4540001	4560000	29.207	29.9332	107.793	107.067	0.33548	0.335992	0.335266	0.335992
456	4550001	4570000	34.7411	31.3498	130.259	133.65	0.33244	0.334233	0.335108	0.334233
457	4560001	4580000	27.3965	23.7999	91.6035	95.2001	0.354441	0.334869	0.336253	0.334869
458	4570001	4590000	17.2415	16.9666	58.7585	59.0334	0.350791	0.336269	0.336063	0.336269
459	4580001	4600000	18.983	19.6832	89.017	88.3168	0.289748	0.333725	0.332885	0.333725
460	4590001	4610000	26.3449	29.6252	125.655	122.375	0.286562	0.334547	0.332719	0.334547
461	4600001	4620000	33.4998	48.9169	178.5	163.083	0.266096	0.336696	0.331654	0.336696
462	4610001	4630000	34.5165	56.892	219.483	197.108	0.23485	0.336311	0.330027	0.336311
463	4620001	4640000	26.7405	43.1421	197.26	180.858	0.210253	0.3344	0.328746	0.3344
464	4630001	4650000	24.3618	32.2666	155.638	147.733	0.234051	0.333526	0.329985	0.333526
465	4640001	4660000	33.586	30.4083	151.414	154.592	0.297174	0.332506	0.333271	0.332506
466	4650001	4670000	48.9306	43.3087	189.069	194.691	0.326646	0.333706	0.334806	0.333706
467	4660001	4680000	59.6368	62.8677	207.363	204.132	0.346939	0.336959	0.335862	0.336959
468	4670001	4690000	37.3611	41.4008	132.639	128.599	0.342944	0.337398	0.335654	0.337398
469	4680001	4700000	23.8795	17.4334	97.1205	103.567	0.316807	0.331041	0.334294	0.331041
470	4690001	4710000	36.3269	28.0665	157.673	165.934	0.304378	0.331085	0.333647	0.331085
471	4700001	4720000	41.3437	41.3828	183.656	183.617	0.299972	0.333836	0.333417	0.333836
472	4710001	4730000	44.4996	47.1331	169.5	166.867	0.329404	0.336095	0.334949	0.336095
473	4720001	4740000	48.242	51.2917	160.758	157.708	0.355088	0.337498	0.336287	0.337498
474	4730001	4750000	42.8453	46.617	150.155	146.383	0.345428	0.33729	0.335784	0.33729
475	4740001	4760000	32.8964	31.7419	149.104	150.258	0.296158	0.333198	0.333219	0.333198
476	4750001	4770000	46.2066	44.4753	176.793	178.525	0.328541	0.334834	0.334905	0.334834
477	4760001	4780000	57.4651	49.5507	190.535	198.449	0.356045	0.334857	0.336336	0.334857
478	4770001	4790000	60.0173	42.3586	203.983	221.641	0.351311	0.332229	0.33609	0.332229
479	4780001	4800000	49.0336	45.5918	186.966	190.408	0.329203	0.334438	0.334939	0.334438
480	4790001	4810000	59.1024	67.7838	237.898	229.216	0.318796	0.336554	0.334397	0.336554
481	4800001	4820000	77.7408	86.1251	300.259	291.875	0.326732	0.336532	0.33481	0.336532
482	4810001	4830000	66.6209	72.3418	228.379	222.658	0.349665	0.337488	0.336004	0.337488
483	4820001	4840000	42.4138	42.2169	172.586	172.783	0.316713	0.33464	0.334289	0.33464
484	4830001	4850000	23.1889	21.7749	152.811	154.225	0.228791	0.329485	0.329711	0.329485
485	4840001	4860000	27.4302	28.8251	128.57	127.175	0.289834	0.333892	0.332889	0.333892
486	4850001	4870000	29.8096	36.3167	133.19	126.683	0.298871	0.336243	0.33336	0.336243
487	4860001	4880000	19.224	24.383	91.776	86.617	0.28639	0.336061	0.33271	0.336061
488	4870001	4890000	7.12071	8.5664	55.8793	54.4336	0.200504	0.330432	0.328239	0.330432
489	4880001	4900000	24.5352	20.3584	82.4648	86.6416	0.353444	0.33425	0.336201	0.33425
490	4890001	4910000	55.0874	47.6172	97.9126	105.383	0.460827	0.340543	0.341792	0.340543
491	4900001	4920000	70.6556	64.7002	171.344	177.3	0.413443	0.338614	0.339325	0.338614
492	4910001	4930000	66.7928	71.941	231.207	226.059	0.347799	0.337284	0.335907	0.337284
493	4920001	4940000	45.1555	59.7327	196.845	182.267	0.303552	0.337573	0.333604	0.337573
494	4930001	4950000	30.5863	45.3495	204.414	189.65	0.226429	0.334424	0.329588	0.334424
495	4940001	4960000	31.1195	41.3912	245.881	235.609	0.199447	0.331435	0.328184	0.331435
496	4950001	4970000	30.3616	33.3665	185.638	182.633	0.24161	0.331802	0.330379	0.331802
497	4960001	4980000	39.9324	39.225	122.068	122.775	0.371472	0.337322	0.33714	0.337322
498	4970001	4990000	50.6908	54.0003	176.309	173	0.346883	0.337092	0.335859	0.337092
499	4980001	5000000	46.8967	51.7672	204.103	199.233	0.303861	0.335256	0.33362	0.335256
500	4990001	5010000	44.3104	45.8252	170.69	169.175	0.32724	0.335674	0.334837	0.335674
501	5000001	5020000	39.0859	42.4915	136.914	133.508	0.34552	0.337285	0.335788	0.337285
502	5010001	5030000	37.7755	38.3664	131.225	130.634	0.347121	0.336485	0.335872	0.336485
503	5020001	5040000	28.3618	27.6997	95.6382	96.3003	0.352819	0.336277	0.336168	0.336277
504	5030001	5050000	23.6032	25.3082	72.3968	70.6918	0.370833	0.338431	0.337106	0.338431
505	5040001	5060000	32.4316	33.5251	79.5684	78.4749	0.411436	0.34006	0.33922	0.34006
506	5050001	5070000	48.8625	41.8168	85.1375	92.1832	0.463358	0.340576	0.341923	0.340576
507	5060001	5080000	56.6036	43.8667	90.3964	103.133	0.473577	0.340021	0.342455	0.340021
508	5070001	5090000	41.8966	37.5669	92.1034	96.4331	0.429808	0.339227	0.340177	0.339227
509	5080001	5100000	24.2755	25.8665	81.7245	80.1335	0.353133	0.337424	0.336185	0.337424
510	5090001	5110000	15.5517	15.2916	60.4483	60.7084	0.32551	0.334945	0.334747	0.334945
511	5100001	5120000	20.9652	19.4421	89.0348	90.5579	0.308534	0.333357	0.333863	0.333357
512	5110001	5130000	21.4474	20.0253	89.5526	90.9747	0.311772	0.333602	0.334032	0.333602
513	5120001	5140000	15.6719	15.6003	62.3281	62.3997	0.321105	0.33487	0.334517	0.33487
514	5130001	5150000	24.3448	26.6834	88.6552	86.3166	0.338052	0.336996	0.3354	0.336996
515	5140001	5160000	30.1381	32.3332	100.862	98.6668	0.354267	0.337572	0.336244	0.337572
516	5150001	5170000	33.0859	24.4499	100.914	109.55	0.371891	0.333739	0.337161	0.333739
517	5160001	5180000	30.2408	22.2167	98.7592	106.783	0.358939	0.333049	0.336487	0.333049
518	5170001	5190000	21.8448	23.8	94.1552	92.2	0.305708	0.33519	0.333716	0.33519
519	5180001	5200000	29.1384	31.3834	130.862	128.617	0.297898	0.334626	0.333309	0.334626
520	5190001	5210000	57.0861	53.0257	183.914	187.974	0.361527	0.336081	0.336622	0.336081
521	5200001	5220000	73.1034	67.4089	223.897	229.591	0.371109	0.336482	0.337121	0.336482
522	5210001	5230000	64.6723	70.092	241.328	235.908	0.333359	0.336601	0.335155	0.336601
523	5220001	5240000	59.2589	61.1755	229.741	227.825	0.326007	0.335586	0.334773	0.335586
524	5230001	5250000	60.6049	56.2255	187.395	191.774	0.369311	0.336468	0.337027	0.336468
525	5240001	5260000	67.914	70.7923	190.086	187.208	0.387882	0.33895	0.337994	0.33895
526	5250001	5270000	46.0339	50.217	145.966	141.783	0.364551	0.338328	0.336779	0.338328
527	5260001	5280000	38.6038	40.317	149.396	147.683	0.32635	0.335753	0.33479	0.335753
528	5270001	5290000	50.7762	55.359	218.224	213.641	0.306258	0.335229	0.333744	0.335229
529	5280001	5300000	35.0519	40.6751	164.948	159.325	0.289087	0.335079	0.33285	0.335079
530	5290001	5310000	33.6549	46.9164	160.345	147.084	0.286768	0.337307	0.33273	0.337307
531	5300001	5320000	28.1717	42.6412	163.828	149.359	0.250397	0.336202	0.330836	0.336202
532	5310001	5330000	19.4646	26.9162	142.535	135.084	0.211431	0.33263	0.328808	0.33263
533	5320001	5340000	41.8269	47.9498	196.173	190.05	0.289715	0.334961	0.332883	0.334961
534	5330001	5350000	52.8623	52.3503	181.138	181.65	0.349746	0.336296	0.336009	0.336296
535	5340001	5360000	47.5345	50.6085	165.465	162.392	0.346727	0.337076	0.335851	0.337076
536	5350001	5370000	41.2412	46.5585	150.759	145.441	0.33732	0.337342	0.335362	0.337342
537	5360001	5380000	34.5343	34.2841	123.466	123.716	0.341596	0.335903	0.335584	0.335903
538	5370001	5390000	51.6714	44.7922	164.329	171.208	0.363987	0.335325	0.33675	0.335325
539	5380001	5400000	64.2238	58.8252	199.776	205.175	0.368182	0.336244	0.336968	0.336244
540	5390001	5410000	77.242	79.2748	218.758	216.725	0.385713	0.338636	0.337881	0.338636
541	5400001	5420000	91.9136	84.2743	243.086	250.726	0.398181	0.337821	0.33853	0.337821
542	5410001	5430000	68.0687	58.8747	200.931	210.125	0.378025	0.336014	0.337481	0.336014
543	5420001	5440000	55.7418	57.5672	179.258	177.433	0.361871	0.337474	0.33664	0.337474
544	5430001	5450000	68.2933	70.7921	203.707	201.208	0.376076	0.338264	0.337379	0.338264
545	5440001	5460000	82.7933	87.9586	223.207	218.041	0.39472	0.339547	0.33835	0.339547
546	5450001	5470000	62.4665	64.4002	193.534	191.6	0.368938	0.337821	0.337008	0.337821
547	5460001	5480000	43.8803	37.3996	166.12	172.6	0.330584	0.333447	0.335011	0.333447
548	5470001	5490000	34.0865	31.2414	120.913	123.759	0.343103	0.334967	0.335663	0.334967
549	5480001	5500000	20.8963	22.7833	64.1037	62.2167	0.370805	0.338647	0.337105	0.338647
550	5490001	5510000	22.6719	23.3498	64.3281	63.6502	0.385372	0.338664	0.337863	0.338664
551	5500001	5520000	25.2752	23.5495	69.7248	71.4505	0.390539	0.337629	0.338132	0.337629
552	5510001	5530000	41.3961	38.6497	115.604	118.35	0.388296	0.337538	0.338016	0.337538
553	5520001	5540000	41.5858	39.2584	138.414	140.742	0.355313	0.335969	0.336298	0.335969
554	5530001	5550000	30.4306	28.9749	103.569	105.025	0.351045	0.335858	0.336076	0.335858
555	5540001	5560000	33.2419	34.7503	103.758	102.25	0.367533	0.337929	0.336935	0.337929
556	5550001	5570000	44.8971	49.6253	159.103	154.375	0.343294	0.337383	0.335673	0.337383
557	5560001	5580000	38.7585	42.4248	144.242	140.575	0.333876	0.336757	0.335182	0.336757
558	5570001	5590000	30.5174	31.0834	105.483	104.917	0.348081	0.336572	0.335922	0.336572
559	5580001	5600000	33.3969	31.8835	108.603	110.117	0.359751	0.336343	0.336529	0.336343
560	5590001	5610000	36.5172	36.5918	163.483	163.408	0.298497	0.333772	0.33334	0.333772
561	5600001	5620000	48.5178	48.6421	185.482	185.358	0.328701	0.335356	0.334913	0.335356
562	5610001	5630000	59.2939	59.3008	167.706	167.699	0.385955	0.338313	0.337894	0.338313
563	5620001	5640000	74.0173	76.4422	209.983	207.558	0.385399	0.338701	0.337865	0.338701
564	5630001	5650000	71.8274	69.0161	222.173	224.984	0.369246	0.336919	0.337024	0.336919
565	5640001	5660000	63.2413	60.6244	175.759	178.376	0.389181	0.337929	0.338062	0.337929
566	5650001	5670000	64.4822	67.0331	197.518	194.967	0.371085	0.338041	0.337119	0.338041
567	5660001	5680000	56.3437	57.4082	215.656	214.592	0.328473	0.335549	0.334901	0.335549
568	5670001	5690000	49.034	53.3499	193.966	189.65	0.322137	0.336054	0.334571	0.336054
569	5680001	5700000	39.1382	43.5917	160.862	156.408	0.314792	0.33596	0.334189	0.33596
570	5690001	5710000	55.69	55.7669	172.31	172.233	0.369188	0.337454	0.337021	0.337454
571	5700001	5720000	46.8274	45.8666	161.173	162.133	0.348895	0.33611	0.335964	0.33611
572	5710001	5730000	21.637	23.7248	129.363	127.275	0.245518	0.331992	0.330582	0.331992
573	5720001	5740000	52.8443	50.8417	217.156	219.158	0.314827	0.334122	0.334191	0.334122
574	5730001	5750000	61.3796	60.3669	236.62	237.633	0.327095	0.33503	0.334829	0.33503
575	5740001	5760000	56.2251	57.1668	200.775	199.833	0.341825	0.336222	0.335596	0.336222
576	5750001	5770000	77.0875	74.3503	257.913	260.65	0.354321	0.336193	0.336247	0.336193
577	5760001	5780000	66.2419	67.4835	252.758	251.517	0.329069	0.335578	0.334932	0.335578
578	5770001	5790000	59.8623	58.8836	211.138	212.116	0.3442	0.33592	0.33572	0.33592
579	5780001	5800000	51.1205	51.7251	205.88	205.275	0.318693	0.334948	0.334392	0.334948
580	5790001	5810000	39.7758	41.9082	175.224	173.092	0.301555	0.334549	0.3335	0.334549
581	5800001	5820000	67.1908	66.8498	193.809	194.15	0.382326	0.338055	0.337705	0.338055
582	5810001	5830000	74.2942	81.8411	251.706	244.159	0.351919	0.337794	0.336122	0.337794
583	5820001	5840000	45.1553	54.7913	208.845	199.209	0.292344	0.335828	0.33302	0.335828
584	5830001	5850000	35.7415	39.9499	148.258	144.05	0.31303	0.335911	0.334097	0.335911
585	5840001	5860000	65.069	69.5667	231.931	227.433	0.342176	0.336891	0.335614	0.336891
586	5850001	5870000	73.5687	78.0916	270.431	265.908	0.336251	0.336485	0.335306	0.336485
587	5860001	5880000	53.3446	59.9913	177.655	171.009	0.355202	0.338236	0.336293	0.338236
588	5870001	5890000	53.4309	62.5579	148.569	139.442	0.389088	0.340483	0.338057	0.340483
589	5880001	5900000	51.5174	58.0744	166.483	159.926	0.360944	0.338567	0.336592	0.338567
590	5890001	5910000	43.7756	44.8248	158.224	157.175	0.339495	0.336191	0.335475	0.336191
591	5900001	5920000	41.017	40.9667	135.983	136.033	0.356067	0.336736	0.336338	0.336736
592	5910001	5930000	45.2242	43.5249	162.776	164.475	0.340302	0.33544	0.335517	0.33544
593	5920001	5940000	48.3625	44.0332	196.637	200.967	0.316864	0.333557	0.334297	0.333557
594	5930001	5950000	64.656	57.7077	206.344	213.292	0.363322	0.335662	0.336715	0.335662
595	5940001	5960000	73.1551	62.9077	207.845	218.092	0.385125	0.336305	0.33785	0.336305
596	5950001	5970000	54.1204	46.0498	176.88	184.95	0.358794	0.334829	0.33648	0.334829
597	5960001	5980000	61.4148	55.3999	192.585	198.6	0.366656	0.335969	0.336889	0.335969
598	5970001	5990000	77.9491	77.2834	237.051	237.717	0.372444	0.337494	0.33719	0.337494
599	5980001	6000000	54.7928	60.0333	210.207	204.967	0.328027	0.336458	0.334878	0.336458
600	5990001	6010000	45.1728	48.6914	188.827	185.309	0.311559	0.335369	0.33402	0.335369
601	6000001	6020000	60.7595	58.2253	177.24	179.775	0.380236	0.337457	0.337596	0.337457
602	6010001	6030000	57.4146	54.2505	151.585	154.75	0.39849	0.338229	0.338546	0.338229
603	6020001	6040000	51.4491	51.5169	167.551	167.483	0.359473	0.336946	0.336515	0.336946
604	6030001	6050000	46.6382	47.4664	174.362	173.534	0.332996	0.335772	0.335136	0.335772
605	6040001	6060000	52.5168	49.9915	179.483	182.008	0.350248	0.335814	0.336035	0.335814
606	6050001	6070000	57.1022	51.9585	182.898	188.042	0.362634	0.335874	0.33668	0.335874
607	6060001	6080000	58.6374	57.9746	192.363	193.025	0.358078	0.336709	0.336442	0.336709
608	6070001	6090000	50.1377	57.5163	206.862	199.484	0.314058	0.336301	0.33415	0.336301
609	6080001	6100000	46.9305	60.8843	196.07	182.116	0.311661	0.337768	0.334026	0.337768
610	6090001	6110000	55.0689	62.6511	169.931	162.349	0.369696	0.33914	0.337047	0.33914
611	6100001	6120000	48.8276	51.0506	163.172	160.949	0.354544	0.337251	0.336258	0.337251
612	6110001	6130000	38.7933	45.5259	167.207	160.474	0.305707	0.336138	0.333716	0.336138
613	6120001	6140000	26.4652	31.5674	132.535	127.433	0.277486	0.334777	0.332246	0.334777
614	6130001	6150000	27.1714	29.5084	129.829	127.492	0.286229	0.3341	0.332702	0.3341
615	6140001	6160000	44.3096	46.5584	161.69	159.442	0.337658	0.336428	0.335379	0.336428
616	6150001	6170000	59.9139	59.4335	150.086	150.566	0.407812	0.339349	0.339032	0.339349
617	6160001	6180000	51.4317	48.3165	133.568	136.684	0.40144	0.338309	0.3387	0.338309
618	6170001	6190000	28.0866	26.8252	114.913	116.175	0.315666	0.334076	0.334234	0.334076
619	6180001	6200000	36.8451	30.2423	138.155	144.758	0.33243	0.33309	0.335107	0.33309
620	6190001	6210000	42.4656	36.0834	190.534	196.917	0.298077	0.33183	0.333319	0.33183
621	6200001	6220000	32.8267	33.3744	196.173	195.626	0.245599	0.331164	0.330586	0.331164
622	6210001	6230000	31.3788	27.0246	160.621	164.975	0.273443	0.330793	0.332036	0.330793
623	6220001	6240000	30.6035	24.7834	129.397	135.217	0.309374	0.331832	0.333907	0.331832
624	6230001	6250000	40.2763	38.85	146.724	148.15	0.337984	0.335349	0.335396	0.335349
625	6240001	6260000	39.1556	39.584	143.844	143.416	0.336368	0.335863	0.335312	0.335863
626	6250001	6270000	45.1208	46.392	154.879	153.608	0.349414	0.336764	0.335991	0.336764
627	6260001	6280000	55.3271	58.9911	201.673	198.009	0.33787	0.336628	0.33539	0.336628
628	6270001	6290000	48.6025	48.0411	202.398	202.959	0.312281	0.334323	0.334058	0.334323
629	6280001	6300000	49.189	45.9167	165.811	169.083	0.352886	0.3357	0.336172	0.3357
630	6290001	6310000	50.6896	52.6337	156.31	154.366	0.369825	0.33796	0.337054	0.33796
631	6300001	6320000	56.6559	58.7084	147.344	145.292	0.401188	0.339562	0.338687	0.339562
632	6310001	6330000	74.1042	73.6583	150.896	151.342	0.441759	0.341152	0.340799	0.341152
633	6320001	6340000	55.7073	55.5165	143.293	143.483	0.403144	0.339164	0.338789	0.339164
634	6330001	6350000	31.5344	34.2081	115.466	112.792	0.337002	0.336806	0.335345	0.336806
635	6340001	6360000	38.2591	43.5496	126.741	121.45	0.356216	0.338447	0.336345	0.338447
636	6350001	6370000	30.9664	34.4997	100.034	96.5003	0.361014	0.338418	0.336595	0.338418
637	6360001	6380000	33.6036	39.1342	114.396	108.866	0.350998	0.33847	0.336074	0.33847
638	6370001	6390000	48.8271	53.1175	157.173	152.882	0.361688	0.338143	0.33663	0.338143
639	6380001	6400000	55.241	46.9415	155.759	164.059	0.386527	0.336224	0.337923	0.336224
640	6390001	6410000	53.9654	42.7499	167.035	178.25	0.36912	0.334454	0.337017	0.334454
641	6400001	6420000	48.2066	40.725	176.793	184.275	0.336695	0.333642	0.335329	0.333642
642	6410001	6430000	39.2921	33.4834	166.708	172.517	0.308715	0.332377	0.333872	0.332377
643	6420001	6440000	48.758	46.0832	175.242	177.917	0.340579	0.335225	0.335531	0.335225
644	6430001	6450000	48.0863	47.1496	134.914	135.85	0.387441	0.338133	0.337971	0.338133
645	6440001	6460000	38.5172	36.4829	115.483	117.517	0.375112	0.337038	0.337329	0.337038
646	6450001	6470000	52.552	48.6498	151.448	155.35	0.382492	0.337124	0.337713	0.337124
647	6460001	6480000	43.8449	40.8918	119.155	122.108	0.393266	0.337785	0.338274	0.337785
648	6470001	6490000	40.3966	39.4752	116.603	117.525	0.382197	0.337814	0.337698	0.337814
649	6480001	6500000	50.0169	49.7834	156.983	157.217	0.366487	0.337234	0.33688	0.337234
650	6490001	6510000	44.1893	41.2499	145.811	148.75	0.356968	0.33591	0.336385	0.33591
651	6500001	6520000	46.9826	44.0333	146.017	148.967	0.368347	0.33655	0.336977	0.33655
652	6510001	6530000	58.6206	55.9754	169.379	172.025	0.382007	0.337503	0.337688	0.337503
653	6520001	6540000	63.8794	56.6253	164.121	171.375	0.403352	0.337653	0.338799	0.337653
654	6530001	6550000	68.0855	66.7165	164.915	166.284	0.413649	0.339498	0.339335	0.339498
655	6540001	6560000	63.8792	71.3833	184.121	176.617	0.382462	0.339565	0.337712	0.339565
656	6550001	6570000	52.0175	58.9836	171.982	165.017	0.356589	0.338416	0.336365	0.338416
657	6560001	6580000	51.4823	50.2166	175.518	176.783	0.350717	0.336151	0.336059	0.336151
658	6570001	6590000	58.43	55.5168	200.57	203.483	0.349408	0.335746	0.335991	0.335746
659	6580001	6600000	54.7756	56.6339	160.224	158.366	0.379725	0.338421	0.337569	0.338421
660	6590001	6610000	67.9147	67.8756	166.085	166.125	0.411996	0.339663	0.339249	0.339663
661	6600001	6620000	66.9832	65.9497	196.017	197.05	0.379645	0.337779	0.337565	0.337779
662	6610001	6630000	39.6379	37.6249	161.362	163.375	0.316629	0.33405	0.334284	0.33405
663	6620001	6640000	55.6731	56.5338	185.327	184.466	0.355287	0.33691	0.336297	0.33691
664	6630001	6650000	75.8114	79.9584	224.189	220.042	0.37769	0.338574	0.337463	0.338574
665	6640001	6660000	70.1037	70.4087	199.896	199.591	0.384457	0.33829	0.337816	0.33829
666	6650001	6670000	63.8621	60.0418	212.138	215.958	0.355691	0.335936	0.336318	0.335936
667	6660001	6680000	54.6209	53.9913	204.379	205.009	0.332832	0.335392	0.335128	0.335392
668	6670001	6690000	63.8623	68.7083	202.138	197.292	0.364887	0.338166	0.336797	0.338166
669	6680001	6700000	70.9999	71.6915	200	199.309	0.386705	0.338476	0.337933	0.338476
670	6690001	6710000	64.3785	61.0583	173.621	176.942	0.394658	0.338077	0.338347	0.338077
671	6700001	6720000	51.1028	49.625	157.897	159.375	0.369451	0.337068	0.337034	0.337068
672	6710001	6730000	27.1719	27.6162	147.828	147.384	0.26232	0.332041	0.331457	0.332041
673	6720001	6740000	20.1548	22.2081	128.845	126.792	0.23394	0.331408	0.329979	0.331408
674	6730001	6750000	35.7414	38.6495	150.259	147.351	0.310467	0.335351	0.333964	0.335351
675	6740001	6760000	43.8967	52.0664	208.103	199.934	0.2877	0.335279	0.332778	0.335279
676	6750001	6770000	33.9654	46.8003	213.035	200.2	0.237204	0.334199	0.330149	0.334199
677	6760001	6780000	23.6379	31.5171	182.362	174.483	0.203161	0.331695	0.328377	0.331695
678	6770001	6790000	23.5174	27.6419	127.483	123.358	0.262976	0.333778	0.331491	0.333778
679	6780001	6800000	27.9991	31.4497	127.001	123.55	0.296017	0.33505	0.333211	0.33505
680	6790001	6810000	24.2406	26.1832	124.759	122.817	0.272442	0.333288	0.331984	0.333288
681	6800001	6820000	32.1721	35.1915	147.828	144.809	0.293576	0.334586	0.333084	0.334586
682	6810001	6830000	34.5683	37.1496	157.432	154.85	0.295255	0.334457	0.333172	0.334457
683	6820001	6840000	34.3097	35.9167	145.69	144.083	0.308555	0.33484	0.333864	0.33484
684	6830001	6850000	51.9311	42.3423	181.069	190.658	0.346409	0.33369	0.335835	0.33369
685	6840001	6860000	48.4823	42.225	163.518	169.775	0.352782	0.334818	0.336167	0.334818
686	6850001	6870000	32.1888	35.3494	116.811	113.651	0.338724	0.337057	0.335435	0.337057
687	6860001	6880000	34.7926	37.2827	119.207	116.717	0.349767	0.33732	0.33601	0.33732
688	6870001	6890000	33.3963	37.8911	126.604	122.109	0.33032	0.337034	0.334997	0.337034
689	6880001	6900000	45.7931	45.783	194.207	194.217	0.308797	0.334282	0.333877	0.334282
690	6890001	6910000	60.1203	60.0495	227.88	227.951	0.330348	0.335394	0.334999	0.335394
691	6900001	6920000	68.724	73.8997	227.276	222.1	0.35654	0.337722	0.336362	0.337722
692	6910001	6930000	69.2578	72.7331	234.742	231.267	0.351838	0.337167	0.336117	0.337167
693	6920001	6940000	69.6547	65.266	229.345	233.734	0.357378	0.335979	0.336406	0.335979
694	6930001	6950000	76.7592	61.4908	249.241	264.509	0.360035	0.334143	0.336544	0.334143
695	6940001	6960000	77.3962	53.6996	230.604	254.3	0.376283	0.333194	0.33739	0.333194
696	6950001	6970000	60.1202	48.1919	190.88	202.808	0.364303	0.334362	0.336766	0.334362
697	6960001	6980000	31.7238	30.1755	142.276	143.825	0.29816	0.333131	0.333323	0.333131
698	6970001	6990000	30.9995	29.4005	124.001	125.6	0.319996	0.334212	0.33446	0.334212
699	6980001	7000000	43.6732	40.1256	143.327	146.874	0.358005	0.33576	0.336439	0.33576
700	6990001	7010000	53.0181	46.2999	162.982	169.7	0.370413	0.335747	0.337084	0.335747
701	7000001	7020000	64.983	61.0578	180.017	183.942	0.389772	0.337699	0.338092	0.337699
702	7010001	7030000	63.6553	63.7334	195.345	195.267	0.370738	0.337533	0.337101	0.337533
703	7020001	7040000	56.6031	59.3417	183.397	180.658	0.360446	0.337596	0.336566	0.337596
704	7030001	7050000	51.6891	66.1668	218.311	203.833	0.309583	0.337479	0.333918	0.337479
705	7040001	7060000	37.7068	53.475	203.293	187.525	0.26396	0.33619	0.331542	0.33619
706	7050001	7070000	26.0863	32.9913	125.914	119.009	0.284334	0.335907	0.332603	0.335907
707	7060001	7080000	16.4823	21.5832	83.5177	78.4168	0.275313	0.335835	0.332133	0.335835
708	7070001	7090000	19.3446	20.5333	69.6554	68.4667	0.340224	0.336694	0.335513	0.336694
709	7080001	7100000	24.879	25.9581	83.121	82.0419	0.35459	0.337226	0.336261	0.337226
710	7090001	7110000	35.0339	35.85	121.966	121.15	0.346704	0.33656	0.33585	0.33656
711	7100001	7120000	38.2925	37.6753	135.708	136.325	0.343281	0.335876	0.335672	0.335876
712	7110001	7130000	31.3616	32.7	105.638	104.3	0.353027	0.337136	0.336179	0.337136
713	7120001	7140000	47.2763	52.0834	144.724	139.917	0.371202	0.338802	0.337126	0.338802
714	7130001	7150000	44.8455	47.3502	133.155	130.65	0.376934	0.338548	0.337424	0.338548
715	7140001	7160000	29.7586	30.9247	111.241	110.075	0.333021	0.33604	0.335138	0.33604
716	7150001	7170000	41.5519	41.1412	142.448	142.859	0.349657	0.336289	0.336004	0.336289
717	7160001	7180000	52.1037	45.7161	168.896	175.284	0.360358	0.335294	0.336561	0.335294
718	7170001	7190000	54.5519	50.0078	171.448	175.992	0.366231	0.336154	0.336867	0.336154
719	7180001	7200000	58.569	55.9247	176.431	179.075	0.374229	0.337097	0.337283	0.337097
720	7190001	7210000	72.8969	67.3162	251.103	256.684	0.348739	0.335349	0.335956	0.335349
721	7200001	7220000	75.4655	73.3578	247.535	249.642	0.358104	0.336491	0.336444	0.336491
722	7210001	7230000	62.8098	63.6163	193.19	192.384	0.370307	0.337661	0.337079	0.337661
723	7220001	7240000	60.2239	68.5833	226.776	218.417	0.331614	0.337151	0.335064	0.337151
724	7230001	7250000	54.5174	63.8585	236.483	227.142	0.304494	0.336048	0.333653	0.336048
725	7240001	7260000	48.9142	46.0749	192.086	194.925	0.323539	0.334309	0.334644	0.334309
726	7250001	7270000	53.4313	48.6746	161.569	166.325	0.373513	0.336449	0.337246	0.336449
727	7260001	7280000	54.6383	56.0831	136.362	134.917	0.408463	0.339818	0.339065	0.339818
728	7270001	7290000	46.5346	49.6834	122.465	119.317	0.399067	0.339833	0.338576	0.339833
729	7280001	7300000	29.3102	28.6669	88.6898	89.3331	0.373386	0.337366	0.337239	0.337366
730	7290001	7310000	18.0691	14.9417	79.9309	83.0583	0.300767	0.331657	0.333459	0.331657
731	7300001	7320000	24.9483	18.4918	107.052	113.508	0.306561	0.330743	0.33376	0.330743
732	7310001	7330000	32.8619	25.5087	119.138	126.491	0.338911	0.332746	0.335444	0.332746
733	7320001	7340000	20.5001	16.5085	86.4999	90.4915	0.309766	0.331788	0.333927	0.331788
734	7330001	7350000	12.4306	9.77511	60.5694	63.2249	0.282572	0.330274	0.332511	0.330274
735	7340001	7360000	13.8096	11.3502	62.1904	64.6498	0.297376	0.331429	0.333282	0.331429
736	7350001	7370000	13.7578	10.575	82.2422	85.425	0.245546	0.328401	0.330584	0.328401
737	7360001	7380000	21.1201	16.7417	114.88	119.258	0.262357	0.329436	0.331459	0.329436
738	7370001	7390000	50.2407	40.5	197.759	207.5	0.323087	0.332431	0.334621	0.332431
739	7380001	7400000	77.1889	67.7416	256.811	266.258	0.35539	0.335045	0.336302	0.335045
740	7390001	7410000	66.7936	62.4585	220.206	224.542	0.357134	0.335941	0.336393	0.335941
741	7400001	7420000	70.4139	64.7002	224.586	230.3	0.363435	0.33604	0.336721	0.33604
742	7410001	7430000	85.9998	77.4832	236	244.517	0.391497	0.337241	0.338182	0.337241
743	7420001	7440000	57.3271	52.8078	189.673	194.192	0.356452	0.335713	0.336358	0.335713
744	7430001	7450000	42.6716	37.5663	167.328	172.434	0.323817	0.333501	0.334659	0.333501
745	7440001	7460000	46.4311	35.4333	156.569	167.567	0.352819	0.333208	0.336169	0.333208
746	7450001	7470000	50.0005	38.0497	146	157.95	0.380052	0.334498	0.337586	0.334498
747	7460001	7480000	52.0696	36.7828	144.93	160.217	0.388903	0.334019	0.338047	0.334019
748	7470001	7490000	30.1212	20.0416	99.8788	109.958	0.356032	0.33178	0.336336	0.33178
749	7480001	7500000	28.414	24.5829	107.586	111.417	0.330553	0.333626	0.335009	0.333626
750	7490001	7510000	43.7413	39.4242	201.259	205.576	0.293321	0.332262	0.333071	0.332262
751	7500001	7520000	63.6384	62.8331	250.362	251.167	0.32319	0.334876	0.334626	0.334876
752	7510001	7530000	73.7771	78.2667	226.223	221.733	0.37089	0.338295	0.337109	0.338295
753	7520001	7540000	64.0523	70.3581	211.948	205.642	0.356431	0.337994	0.336357	0.337994
754	7530001	7550000	47.7243	49.9083	193.276	191.092	0.317624	0.335308	0.334336	0.335308
755	7540001	7560000	43.4317	40.6417	163.568	166.358	0.331585	0.334639	0.335063	0.334639
756	7550001	7570000	51.6729	52.7491	199.327	198.251	0.326973	0.335495	0.334823	0.335495
757	7560001	7580000	54.0687	51.641	249.931	252.359	0.292449	0.332888	0.333025	0.332888
758	7570001	7590000	52.7414	48.425	219.259	223.575	0.312608	0.333443	0.334075	0.333443
759	7580001	7600000	41.3451	45.7662	182.655	178.234	0.301016	0.335137	0.333472	0.335137
760	7590001	7610000	41.0694	45.2831	195.931	191.717	0.286519	0.334302	0.332717	0.334302
761	7600001	7620000	55.8623	57.4837	212.138	210.516	0.329987	0.335755	0.33498	0.335755
762	7610001	7630000	64.0685	66.9671	212.931	210.033	0.355594	0.337302	0.336313	0.337302
763	7620001	7640000	52.2757	49.6499	167.724	170.35	0.36231	0.336409	0.336663	0.336409
764	7630001	7650000	30.4486	24.3417	125.551	131.658	0.314173	0.331914	0.334157	0.331914
765	7640001	7660000	46.0342	44.4913	170.966	172.509	0.334272	0.335182	0.335203	0.335182
766	7650001	7670000	66.1199	65.999	188.88	189.001	0.384121	0.338192	0.337798	0.338192
767	7660001	7680000	60.7242	61.8745	176.276	175.125	0.381143	0.338305	0.337643	0.338305
768	7670001	7690000	63.0012	66.0998	182.999	179.9	0.381028	0.338679	0.337637	0.338679
769	7680001	7700000	50.7078	50.4748	129.292	129.525	0.404699	0.33923	0.338869	0.33923
770	7690001	7710000	32.9148	29.0582	153.085	156.942	0.291292	0.331928	0.332965	0.331928
771	7700001	7720000	33.7765	27.2495	195.224	201.75	0.251481	0.329112	0.330893	0.329112
772	7710001	7730000	36.6038	26.1163	160.396	170.884	0.302565	0.330172	0.333552	0.330172
773	7720001	7740000	58.5009	45.4332	196.499	209.567	0.353568	0.333452	0.336207	0.333452
774	7730001	7750000	64.7246	55.8168	199.275	208.183	0.370122	0.335571	0.337069	0.335571
775	7740001	7760000	43.3625	37.0421	128.637	134.958	0.377099	0.335807	0.337433	0.335807
776	7750001	7770000	53.4148	44.2674	137.585	146.733	0.402899	0.336753	0.338776	0.336753
777	7760001	7780000	62.8805	57.6671	150.119	155.333	0.416125	0.338777	0.339464	0.338777
778	7770001	7790000	61.0513	59.908	179.949	181.092	0.378303	0.337665	0.337495	0.337665
779	7780001	7800000	71.085	72.3586	242.915	241.641	0.35027	0.336679	0.336036	0.336679
780	7790001	7810000	90.725	95.359	317.275	312.641	0.345838	0.336862	0.335805	0.336862
781	7800001	7820000	90.6054	94.9087	313.395	309.091	0.347947	0.336929	0.335915	0.336929
782	7810001	7830000	83.57	78.8251	275.43	280.175	0.357193	0.336055	0.336396	0.336055
783	7820001	7840000	82.845	67.1998	273.155	288.8	0.357113	0.334152	0.336392	0.334152
784	7830001	7850000	65.5	56.8499	209.5	218.15	0.362903	0.335286	0.336693	0.335286
785	7840001	7860000	59.6559	56.6663	177.344	180.334	0.376707	0.337158	0.337412	0.337158
786	7850001	7870000	54.1907	51.3075	174.809	177.692	0.361284	0.336315	0.336609	0.336315
787	7860001	7880000	45.7762	45.7492	168.224	168.251	0.336302	0.335712	0.335309	0.335712
788	7870001	7890000	34.4824	34.2832	128.518	128.717	0.333592	0.335505	0.335167	0.335505
789	7880001	7900000	45.3955	41.984	139.605	143.016	0.370338	0.336481	0.337081	0.336481
790	7890001	7910000	58.2931	54.3006	180.707	184.699	0.36883	0.336495	0.337002	0.336495
791	7900001	7920000	49.4146	49.6002	194.585	194.4	0.32301	0.335074	0.334617	0.335074
792	7910001	7930000	47.9311	50.6002	187.069	184.4	0.324723	0.335804	0.334706	0.335804
793	7920001	7940000	42.1373	45.0001	144.863	142	0.349116	0.337242	0.335976	0.337242
794	7930001	7950000	47.8092	46.5584	174.191	175.442	0.337957	0.335468	0.335395	0.335468
795	7940001	7960000	54.5506	54.2587	206.45	206.741	0.330645	0.335357	0.335014	0.335357
796	7950001	7970000	37.0683	37.7671	137.932	137.233	0.333903	0.335833	0.335184	0.335833
797	7960001	7980000	20.4133	24.4336	90.5867	86.5664	0.300167	0.336087	0.333427	0.336087
798	7970001	7990000	27.896	37.9669	127.104	117.033	0.295167	0.337473	0.333167	0.337473
799	7980001	8000000	38.2064	42.5921	146.794	142.408	0.32774	0.336667	0.334863	0.336667
800	7990001	8010000	44.6026	39.0583	172.397	177.942	0.326589	0.333575	0.334803	0.333575
801	8000001	8020000	41.6196	36.1163	168.38	173.884	0.31782	0.333033	0.334346	0.333033
802	8010001	8030000	30.1374	28.9833	114.863	116.017	0.32929	0.334862	0.334944	0.334862
803	8020001	8040000	25.8449	23.2918	92.1551	94.7082	0.342106	0.334705	0.335611	0.334705
804	8030001	8050000	38.9996	36.0583	135	137.942	0.347798	0.335317	0.335907	0.335317
805	8040001	8060000	54.4998	51.142	172.5	175.858	0.364891	0.336387	0.336797	0.336387
806	8050001	8070000	56.5519	50.8841	159.448	165.116	0.386535	0.336965	0.337924	0.336965
807	8060001	8080000	62.2586	56.0172	168.741	174.983	0.393756	0.337342	0.3383	0.337342
808	8070001	8090000	52.9133	49.0586	169.087	172.941	0.363077	0.336137	0.336703	0.336137
809	8080001	8100000	54.62	48.8419	182.38	188.158	0.354701	0.335246	0.336266	0.335246
810	8090001	8110000	67.172	61.7415	221.828	227.258	0.356812	0.335704	0.336376	0.335704
811	8100001	8120000	70.5856	72.0078	219.414	217.992	0.368312	0.337651	0.336975	0.337651
812	8110001	8130000	54.861	55.6666	166.139	165.333	0.373234	0.337838	0.337231	0.337838
813	8120001	8140000	46.7226	45.4336	177.277	178.566	0.330152	0.335046	0.334988	0.335046
814	8130001	8150000	58.5848	57.6417	211.415	212.358	0.3398	0.335695	0.335491	0.335695
815	8140001	8160000	45.3435	52.1329	210.656	203.867	0.291501	0.335096	0.332976	0.335096
816	8150001	8170000	31.1883	40.5659	194.812	185.434	0.237914	0.333541	0.330186	0.333541
817	8160001	8180000	31.413	36.6994	167.587	162.301	0.265873	0.333868	0.331642	0.333868
818	8170001	8190000	48.2237	49.4918	175.776	174.508	0.337874	0.336135	0.33539	0.336135
819	8180001	8200000	67.1897	67.1586	238.81	238.841	0.342723	0.336049	0.335643	0.336049
820	8190001	8210000	63.6383	64.2332	229.362	228.767	0.340043	0.336035	0.335503	0.336035
821	8200001	8220000	46.5339	44.7911	184.466	186.209	0.32173	0.334483	0.33455	0.334483
822	8210001	8230000	27.8091	28.558	157.191	156.442	0.255447	0.331794	0.331099	0.331794
823	8220001	8240000	29.982	41.3834	158.018	146.617	0.26809	0.336087	0.331757	0.336087
824	8230001	8250000	42.9312	58.0577	197.069	181.942	0.293764	0.33731	0.333094	0.33731
825	8240001	8260000	34.2249	39.4159	133.775	128.584	0.324436	0.336912	0.334691	0.336912
826	8250001	8270000	30.2766	33.1498	119.724	116.85	0.322206	0.336138	0.334575	0.336138
827	8260001	8280000	30.3452	32.2501	144.655	142.75	0.286666	0.33386	0.332724	0.33386
828	8270001	8290000	31.3967	30.667	145.603	146.333	0.291836	0.33312	0.332994	0.33312
829	8280001	8300000	54.6726	59.342	227.327	222.658	0.312574	0.335511	0.334073	0.335511
830	8290001	8310000	48.2237	53.1252	198.776	193.875	0.31424	0.33579	0.33416	0.33579
831	8300001	8320000	32.6028	36.4082	108.397	104.592	0.355521	0.338161	0.336309	0.338161
832	8310001	8330000	51.6041	54.133	141.396	138.867	0.391774	0.339233	0.338197	0.339233
833	8320001	8340000	55.2072	52.4247	166.793	169.575	0.373678	0.336997	0.337254	0.336997
834	8330001	8350000	41.3274	38.9501	140.673	143.05	0.351023	0.335726	0.336075	0.335726
835	8340001	8360000	35.948	39.5668	133.052	129.433	0.334929	0.336885	0.335237	0.336885
836	8350001	8370000	29.9819	35.3334	132.018	126.667	0.301642	0.335969	0.333504	0.335969
837	8360001	8380000	28.5682	30.5415	108.432	106.459	0.330087	0.33625	0.334985	0.33625
838	8370001	8390000	56.5519	55.8326	140.448	141.167	0.409318	0.339367	0.33911	0.339367
839	8380001	8400000	55.2249	51.9162	150.775	154.084	0.392428	0.337845	0.338231	0.337845
840	8390001	8410000	46.3452	37.325	126.655	135.675	0.392251	0.33583	0.338221	0.33583
841	8400001	8420000	44.552	35.5665	106.448	115.433	0.415988	0.336963	0.339457	0.336963
842	8410001	8430000	22.0513	21.1751	82.9487	83.8249	0.331815	0.334973	0.335075	0.334973
843	8420001	8440000	34.9995	37.5253	131	128.475	0.332773	0.33643	0.335125	0.33643
844	8430001	8450000	60.6557	63.2254	169.344	166.775	0.388344	0.338974	0.338018	0.338974
845	8440001	8460000	61.0353	56.9167	158.965	163.083	0.400928	0.338186	0.338673	0.338186
846	8450001	8470000	57.8099	53.0164	176.19	180.984	0.372033	0.336459	0.337169	0.336459
847	8460001	8480000	64.6721	73.0168	213.328	204.983	0.35703	0.338383	0.336388	0.338383
848	8470001	8490000	42.3622	52.4586	161.638	151.541	0.329072	0.338107	0.334932	0.338107
849	8480001	8500000	45.9311	46.8587	147.069	146.141	0.362696	0.337358	0.336683	0.337358
850	8490001	8510000	70.4141	66.3086	209.586	213.691	0.376475	0.337033	0.3374	0.337033
851	8500001	8520000	62.6896	59.5668	194.31	197.433	0.368855	0.336754	0.337003	0.336754
852	8510001	8530000	65.3963	61.0833	195.604	199.917	0.37556	0.33688	0.337352	0.33688
853	8520001	8540000	57.5687	52.4498	193.431	198.55	0.353505	0.335422	0.336204	0.335422
854	8530001	8550000	57.1726	53.5087	169.827	173.491	0.376855	0.336973	0.33742	0.336973
855	8540001	8560000	44.7071	43.1086	126.293	127.891	0.386183	0.337848	0.337905	0.337848
856	8550001	8570000	23.1723	24.4584	79.8277	78.5416	0.348721	0.337069	0.335955	0.337069
857	8560001	8580000	20.1725	19.8833	68.8275	69.1167	0.350567	0.336278	0.336051	0.336278
858	8570001	8590000	13.2932	13.3248	61.7068	61.6752	0.291655	0.333419	0.332984	0.333419
859	8580001	8600000	26.9827	27.3752	100.017	99.6248	0.334644	0.335818	0.335222	0.335818
860	8590001	8610000	46.017	52.1834	131.983	125.817	0.383377	0.339798	0.337759	0.339798
861	8600001	8620000	44.8961	54.3083	154.104	144.692	0.349419	0.33888	0.335991	0.33888
862	8610001	8630000	29.6377	37.55	146.362	138.45	0.280078	0.335687	0.332381	0.335687
863	8620001	8640000	39.1034	44.3416	148.897	143.658	0.329468	0.336981	0.334953	0.336981
864	8630001	8650000	56.9995	61.8339	181	176.166	0.364273	0.338241	0.336765	0.338241
865	8640001	8660000	53.2919	57.5591	194.708	190.441	0.337421	0.336772	0.335367	0.336772
866	8650001	8670000	49.3956	49.9251	186.604	186.075	0.330991	0.335578	0.335032	0.335578
867	8660001	8680000	44.1027	43.6996	167.897	168.3	0.329509	0.335249	0.334955	0.335249
868	8670001	8690000	38.6371	40.1163	159.363	157.884	0.314117	0.335032	0.334154	0.335032
869	8680001	8700000	39.2067	42.8417	168.793	165.158	0.305928	0.335239	0.333727	0.335239
870	8690001	8710000	32.1724	34.5831	159.828	157.417	0.278974	0.333583	0.332324	0.333583
871	8700001	8720000	21.465	25.8582	139.535	135.142	0.231095	0.332241	0.329831	0.332241
872	8710001	8730000	19.1547	23.5083	114.845	110.492	0.245024	0.333268	0.330556	0.333268
873	8720001	8740000	40.3967	42.3081	137.603	135.692	0.350885	0.337081	0.336068	0.337081
874	8730001	8750000	56.776	58.683	192.224	190.317	0.35205	0.336971	0.336128	0.336971
875	8740001	8760000	45.6197	48.525	170.38	167.475	0.333192	0.33635	0.335147	0.33635
876	8750001	8770000	39.9129	45.9671	149.087	143.033	0.333165	0.33738	0.335145	0.33738
877	8760001	8780000	41.5855	52.8666	165.415	154.133	0.321074	0.338018	0.334516	0.338018
878	8770001	8790000	42.6538	46.5329	183.346	179.467	0.306227	0.335235	0.333743	0.335235
879	8780001	8800000	36.8268	31.3584	138.173	143.642	0.332309	0.333521	0.335101	0.333521
880	8790001	8810000	40.0505	35.2666	143.95	148.733	0.340575	0.33434	0.335531	0.33434
881	8800001	8820000	39.6193	38.0245	173.381	174.976	0.302816	0.333476	0.333565	0.333476
882	8810001	8830000	51.1716	54.5416	184.828	181.458	0.339628	0.336716	0.335482	0.336716
883	8820001	8840000	70.2234	75.875	206.777	201.125	0.378489	0.338928	0.337505	0.338928
884	8830001	8850000	60.2759	62.3336	181.724	179.666	0.374072	0.338129	0.337275	0.338129
885	8840001	8860000	60.4482	58.6925	188.552	190.308	0.367659	0.336973	0.336941	0.336973
886	8850001	8870000	52.7756	50.7504	178.224	180.25	0.352538	0.336062	0.336154	0.336062
887	8860001	8880000	47.9135	46.6585	155.087	156.341	0.360636	0.336645	0.336575	0.336645
888	8870001	8890000	56.1879	63.434	186.812	179.566	0.355521	0.338303	0.336309	0.338303
889	8880001	8900000	57.1712	65.434	193.829	185.566	0.351786	0.338286	0.336115	0.338286
890	8890001	8910000	53.6901	54.5334	154.31	153.467	0.382993	0.33836	0.337739	0.33836
891	8900001	8920000	36.1726	36.6666	116.827	116.333	0.361053	0.337188	0.336597	0.337188
892	8910001	8930000	24.3619	25.6582	100.638	99.3418	0.313822	0.335196	0.334138	0.335196
893	8920001	8940000	33.6893	35.6831	118.311	116.317	0.345032	0.33692	0.335763	0.33692
894	8930001	8950000	57.5347	59.4586	172.465	170.541	0.375151	0.338176	0.337331	0.338176
895	8940001	8960000	61.4489	59.8002	178.551	180.2	0.380964	0.337696	0.337634	0.337696
896	8950001	8970000	36.4312	36.3163	131.569	131.684	0.339655	0.335855	0.335483	0.335855
897	8960001	8980000	27.8627	28.358	108.137	107.642	0.3258	0.335395	0.334762	0.335395
898	8970001	8990000	39.0186	38.6002	119.981	120.4	0.370358	0.337357	0.337082	0.337357
899	8980001	9000000	38.1738	36.6	115.826	117.4	0.372873	0.33708	0.337213	0.33708
900	8990001	9010000	45.9664	40.3997	113.034	118.6	0.41104	0.337951	0.3392	0.337951
901	9000001	9020000	48.2589	44.875	128.741	132.125	0.396623	0.337922	0.338449	0.337922
902	9010001	9030000	33.7588	32.2668	119.241	120.733	0.343922	0.335539	0.335705	0.335539
903	9020001	9040000	40.2766	40.6748	136.723	136.325	0.351544	0.336643	0.336102	0.336643
904	9030001	9050000	38.0694	38.5085	125.931	125.492	0.356492	0.336923	0.33636	0.336923
905	9040001	9060000	45.535	45.8421	125.465	125.158	0.390756	0.338649	0.338144	0.338649
906	9050001	9070000	59.4492	60.4088	139.551	138.591	0.418989	0.340235	0.339613	0.340235
907	9060001	9080000	47.0007	46.3334	111.999	112.667	0.416443	0.339721	0.339481	0.339721
908	9070001	9090000	35.6206	35.9747	108.379	108.025	0.372351	0.33773	0.337185	0.33773
909	9080001	9100000	35.9128	36.2085	145.087	144.792	0.318091	0.334872	0.33436	0.334872
910	9090001	9110000	31.7914	30.2249	156.209	157.775	0.281015	0.332252	0.33243	0.332252
911	9100001	9120000	23.9638	24.0581	113.036	112.942	0.288643	0.33328	0.332827	0.33328
912	9110001	9130000	50.5344	55.2169	144.466	139.783	0.383983	0.339355	0.337791	0.339355
913	9120001	9140000	58.9669	62.0002	171.033	168	0.381296	0.338721	0.337651	0.338721
914	9130001	9150000	41.0355	41.2166	117.965	117.783	0.382954	0.338212	0.337737	0.338212
915	9140001	9160000	36.3106	37.5501	91.6894	90.4499	0.406408	0.339806	0.338958	0.339806
916	9150001	9170000	34.3102	35.4082	113.69	112.592	0.356165	0.337166	0.336343	0.337166
917	9160001	9180000	48.1027	42.0325	185.897	191.968	0.326618	0.33355	0.334804	0.33355
918	9170001	9190000	57.3102	44.2161	214.69	227.784	0.33261	0.332378	0.335116	0.332378
919	9180001	9200000	51.9317	44.3665	177.068	184.633	0.350697	0.334473	0.336058	0.334473
920	9190001	9210000	50.1035	49.6748	156.897	157.325	0.366919	0.337206	0.336903	0.337206
921	9200001	9220000	49.4827	46.267	160.517	163.733	0.360219	0.336099	0.336554	0.336099
922	9210001	9230000	39.3791	29.9087	140.621	150.091	0.341822	0.332631	0.335596	0.332631
923	9220001	9240000	38.4818	28.8666	157.518	167.133	0.315576	0.331278	0.33423	0.331278
924	9230001	9250000	47.2923	39.4581	167.708	175.542	0.34316	0.333809	0.335666	0.333809
925	9240001	9260000	40.1891	36.0246	120.811	124.975	0.374622	0.336298	0.337304	0.336298
926	9250001	9270000	50.4309	49.8662	123.569	124.134	0.41166	0.339509	0.339232	0.339509
927	9260001	9280000	58.4485	59.1832	131.552	130.817	0.425983	0.340554	0.339978	0.340554
928	9270001	9290000	67.8971	64.3835	167.103	170.617	0.410894	0.338931	0.339192	0.338931
929	9280001	9300000	80.2763	73.9169	204.724	211.083	0.404665	0.338219	0.338868	0.338219
930	9290001	9310000	59.2931	56.9171	182.707	185.083	0.369963	0.336944	0.337061	0.336944
931	9300001	9320000	50.6898	52.1335	165.31	163.867	0.359205	0.337281	0.336501	0.337281
932	9310001	9330000	50.3796	47.5496	139.62	142.45	0.389696	0.337753	0.338088	0.337753
933	9320001	9340000	32.3963	24.558	84.6037	92.442	0.400445	0.335479	0.338648	0.335479
934	9330001	9350000	38.0515	34.1331	125.948	129.867	0.356375	0.335371	0.336354	0.335371
935	9340001	9360000	42.2074	41.683	150.793	151.317	0.341731	0.335843	0.335591	0.335843
936	9350001	9370000	26.7764	26.9917	83.2236	83.0083	0.368335	0.337496	0.336976	0.337496
937	9360001	9380000	33.3798	33.75	78.6202	78.25	0.418419	0.340144	0.339584	0.340144
938	9370001	9390000	36.1557	39.2833	97.8443	94.7167	0.394033	0.339797	0.338314	0.339797
939	9380001	9400000	27.2245	33.5421	104.775	98.4579	0.327418	0.337952	0.334846	0.337952
940	9390001	9410000	35.5346	40.592	150.465	145.408	0.309095	0.335977	0.333892	0.335977
941	9400001	9420000	48.7241	48.092	174.276	174.908	0.341508	0.335824	0.33558	0.335824
942	9410001	9430000	54.5691	52.4421	175.431	177.558	0.361932	0.336541	0.336643	0.336541
943	9420001	9440000	44.983	45.2916	162.017	161.708	0.340172	0.33601	0.33551	0.33601
944	9430001	9450000	45.3803	44.058	166.62	167.942	0.336474	0.335353	0.335318	0.335353
945	9440001	9460000	54.1902	55.9414	168.81	167.059	0.367908	0.337784	0.336954	0.337784
946	9450001	9470000	33.4652	37.8915	105.535	101.109	0.365586	0.338866	0.336833	0.338866
947	9460001	9480000	14.6721	14.4496	67.3279	67.5504	0.293826	0.333321	0.333097	0.333321
948	9470001	9490000	27.7414	28.8665	131.259	130.133	0.288066	0.333678	0.332797	0.333678
949	9480001	9500000	48.845	47.1497	198.155	199.85	0.317294	0.33429	0.334319	0.33429
950	9490001	9510000	56.2241	49.7745	201.776	208.226	0.340865	0.334421	0.335546	0.334421
951	9500001	9520000	42.6202	33.6914	152.38	161.309	0.341589	0.333087	0.335584	0.333087
952	9510001	9530000	20.7926	12.7667	89.2074	97.2333	0.306588	0.328877	0.333762	0.328877
953	9520001	9540000	12.2757	12.192	77.7243	77.808	0.235586	0.330393	0.330065	0.330393
954	9530001	9550000	13.396	16.2837	94.604	91.7163	0.217304	0.331534	0.329113	0.331534
955	9540001	9560000	15.2921	17.1002	103.708	101.9	0.223983	0.331013	0.329461	0.331013
956	9550001	9570000	15.7923	17.4416	113.208	111.558	0.214868	0.330374	0.328986	0.330374
957	9560001	9580000	18.2231	23.2749	157.777	152.725	0.18564	0.330147	0.327465	0.330147
958	9570001	9590000	15.1717	19.2252	127.828	123.775	0.189679	0.330315	0.327675	0.330315
959	9580001	9600000	16.0167	17.3339	100.983	99.6661	0.236309	0.331342	0.330103	0.331342
960	9590001	9610000	22.8266	21.8508	121.173	122.149	0.26678	0.331604	0.331689	0.331604
961	9600001	9620000	38.6375	34.2423	148.363	152.758	0.327854	0.333782	0.334869	0.333782
962	9610001	9630000	43.7934	40.6753	141.207	144.325	0.361369	0.336072	0.336614	0.336072
963	9620001	9640000	37.1554	36.7501	133.845	134.25	0.340142	0.33578	0.335509	0.33578
964	9630001	9650000	37.7929	39.142	137.207	135.858	0.338642	0.336293	0.33543	0.336293
965	9640001	9660000	45.8272	46.1752	145.173	144.825	0.36473	0.337302	0.336789	0.337302
966	9650001	9670000	59.0173	61.1166	180.983	178.883	0.370872	0.33798	0.337108	0.33798
967	9660001	9680000	50.9488	55.0667	147.051	142.933	0.38221	0.339124	0.337699	0.339124
968	9670001	9690000	49.7078	49.9666	123.292	123.033	0.409542	0.339608	0.339122	0.339608
969	9680001	9700000	58.3454	58.2259	194.655	194.774	0.354863	0.336662	0.336275	0.336662
970	9690001	9710000	61.6373	68.0259	264.363	257.974	0.306647	0.335404	0.333765	0.335404
971	9700001	9720000	46.3958	51.0164	179.604	174.984	0.326294	0.336412	0.334788	0.336412
972	9710001	9730000	25.4476	23.0498	114.552	116.95	0.297458	0.332525	0.333286	0.332525
973	9720001	9740000	20.8271	26.05	144.173	138.95	0.220584	0.332046	0.329284	0.332046
974	9730001	9750000	32.5176	35.5081	114.482	111.492	0.34455	0.337291	0.335738	0.337291
975	9740001	9760000	46.1209	46.1915	124.879	124.808	0.393936	0.338747	0.338309	0.338747
976	9750001	9770000	43.8965	46.3418	147.103	144.658	0.354011	0.337349	0.336231	0.337349
977	9760001	9780000	34.3967	33.3672	105.603	106.633	0.370654	0.337117	0.337097	0.337117
978	9770001	9790000	25.3611	25.059	100.639	100.941	0.321531	0.334799	0.33454	0.334799
979	9780001	9800000	37.9475	34.4753	143.053	146.525	0.331399	0.334263	0.335053	0.334263
980	9790001	9810000	39.7072	38.1418	127.293	128.858	0.362468	0.336563	0.336671	0.336563
981	9800001	9820000	25.9832	26.8082	73.0168	72.1918	0.387146	0.338779	0.337956	0.338779
982	9810001	9830000	30.2075	27.9331	68.7925	71.0669	0.424049	0.339309	0.339877	0.339309
983	9820001	9840000	32.3801	33.9165	105.62	104.084	0.359166	0.337517	0.336499	0.337517
984	9830001	9850000	23.9831	27.675	110.017	106.325	0.29389	0.335274	0.333101	0.335274
985	9840001	9860000	39.9138	39.9582	132.086	132.042	0.356413	0.336784	0.336356	0.336784
986	9850001	9870000	54.741	51.2664	178.259	181.734	0.359486	0.336082	0.336516	0.336082
987	9860001	9880000	38.9989	38.6917	168.001	168.308	0.305812	0.334032	0.333721	0.334032
988	9870001	9890000	44.9469	47.4168	198.053	195.583	0.301508	0.334562	0.333497	0.334562
989	9880001	9900000	66.1722	66.5746	240.828	240.425	0.33817	0.335895	0.335406	0.335895
990	9890001	9910000	73.3109	64.8488	244.689	253.151	0.35478	0.335114	0.336271	0.335114
991	9900001	9920000	62.0002	52.8495	194	203.15	0.367066	0.335268	0.33691	0.335268
992	9910001	9930000	50.897	51.0674	138.103	137.933	0.393552	0.338751	0.338289	0.338751
993	9920001	9940000	51.4487	53.3082	153.551	151.692	0.375967	0.338253	0.337374	0.338253
994	9930001	9950000	43.8453	45.8579	169.155	167.142	0.326948	0.335803	0.334822	0.335803
995	9940001	9960000	46.1723	44.0667	182.828	184.933	0.321946	0.334389	0.334561	0.334389
996	9950001	9970000	42.4825	39.4914	157.518	160.509	0.334587	0.334709	0.335219	0.334709
997	9960001	9980000	37.2589	34.8666	129.741	132.133	0.346661	0.335411	0.335848	0.335411
998	9970001	9990000	55.4999	48.5004	161.5	168.5	0.380694	0.336284	0.33762	0.336284
999	9980001	10000000	66.1549	56.9668	195.845	205.033	0.377487	0.335929	0.337453	0.335929
1000	9990001	10010000	59.6551	53.3918	206.345	212.608	0.347943	0.334914	0.335915	0.334914
1001	10000001	10020000	61.2064	53.8833	219.793	227.117	0.340745	0.334346	0.33554	0.334346
1002	10010001	10030000	60.6379	55.0082	212.362	217.992	0.345562	0.334963	0.335791	0.334963
1003	10020001	10040000	72.9834	71.0084	222.017	223.992	0.372388	0.337245	0.337187	0.337245
1004	10030001	10050000	64.3968	66.7579	242.603	240.242	0.331523	0.33593	0.33506	0.33593
1005	10040001	10060000	49.2931	54.4997	207.707	202.5	0.310028	0.335609	0.333941	0.335609
1006	10050001	10070000	46.1893	46.9083	145.811	145.092	0.365391	0.337439	0.336823	0.337439
1007	10060001	10080000	40.4303	37.5584	151.57	154.442	0.332466	0.334593	0.335109	0.334593
1008	10070001	10090000	54.4823	51.325	204.518	207.675	0.332213	0.334754	0.335096	0.334754
1009	10080001	10100000	57.9306	55.0418	199.069	201.958	0.349202	0.335736	0.33598	0.335736
1010	10090001	10110000	65.2759	63.9085	201.724	203.091	0.369418	0.337172	0.337033	0.337172
1011	10100001	10120000	72.2416	73.7082	212.758	211.292	0.378455	0.338182	0.337503	0.338182
1012	10110001	10130000	76.43	78.0079	241.57	239.992	0.36516	0.337492	0.336811	0.337492
1013	10120001	10140000	88.0168	82.5742	263.983	269.426	0.375048	0.33691	0.337326	0.33691
1014	10130001	10150000	69.7599	60.675	183.24	192.325	0.399407	0.337198	0.338594	0.337198
1015	10140001	10160000	42.2771	35.6004	128.723	135.4	0.372219	0.335375	0.337179	0.335375
1016	10150001	10170000	48.8971	41.5915	184.103	191.409	0.331636	0.333475	0.335066	0.333475
1017	10160001	10180000	55.6896	47.5579	195.31	203.442	0.345289	0.334199	0.335776	0.334199
1018	10170001	10190000	37.9996	32.7829	142	147.217	0.333084	0.333717	0.335141	0.333717
1019	10180001	10200000	32.9307	29.7752	136.069	139.225	0.313775	0.333319	0.334136	0.333319
1020	10190001	10210000	40.0865	39.117	160.913	161.883	0.319322	0.334529	0.334425	0.334529
1021	10200001	10220000	47.5008	44.4582	183.499	186.542	0.326694	0.334391	0.334808	0.334391
1022	10210001	10230000	54.2248	45.6497	186.775	195.35	0.348749	0.334195	0.335957	0.334195
1023	10220001	10240000	58.2941	54.2244	204.706	208.776	0.345043	0.335252	0.335764	0.335252
1024	10230001	10250000	63.2244	61.0575	229.776	231.942	0.338441	0.335387	0.33542	0.335387
1025	10240001	10260000	56.7752	53.9746	181.225	184.025	0.363289	0.336472	0.336714	0.336472
1026	10250001	10270000	51.7412	47.3166	158.259	162.683	0.37136	0.336388	0.337134	0.336388
1027	10260001	10280000	42.0344	36.1919	164.966	170.808	0.323659	0.333228	0.33465	0.333228
1028	10270001	10290000	30.2405	27.6167	151.76	154.383	0.277097	0.331604	0.332226	0.331604
1029	10280001	10300000	27.3609	27.508	113.639	113.492	0.312788	0.334559	0.334084	0.334559
1030	10290001	10310000	35.8095	34.8748	118.191	119.125	0.356919	0.336453	0.336382	0.336453
1031	10300001	10320000	35.5169	33.9835	129.483	131.017	0.337839	0.335239	0.335389	0.335239
1032	10310001	10330000	51.1033	49.7333	155.897	157.267	0.371856	0.337221	0.33716	0.337221
1033	10320001	10340000	66.052	61.2914	209.948	214.709	0.364091	0.336201	0.336755	0.336201
1034	10330001	10350000	63.4487	56.9417	208.551	215.058	0.357707	0.335445	0.336423	0.335445
1035	10340001	10360000	71.6716	73.3837	233.328	231.616	0.359538	0.33724	0.336518	0.33724
1036	10350001	10370000	59.0509	64.7425	182.949	177.257	0.36894	0.338622	0.337008	0.338622
1037	10360001	10380000	24.5174	25.0421	59.4826	58.9579	0.413367	0.340009	0.339321	0.340009
1038	10370001	10390000	4.82746	4.21671	21.1725	21.7833	0.302395	0.332352	0.333543	0.332352
1039	10380001	10400000	13.8102	10.8585	48.1898	51.1415	0.346259	0.333248	0.335827	0.333248
1040	10390001	10410000	26.0178	20.2586	92.9822	98.7414	0.341669	0.332913	0.335588	0.332913
1041	10400001	10420000	39.242	36.8421	139.758	142.158	0.342335	0.33523	0.335623	0.33523
1042	10410001	10430000	36.2931	39.7505	136.707	133.25	0.331553	0.336641	0.335061	0.336641
1043	10420001	10440000	36.6718	45.0333	141.328	132.967	0.327153	0.337895	0.334832	0.337895
1044	10430001	10450000	52.3267	55.383	190.673	187.617	0.337933	0.336536	0.335394	0.336536
1045	10440001	10460000	48.8445	41.8832	186.155	193.117	0.329296	0.333456	0.334944	0.333456
1046	10450001	10470000	32.9136	26.7166	147.086	153.283	0.298836	0.331362	0.333358	0.331362
1047	10460001	10480000	29.7586	25.1415	133.241	137.858	0.298474	0.331785	0.333339	0.331785
1048	10470001	10490000	34.7935	33.6666	125.207	126.334	0.340341	0.33551	0.335519	0.33551
1049	10480001	10500000	27.0174	27.0249	87.9826	87.9751	0.35948	0.336933	0.336515	0.336933
1050	10490001	10510000	36.275	34.7081	115.725	117.292	0.363394	0.33656	0.336719	0.33656
1051	10500001	10520000	34.8261	35.6671	130.174	129.333	0.333036	0.335854	0.335139	0.335854
1052	10510001	10530000	40.2576	39.7505	144.742	145.25	0.34051	0.335777	0.335528	0.335777
1053	10520001	10540000	56.0347	55.2667	154.965	155.733	0.390083	0.338347	0.338109	0.338347
1054	10530001	10550000	40.5523	42.3749	114.448	112.625	0.386357	0.338903	0.337915	0.338903
1055	10540001	10560000	46.5516	48.25	178.448	176.75	0.32818	0.335752	0.334886	0.335752
1056	10550001	10570000	36.1893	37.1587	146.811	145.841	0.317297	0.33506	0.334319	0.33506
1057	10560001	10580000	19.7582	22.3255	84.2418	81.6745	0.307778	0.335765	0.333824	0.335765
1058	10570001	10590000	29.2064	30.7507	119.794	118.249	0.315187	0.335265	0.334209	0.335265
1059	10580001	10600000	33.4304	33.9837	135.57	135.016	0.317366	0.334937	0.334323	0.334937
1060	10590001	10610000	37.1375	37.6587	131.863	131.341	0.342918	0.336245	0.335653	0.336245
1061	10600001	10620000	42.2238	39.7082	146.776	149.292	0.346992	0.335491	0.335865	0.335491
1062	10610001	10630000	41.862	40.7666	174.138	175.233	0.31249	0.334151	0.334069	0.334151
1063	10620001	10640000	32.7069	32.6915	145.293	145.309	0.299968	0.333818	0.333417	0.333818
1064	10630001	10650000	23.9309	22.3246	127.069	128.675	0.266732	0.331319	0.331687	0.331319
1065	10640001	10660000	31.1207	33.8998	142.879	140.1	0.293731	0.334543	0.333092	0.334543
1066	10650001	10670000	38.6548	45.5747	134.345	127.425	0.347027	0.338422	0.335867	0.338422
1067	10660001	10680000	38.3963	39.2164	131.604	130.784	0.349695	0.336693	0.336006	0.336693
1068	10670001	10690000	39.8102	39.6497	145.19	145.35	0.337767	0.335745	0.335385	0.335745
1069	10680001	10700000	45.6726	51.6251	185.327	179.375	0.31725	0.336282	0.334317	0.336282
1070	10690001	10710000	54.1558	58.5082	215.844	211.492	0.320692	0.335886	0.334496	0.335886
1071	10700001	10720000	41.3448	39.8412	157.655	159.159	0.329195	0.334882	0.334939	0.334882
1072	10710001	10730000	40.2416	28.858	131.758	143.142	0.358449	0.332743	0.336462	0.332743
1073	10720001	10740000	46.7077	33.7748	123.292	136.225	0.398526	0.334786	0.338548	0.334786
1074	10730001	10750000	36.2246	32.2749	100.775	104.725	0.388998	0.336965	0.338052	0.336965
1075	10740001	10760000	18.7416	18.608	67.2584	67.392	0.340868	0.335867	0.335546	0.335867
1076	10750001	10770000	8.53441	8.7749	48.4656	48.2251	0.254617	0.331764	0.331056	0.331764
1077	10760001	10780000	16.8608	17.6332	108.139	107.367	0.233384	0.330816	0.32995	0.330816
1078	10770001	10790000	25.2231	26.4913	129.777	128.509	0.272497	0.332959	0.331987	0.332959
1079	10780001	10800000	43.2762	54.2501	212.724	201.75	0.280941	0.335601	0.332426	0.335601
1080	10790001	10810000	40.3102	52.3669	217.69	205.633	0.26366	0.335055	0.331527	0.335055
1081	10800001	10820000	39.2405	42.142	158.76	155.858	0.317815	0.335656	0.334346	0.335656
1082	10810001	10830000	51.0686	49.7005	160.931	162.299	0.365724	0.336902	0.33684	0.336902
1083	10820001	10840000	45.2938	37.6171	141.706	149.383	0.367091	0.334942	0.336912	0.334942
1084	10830001	10850000	53.6728	43.5751	156.327	166.425	0.380522	0.335333	0.337611	0.335333
1085	10840001	10860000	68.9144	58.9917	168.086	178.008	0.412452	0.337683	0.339273	0.337683
1086	10850001	10870000	83.0192	73.2424	189.981	199.758	0.423246	0.338659	0.339835	0.338659
1087	10860001	10880000	73.2255	68.1758	169.774	174.824	0.421068	0.339237	0.339722	0.339237
1088	10870001	10890000	49.2935	52.0748	131.707	128.925	0.396342	0.339559	0.338434	0.339559
1089	10880001	10900000	58.5518	70.1582	175.448	163.842	0.375221	0.34008	0.337335	0.34008
1090	10890001	10910000	69.1381	82.0832	189.862	176.917	0.391368	0.340764	0.338175	0.340764
1091	10900001	10920000	53.4141	64.3661	161.586	150.634	0.373433	0.340062	0.337242	0.340062
1092	10910001	10930000	40.1893	52.2501	164.811	152.75	0.315223	0.337992	0.334211	0.337992
1093	10920001	10940000	48.6035	55.1087	154.397	147.891	0.364203	0.338812	0.336761	0.338812
1094	10930001	10950000	74.518	77.442	214.482	211.558	0.382725	0.338643	0.337725	0.338643
1095	10940001	10960000	87.6213	92.7167	298.379	293.283	0.35094	0.337218	0.336071	0.337218
1096	10950001	10970000	84.0003	90.1582	275	268.842	0.358471	0.337799	0.336463	0.337799
1097	10960001	10980000	71.8967	76.0502	220.103	215.95	0.371193	0.338273	0.337125	0.338273
1098	10970001	10990000	51.207	61.3	209.793	199.7	0.315406	0.336926	0.334221	0.336926
1099	10980001	11000000	37.5862	45.6163	173.414	165.384	0.292804	0.335856	0.333044	0.335856
1100	10990001	11010000	45.9831	42.8661	152.017	155.134	0.356607	0.335874	0.336366	0.335874
1101	11000001	11020000	51.552	56.0752	196.448	191.925	0.329321	0.336433	0.334945	0.336433
1102	11010001	11030000	64.1895	69.8511	228.81	223.149	0.342164	0.33712	0.335614	0.33712
1103	11020001	11040000	58.7412	61.4336	172.259	169.566	0.379254	0.338545	0.337545	0.338545
1104	11030001	11050000	25.0863	34.7082	101.914	92.2918	0.317023	0.338898	0.334305	0.338898
1105	11040001	11060000	26.0353	34.3	125.965	117.7	0.283893	0.336407	0.33258	0.336407
1106	11050001	11070000	55.5177	58.3171	201.482	198.683	0.338713	0.336479	0.335434	0.336479
1107	11060001	11080000	81.483	83.0839	252.517	250.916	0.368888	0.337674	0.337005	0.337674
1108	11070001	11090000	72.3105	75.1169	219.69	216.883	0.372627	0.338112	0.3372	0.338112
1109	11080001	11100000	44.2065	50.2744	158.793	152.726	0.340688	0.337617	0.335537	0.337617
1110	11090001	11110000	40.6896	41.0242	121.31	120.976	0.376168	0.337907	0.337384	0.337907
1111	11100001	11120000	48.4649	47.2333	136.535	137.767	0.386686	0.338014	0.337932	0.338014
1112	11110001	11130000	46.465	51.8753	163.535	158.125	0.34461	0.337583	0.335741	0.337583
1113	11120001	11140000	38.3964	40.0335	137.604	135.966	0.341134	0.33651	0.33556	0.33651
1114	11130001	11150000	35.4481	34.0084	123.552	124.992	0.34648	0.335719	0.335838	0.335719
1115	11140001	11160000	46.672	48.7501	156.328	154.25	0.354104	0.337215	0.336235	0.337215
1116	11150001	11170000	60.1029	61.817	172.897	171.183	0.382826	0.338514	0.337731	0.338514
1117	11160001	11180000	46.1207	45.4836	124.879	125.516	0.393935	0.338547	0.338309	0.338547
1118	11170001	11190000	34.1207	33.6416	96.8793	97.3584	0.385244	0.33809	0.337857	0.33809
1119	11180001	11200000	52.4315	51.5246	162.569	163.475	0.368792	0.337188	0.337	0.337188
1120	11190001	11210000	70.3623	68.0574	221.638	223.943	0.365804	0.336826	0.336845	0.336826
1121	11200001	11220000	60.2756	57.3161	206.724	209.684	0.349576	0.335765	0.336	0.335765
1122	11210001	11230000	43.3618	40.9161	189.638	192.084	0.302936	0.33328	0.333571	0.33328
1123	11220001	11240000	36.9306	36.3996	172.069	172.6	0.290956	0.333182	0.332948	0.333182
1124	11230001	11250000	41.3968	40.2833	136.603	137.717	0.356958	0.336445	0.336384	0.336445
1125	11240001	11260000	54.8453	52.1999	143.155	145.8	0.400539	0.338432	0.338653	0.338432
1126	11250001	11270000	43.4828	43.7585	131.517	131.242	0.373469	0.337742	0.337244	0.337742
1127	11260001	11280000	31.6208	32.1499	98.3792	97.8501	0.368145	0.337598	0.336966	0.337598
1128	11270001	11290000	33.6208	32.8497	98.3792	99.1503	0.379659	0.33768	0.337566	0.33768
1129	11280001	11300000	38.0688	35.8667	109.931	112.133	0.382117	0.337334	0.337694	0.337334
1130	11290001	11310000	50.3622	47.2418	146.638	149.758	0.380582	0.337197	0.337614	0.337197
1131	11300001	11320000	32.8108	31.5419	114.189	115.458	0.346766	0.33576	0.335853	0.33576
1132	11310001	11330000	9.99997	9.67521	68	68.3248	0.223537	0.32951	0.329438	0.32951
1133	11320001	11340000	38.5515	35.7581	130.448	133.242	0.352157	0.335581	0.336134	0.335581
1134	11330001	11350000	52.2234	48.4248	169.777	173.575	0.359805	0.33597	0.336532	0.33597
1135	11340001	11360000	42.8093	42.4164	176.191	176.584	0.314531	0.334469	0.334175	0.334469
1136	11350001	11370000	59.9825	57.8746	206.018	208.125	0.349297	0.335938	0.335985	0.335938
1137	11360001	11380000	76.9995	73.7919	271	274.208	0.344611	0.335608	0.335741	0.335608
1138	11370001	11390000	81.0685	76.9338	292.932	297.066	0.339551	0.335223	0.335478	0.335223
1139	11380001	11400000	89.5342	86.8251	292.466	295.175	0.358895	0.336501	0.336485	0.336501
1140	11390001	11410000	69.4649	70.4498	236.535	235.55	0.350952	0.336667	0.336071	0.336667
1141	11400001	11420000	30.1895	28.5749	110.811	112.425	0.336534	0.335035	0.335321	0.335035
1142	11410001	11430000	18.2414	17.6581	73.7586	74.3419	0.317926	0.334358	0.334352	0.334358
1143	11420001	11440000	31.6724	31.2494	111.328	111.751	0.344859	0.335994	0.335754	0.335994
1144	11430001	11450000	48.8966	46.5576	164.103	166.442	0.353726	0.335997	0.336216	0.335997
1145	11440001	11460000	50.0006	45.5331	172.999	177.467	0.347888	0.33513	0.335912	0.33513
1146	11450001	11470000	53.4487	52.5	186.551	187.5	0.346213	0.336007	0.335825	0.336007
1147	11460001	11480000	89.6899	91.0831	268.31	266.917	0.37553	0.337968	0.337351	0.337968
1148	11470001	11490000	85.0171	85.4663	262.983	262.534	0.369237	0.337507	0.337023	0.337507
1149	11480001	11500000	51.9484	55.2412	197.052	193.759	0.330205	0.336188	0.334991	0.336188
1150	11490001	11510000	42.1037	45.6167	178.896	175.383	0.308437	0.335266	0.333858	0.335266
1151	11500001	11520000	25.9306	26.4419	139.069	138.558	0.264915	0.332215	0.331592	0.332215
1152	11510001	11530000	24.3788	24.2417	111.621	111.758	0.294246	0.333458	0.333119	0.333458
1153	11520001	11540000	37.7751	51.3748	154.225	140.625	0.316073	0.338625	0.334255	0.338625
1154	11530001	11550000	55.0864	68.2829	196.914	183.717	0.341625	0.338788	0.335586	0.338788
1155	11540001	11560000	52.7597	55.3248	157.24	154.675	0.376234	0.338423	0.337388	0.338423
1156	11550001	11570000	39.8795	42.7415	132.12	129.258	0.356199	0.337661	0.336344	0.337661
1157	11560001	11580000	37.4992	39.3661	159.501	157.634	0.308235	0.334859	0.333847	0.334859
1158	11570001	11590000	44.8094	46.1915	165.191	163.809	0.335696	0.336078	0.335277	0.336078
1159	11580001	11600000	58.3788	58.9757	173.621	173.024	0.376628	0.337957	0.337408	0.337957
1160	11590001	11610000	56.7585	57.551	192.242	191.449	0.351973	0.336718	0.336124	0.336718
1161	11600001	11620000	28.6207	29.2256	120.379	119.774	0.310377	0.334626	0.333959	0.334626
1162	11610001	11630000	11.2584	11.4249	59.7416	59.5751	0.266849	0.332262	0.331693	0.332262
1163	11620001	11640000	13.3963	14.1165	89.6037	88.8835	0.226291	0.330514	0.329581	0.330514
1164	11630001	11650000	24.8443	28.3248	124.156	120.675	0.277876	0.334239	0.332267	0.334239
1165	11640001	11660000	47.1026	52.1244	194.897	189.876	0.313509	0.335808	0.334122	0.335808
1166	11650001	11670000	71.5169	73.5665	265.483	263.433	0.334361	0.33598	0.335208	0.33598
1167	11660001	11680000	74.1555	76.8747	250.845	248.125	0.352218	0.337018	0.336137	0.337018
1168	11670001	11690000	42.6382	45.5161	158.362	155.484	0.334262	0.336453	0.335202	0.336453
1169	11680001	11700000	36.0865	37.442	124.913	123.558	0.347802	0.336798	0.335907	0.336798
1170	11690001	11710000	56.8619	55.1169	167.138	168.883	0.378818	0.337532	0.337522	0.337532
1171	11700001	11720000	67.2234	67.8665	214.777	214.133	0.363111	0.337243	0.336704	0.337243
1172	11710001	11730000	53.1543	60.7332	222.846	215.267	0.310996	0.336083	0.333991	0.336083
1173	11720001	11740000	42.7069	47.6165	174.293	169.383	0.316147	0.336047	0.334259	0.336047
1174	11730001	11750000	53.0697	52.8747	153.93	154.125	0.381294	0.33802	0.337651	0.33802
1175	11740001	11760000	51.2245	52.233	175.775	174.767	0.349474	0.33666	0.335994	0.33666
1176	11750001	11770000	57.0688	65.9746	215.931	207.025	0.330688	0.337297	0.335016	0.337297
1177	11760001	11780000	60.3276	67.225	219.673	212.775	0.338069	0.337212	0.335401	0.337212
1178	11770001	11790000	45.5001	42.9168	171.5	174.083	0.331426	0.334729	0.335055	0.334729
1179	11780001	11800000	44.3106	39.8331	140.689	145.167	0.364297	0.335804	0.336766	0.335804
1180	11790001	11810000	47.535	51.1414	174.465	170.859	0.336547	0.336675	0.335321	0.336675
1181	11800001	11820000	38.4998	47.2082	209.5	200.792	0.262283	0.334256	0.331455	0.334256
1182	11810001	11830000	23.534	27.4582	145.466	141.542	0.239725	0.332372	0.330281	0.332372
1183	11820001	11840000	29.3445	31.258	117.656	115.742	0.319547	0.335644	0.334436	0.335644
1184	11830001	11850000	53.6902	56.4415	165.31	162.558	0.370114	0.338136	0.337069	0.338136
1185	11840001	11860000	66.2602	68.2669	166.74	164.733	0.407015	0.33979	0.33899	0.33979
1186	11850001	11870000	58.9836	61.8254	178.016	175.175	0.373873	0.338294	0.337265	0.338294
1187	11860001	11880000	48.8109	53.7667	193.189	188.233	0.322032	0.336207	0.334566	0.336207
1188	11870001	11890000	31.1211	34.1495	123.879	120.85	0.320936	0.336099	0.334509	0.336099
1189	11880001	11900000	24.7924	27.4166	102.208	99.5834	0.314213	0.335837	0.334159	0.335837
1190	11890001	11910000	47.9479	56.4336	176.052	167.566	0.336469	0.33784	0.335317	0.33784
1191	11900001	11920000	33.9658	40.3585	130.034	123.641	0.328429	0.337534	0.334899	0.337534
1192	11910001	11930000	14.7246	18.2083	87.2754	83.7917	0.247039	0.333476	0.330661	0.333476
1193	11920001	11940000	26.4318	32.8082	109.568	103.192	0.313157	0.337274	0.334104	0.337274
1194	11930001	11950000	29.5867	33.6833	85.4133	81.3167	0.38217	0.339786	0.337697	0.339786
1195	11940001	11960000	51.4484	47.5918	155.552	159.408	0.373539	0.336649	0.337247	0.336649
1196	11950001	11970000	58.7237	52.5003	192.276	198.5	0.358444	0.335434	0.336461	0.335434
1197	11960001	11980000	48.0692	45.9002	160.931	163.1	0.354196	0.336058	0.33624	0.336058
1198	11970001	11990000	57.6898	59.1251	175.31	173.875	0.372584	0.337934	0.337198	0.337934
1199	11980001	12000000	46.9819	49.8504	165.018	162.15	0.345001	0.336941	0.335761	0.336941
1200	11990001	12010000	26.9653	30.1081	133.035	129.892	0.280259	0.334114	0.332391	0.334114
1201	12000001	12020000	16.2587	19.7161	89.7413	86.2839	0.259714	0.333972	0.331321	0.333972
1202	12010001	12030000	39.8286	44.2919	135.171	130.708	0.351588	0.3379	0.336104	0.3379
1203	12020001	12040000	53.7942	59.0837	182.206	176.916	0.351968	0.337758	0.336124	0.337758
1204	12030001	12050000	46.1557	48.3751	175.844	173.625	0.329365	0.335957	0.334947	0.335957
1205	12040001	12060000	59.4145	60.5834	177.585	176.417	0.375693	0.33803	0.337359	0.33803
1206	12050001	12070000	51.3972	50.6081	134.603	135.392	0.399942	0.338841	0.338622	0.338841
1207	12060001	12080000	32.6556	30.6083	112.344	114.392	0.348982	0.335551	0.335969	0.335551
1208	12070001	12090000	28.5342	29.975	119.466	118.025	0.311255	0.335027	0.334005	0.335027
1209	12080001	12100000	40.6032	43.8833	132.397	129.117	0.359233	0.337929	0.336502	0.337929
1210	12090001	12110000	40.0344	39.0583	111.966	112.942	0.388026	0.338098	0.338001	0.338098
1211	12100001	12120000	16.3966	13.3166	51.6034	54.6834	0.365969	0.334607	0.336853	0.334607
1212	12110001	12130000	13.207	11.8832	66.793	68.1168	0.275667	0.33137	0.332152	0.33137
1213	12120001	12140000	24.5349	24.7503	102.465	102.25	0.311733	0.334546	0.334029	0.334546
1214	12130001	12150000	33.2421	35.2919	107.758	105.708	0.360354	0.337755	0.336561	0.337755
1215	12140001	12160000	40.2418	41.8831	123.758	122.117	0.370334	0.338017	0.33708	0.338017
1216	12150001	12170000	43.6034	44.4169	128.397	127.583	0.378484	0.338162	0.337505	0.338162
1217	12160001	12180000	44.4653	41.8421	137.535	140.158	0.36925	0.336649	0.337024	0.336649
1218	12170001	12190000	47.3098	46.0835	162.69	163.917	0.349063	0.336048	0.335973	0.336048
1219	12180001	12200000	28.8787	31.1918	109.121	106.808	0.330947	0.336429	0.33503	0.336429
1220	12190001	12210000	8.93075	9.19148	39.0692	38.8085	0.30288	0.334329	0.333569	0.334329
1221	12200001	12220000	25.8798	23.7999	80.1202	82.2001	0.369081	0.336342	0.337015	0.336342
1222	12210001	12230000	37.2941	35.4251	101.706	103.575	0.392633	0.33799	0.338241	0.33799
1223	12220001	12240000	28.4657	28.4999	100.534	100.5	0.343943	0.336134	0.335706	0.336134
1224	12230001	12250000	27.5158	24.7999	144.484	147.2	0.268767	0.331049	0.331793	0.331049
1225	12240001	12260000	25.6017	21.7165	140.398	144.284	0.260882	0.330038	0.331382	0.330038
1226	12250001	12270000	42.8613	41.3666	157.139	158.633	0.336758	0.335292	0.335332	0.335292
1227	12260001	12280000	65.6883	67.9914	227.312	225.009	0.34786	0.336769	0.33591	0.336769
1228	12270001	12290000	53.8439	56.9496	202.156	199.05	0.33218	0.336223	0.335094	0.336223
1229	12280001	12300000	37.4822	37.7169	135.518	135.283	0.339437	0.335964	0.335472	0.335964
1230	12290001	12310000	40.3272	46.4674	161.673	155.532	0.319567	0.336656	0.334437	0.336656
1231	12300001	12320000	41.4658	47.6337	168.534	162.366	0.316935	0.336474	0.3343	0.336474
1232	12310001	12330000	39.7242	38.875	141.276	142.125	0.342607	0.335772	0.335637	0.335772
1233	12320001	12340000	56.4658	57.7501	208.534	207.25	0.335352	0.335958	0.335259	0.335958
1234	12330001	12350000	50.7933	52.7585	220.207	218.242	0.304599	0.334533	0.333658	0.334533
1235	12340001	12360000	59.983	61.5752	207.017	205.425	0.348371	0.336689	0.335937	0.336689
1236	12350001	12370000	69.4306	71.0834	216.569	214.917	0.36766	0.337663	0.336941	0.337663
1237	12360001	12380000	58.6375	58.9993	200.363	200.001	0.350286	0.336529	0.336037	0.336529
1238	12370001	12390000	64.2591	64.1911	202.741	202.809	0.365497	0.33723	0.336829	0.33723
1239	12380001	12400000	59.6901	57.5166	176.31	178.483	0.377907	0.337407	0.337475	0.337407
1240	12390001	12410000	51.4825	50.5665	138.518	139.434	0.395082	0.338555	0.338369	0.338555
1241	12400001	12420000	48.5513	54.4004	173.449	167.6	0.34174	0.337478	0.335592	0.337478
1242	12410001	12430000	38.6716	46.7253	200.328	192.275	0.271249	0.334586	0.331922	0.334586
1243	12420001	12440000	38.7917	49.7996	220.208	209.201	0.254685	0.334379	0.331059	0.334379
1244	12430001	12450000	39.5161	57.1994	239.484	221.801	0.243149	0.335181	0.330459	0.335181
1245	12440001	12460000	23.3617	39.8499	189.638	173.15	0.195299	0.334043	0.327968	0.334043
1246	12450001	12470000	29.241	39.0586	203.759	193.941	0.219496	0.332733	0.329227	0.332733
1247	12460001	12480000	26.999	28.925	179.001	177.075	0.227771	0.330767	0.329658	0.330767
1248	12470001	12490000	25.9478	24.2417	133.052	134.758	0.273123	0.331657	0.332019	0.331657
1249	12480001	12500000	45.3795	49.108	180.62	176.892	0.320952	0.335921	0.334509	0.335921
1250	12490001	12510000	47.759	53.4747	196.241	190.525	0.314844	0.336031	0.334191	0.336031
1251	12500001	12520000	36.9665	34.95	153.034	155.05	0.313414	0.333837	0.334117	0.333837
1252	12510001	12530000	25.8972	23.8748	101.103	103.125	0.324667	0.334102	0.334703	0.334102
1253	12520001	12540000	32.5515	35.0836	126.448	123.916	0.325627	0.336118	0.334753	0.336118
1254	12530001	12550000	31.5517	34.2919	120.448	117.708	0.328977	0.336404	0.334927	0.336404
1255	12540001	12560000	20.7759	27.2417	74.2241	67.7583	0.341733	0.339517	0.335591	0.339517
1256	12550001	12570000	17.0687	22.5583	57.9313	52.4417	0.351578	0.34012	0.336104	0.34012
1257	12560001	12580000	31.0175	29.6169	79.9825	81.3831	0.402704	0.338588	0.338766	0.338588
1258	12570001	12590000	42.7419	36.8089	122.258	128.191	0.383878	0.336259	0.337786	0.336259
1259	12580001	12600000	22.6205	18.1003	87.3795	91.8997	0.326706	0.332518	0.334809	0.332518
1260	12590001	12610000	10.9825	10.1081	45.0175	45.8919	0.315308	0.333609	0.334216	0.333609
1261	12600001	12620000	10.2584	10.8414	41.7416	41.1586	0.316717	0.335393	0.334289	0.335393
1262	12610001	12630000	15.9995	17.4913	75.0005	73.5087	0.289813	0.334375	0.332888	0.334375
1263	12620001	12640000	21.7928	24.9246	91.2072	88.0754	0.311326	0.336113	0.334008	0.336113
1264	12630001	12650000	37.448	41.0247	120.552	116.975	0.361676	0.338233	0.33663	0.338233
1265	12640001	12660000	40.7231	40.6667	137.277	137.333	0.352881	0.336567	0.336172	0.336567
1266	12650001	12670000	38.4651	36.9834	109.535	111.017	0.384703	0.337734	0.337828	0.337734
1267	12660001	12680000	57.5865	57.4829	146.413	146.517	0.405202	0.339293	0.338896	0.339293
1268	12670001	12690000	61.3625	62.65	164.637	163.35	0.39559	0.339082	0.338395	0.339082
1269	12680001	12700000	62.6729	59.9333	141.327	144.067	0.425672	0.339825	0.339961	0.339825
1270	12690001	12710000	68.725	59.6161	154.275	163.384	0.426413	0.338613	0.34	0.338613
1271	12700001	12720000	66.725	56.2247	164.275	174.775	0.410834	0.33739	0.339189	0.33739
1272	12710001	12730000	52.4309	48.8831	156.569	160.117	0.375864	0.336872	0.337368	0.336872
1273	12720001	12740000	37.4822	35.7746	116.518	118.225	0.368303	0.336783	0.336975	0.336783
1274	12730001	12750000	52.4825	44.3076	135.518	143.692	0.402461	0.336971	0.338753	0.336971
1275	12740001	12760000	56.6036	46.341	162.396	172.659	0.383321	0.335582	0.337756	0.335582
1276	12750001	12770000	36.3444	34.3334	121.656	123.667	0.35423	0.335921	0.336242	0.335921
1277	12760001	12780000	49.2239	46.2916	143.776	146.708	0.379995	0.337199	0.337583	0.337199
1278	12770001	12790000	54.3623	44.1416	153.638	163.858	0.386099	0.335619	0.337901	0.335619
1279	12780001	12800000	45.8793	40.2669	143.121	148.733	0.367643	0.335669	0.33694	0.335669
1280	12790001	12810000	58.9484	56.4917	180.052	182.508	0.371623	0.337009	0.337148	0.337009
1281	12800001	12820000	55.9475	47.4746	183.053	191.525	0.358584	0.334784	0.336469	0.334784
1282	12810001	12830000	47.3781	34.4085	173.622	186.591	0.336843	0.33189	0.335337	0.33189
1283	12820001	12840000	48.0864	40.5668	165.914	173.433	0.348423	0.334204	0.33594	0.334204
1284	12830001	12850000	33.8625	30.2162	114.138	117.784	0.352902	0.335128	0.336173	0.335128
1285	12840001	12860000	23.9138	25.1168	92.0862	90.8832	0.327308	0.335876	0.33484	0.335876
1286	12850001	12870000	52.7415	56.792	135.259	131.208	0.403674	0.340174	0.338816	0.340174
1287	12860001	12880000	66.6556	67.1998	157.344	156.8	0.418044	0.340088	0.339564	0.340088
1288	12870001	12890000	35.3108	33.3664	105.689	107.634	0.375431	0.337024	0.337346	0.337024
1289	12880001	12900000	13.1036	10.4667	56.8964	59.5333	0.304305	0.331442	0.333643	0.331442
1290	12890001	12910000	12.9314	7.67509	63.0686	68.3249	0.282398	0.327646	0.332502	0.327646
1291	12900001	12920000	28.5356	23.9251	108.464	113.075	0.32981	0.333214	0.334971	0.333214
1292	12910001	12930000	37.6736	35.875	125.326	127.125	0.355414	0.336085	0.336304	0.336085
1293	12920001	12940000	48.7073	47.3835	158.293	159.617	0.359869	0.336592	0.336536	0.336592
1294	12930001	12950000	44.6552	46.1583	172.345	170.842	0.326874	0.335648	0.334818	0.335648
1295	12940001	12960000	22.4655	25.9	115.534	112.1	0.272583	0.334082	0.331991	0.334082
1296	12950001	12970000	17.0515	21.2586	91.9485	87.7413	0.263928	0.334556	0.331541	0.334556
1297	12960001	12980000	14.6205	18.9168	77.3795	73.0832	0.267327	0.335218	0.331718	0.335218
1298	12970001	12990000	17.138	20.4167	74.862	71.5833	0.303163	0.336192	0.333583	0.336192
1299	12980001	13000000	24.8624	27.9663	90.1376	87.0337	0.338909	0.337379	0.335444	0.337379
1300	12990001	13010000	41.1734	45.1329	132.827	128.867	0.361271	0.33822	0.336609	0.33822
1301	13000001	13020000	55.674	58.7248	163.326	160.275	0.379184	0.338652	0.337541	0.338652
1302	13010001	13030000	56.3978	55.4909	140.602	141.509	0.40865	0.339288	0.339075	0.339288
1303	13020001	13040000	42.1549	40.6492	105.845	107.351	0.407404	0.338963	0.33901	0.338963
1304	13030001	13050000	39.4654	39.7752	116.535	116.225	0.377965	0.337996	0.337478	0.337996
1305	13040001	13060000	34.3625	35.3003	114.638	113.7	0.35487	0.337039	0.336275	0.337039
1306	13050001	13070000	28.7414	26.1168	100.259	102.883	0.346322	0.335022	0.33583	0.335022
1307	13060001	13080000	31.3619	27.6087	98.6381	102.391	0.366092	0.335628	0.33686	0.335628
1308	13070001	13090000	36.2415	35.3835	101.758	102.617	0.387301	0.338069	0.337964	0.338069
1309	13080001	13100000	49.3626	46.2081	134.637	137.792	0.392607	0.337798	0.33824	0.337798
1310	13090001	13110000	48.8275	42.1912	154.173	160.809	0.36535	0.335354	0.336821	0.335354
1311	13100001	13120000	32.9655	25.9164	135.035	142.084	0.31544	0.331787	0.334222	0.331787
1312	13110001	13130000	14.1036	9.80822	79.8964	84.1918	0.255053	0.327924	0.331079	0.327924
1313	13120001	13140000	14.1035	10.5501	49.8965	53.4499	0.343611	0.332539	0.335689	0.332539
1314	13130001	13150000	35.2591	28.5505	98.7409	105.45	0.387783	0.33567	0.337989	0.33567
1315	13140001	13160000	53.0864	44.3503	159.914	168.65	0.374231	0.335377	0.337283	0.335377
1316	13150001	13170000	45.1377	42.4663	180.862	183.534	0.319669	0.334097	0.334443	0.334097
1317	13160001	13180000	29.9477	32.833	155.052	152.167	0.271349	0.333406	0.331927	0.333406
1318	13170001	13190000	20.9993	23.9666	105.001	102.033	0.27777	0.334246	0.332261	0.334246
1319	13180001	13200000	20.6547	26.8749	100.345	94.1251	0.283123	0.336203	0.33254	0.336203
1320	13190001	13210000	31.4993	39.9916	110.501	102.008	0.345239	0.339286	0.335774	0.339286
1321	13200001	13220000	32.9307	42.025	146.069	136.975	0.300251	0.336921	0.333432	0.336921
1322	13210001	13230000	22.9304	29.7166	175.07	168.283	0.204796	0.331483	0.328462	0.331483
1323	13220001	13240000	17.5164	21.0916	126.484	122.908	0.21369	0.331218	0.328925	0.331218
1324	13230001	13250000	25.1725	23.342	86.8275	88.6581	0.34848	0.335389	0.335943	0.335389
1325	13240001	13260000	25.4829	22.8336	97.5171	100.166	0.328511	0.333948	0.334903	0.333948
1326	13250001	13270000	18.7234	23.8582	114.277	109.142	0.241918	0.333534	0.330395	0.333534
1327	13260001	13280000	29.7405	45.7915	155.26	139.208	0.269832	0.33761	0.331848	0.33761
1328	13270001	13290000	28.4132	44.425	160.587	144.575	0.255467	0.336936	0.3311	0.336936
1329	13280001	13300000	13.8961	20.825	97.1039	90.175	0.219034	0.334078	0.329203	0.334078
1330	13290001	13310000	16.5517	22.1166	75.4483	69.8834	0.295085	0.337229	0.333163	0.337229
1331	13300001	13320000	15.3622	21.175	62.6378	56.825	0.316323	0.338812	0.334268	0.338812
1332	13310001	13330000	7.65509	14.1837	46.3449	39.8163	0.24333	0.338383	0.330468	0.338383
1333	13320001	13340000	15.793	22.1667	76.207	69.8333	0.28439	0.337258	0.332606	0.337258
1334	13330001	13350000	31.7411	35.3079	103.259	99.6921	0.359677	0.338328	0.336526	0.338328
1335	13340001	13360000	34.6031	36.9248	120.397	118.075	0.346814	0.337111	0.335856	0.337111
1336	13350001	13370000	38.879	45.6001	152.121	145.4	0.324241	0.337139	0.334681	0.337139
1337	13360001	13380000	41.3102	53.8829	155.69	143.117	0.331448	0.338909	0.335056	0.338909
1338	13370001	13390000	29.1893	41.5581	128.811	116.442	0.301225	0.338402	0.333482	0.338402
1339	13380001	13400000	27.2752	41.3164	127.725	113.684	0.290008	0.338575	0.332898	0.338575
1340	13390001	13410000	34.5336	56.683	154.466	132.317	0.298663	0.340084	0.333349	0.340084
1341	13400001	13420000	34.2057	57.4581	190.794	167.542	0.257827	0.338017	0.331223	0.338017
1342	13410001	13430000	28.2578	41.2162	178.742	165.784	0.235752	0.334814	0.330074	0.334814
1343	13420001	13440000	27.4306	32.4498	146.569	141.55	0.265589	0.334004	0.331627	0.334004
1344	13430001	13450000	31.3789	33.8167	151.621	149.183	0.284135	0.333893	0.332593	0.333893
1345	13440001	13460000	31.5173	33.3502	130.483	128.65	0.313402	0.335233	0.334116	0.335233
1346	13450001	13470000	31.5693	33.3836	99.4307	97.6164	0.365824	0.337989	0.336846	0.337989
1347	13460001	13480000	51.8457	53.5584	166.154	164.442	0.362528	0.337512	0.336674	0.337512
1348	13470001	13490000	49.3456	51.4578	187.654	185.542	0.329716	0.335911	0.334966	0.335911
1349	13480001	13500000	31.4141	32.6411	121.586	120.359	0.326329	0.335686	0.334789	0.335686
1350	13490001	13510000	38.1036	40.5827	118.896	116.417	0.367592	0.338175	0.336938	0.338175
1351	13500001	13520000	53.3109	51.6747	148.689	150.325	0.388528	0.338039	0.338028	0.338039
1352	13510001	13530000	46.4145	42.5251	148.585	152.475	0.362736	0.335967	0.336685	0.335967
1353	13520001	13540000	35.0866	35.6919	139.913	139.308	0.320593	0.335115	0.334491	0.335115
1354	13530001	13550000	42.1725	48.2587	147.827	141.741	0.345388	0.337946	0.335782	0.337946
1355	13540001	13560000	51.3964	63.0333	157.604	145.967	0.370882	0.340154	0.337109	0.340154
1356	13550001	13570000	50.2756	60.4827	169.724	159.517	0.352603	0.338975	0.336157	0.338975
1357	13560001	13580000	36.0166	40.4828	157.983	153.517	0.302371	0.335405	0.333542	0.335405
1358	13570001	13590000	30.8272	31.4833	136.173	135.517	0.301038	0.334137	0.333473	0.334137
1359	13580001	13600000	22.6379	22.5085	90.3621	90.4915	0.320402	0.334819	0.334481	0.334819
1360	13590001	13610000	31.5001	30.9839	101.5	102.016	0.361497	0.33682	0.33662	0.33682
1361	13600001	13620000	51.0518	51.0172	171.948	171.983	0.353044	0.336585	0.33618	0.336585
1362	13610001	13630000	51.4653	51.917	188.535	188.083	0.33691	0.335864	0.33534	0.335864
1363	13620001	13640000	54.0338	58.742	216.966	212.258	0.319263	0.33589	0.334422	0.33589
1364	13630001	13650000	52.6716	60.4333	215.328	207.567	0.315819	0.336398	0.334242	0.336398
1365	13640001	13660000	37.5685	41.2752	144.431	140.725	0.327622	0.336472	0.334857	0.336472
1366	13650001	13670000	29.2064	32.0503	114.794	111.95	0.32337	0.33623	0.334635	0.33623
1367	13660001	13680000	27.3102	40.4167	145.69	132.583	0.265884	0.336857	0.331642	0.336857
1368	13670001	13690000	26.1205	39.3422	145.88	132.658	0.257602	0.336583	0.331211	0.336583
1369	13680001	13700000	17.7235	19.5338	85.2765	83.4662	0.284928	0.33421	0.332634	0.33421
1370	13690001	13710000	22.9301	24.5748	88.0699	86.4252	0.327807	0.336161	0.334866	0.336161
1371	13700001	13720000	35.4302	37.5498	116.57	114.45	0.357522	0.337584	0.336413	0.337584
1372	13710001	13730000	34.1206	35.7501	118.879	117.25	0.346553	0.336859	0.335842	0.336859
1373	13720001	13740000	38.2587	40.0418	125.741	123.958	0.357726	0.337431	0.336424	0.337431
1374	13730001	13750000	53.4141	55.5752	139.586	137.425	0.400325	0.33957	0.338642	0.33957
1375	13740001	13760000	79.3453	86.1829	196.655	189.817	0.409673	0.340584	0.339128	0.340584
1376	13750001	13770000	77.931	84.3654	227.069	220.635	0.380451	0.339054	0.337607	0.339054
1377	13760001	13780000	39.138	41.3659	143.862	141.634	0.336258	0.336429	0.335306	0.336429
1378	13770001	13790000	52.3621	48.8245	186.638	190.175	0.342177	0.335136	0.335614	0.335136
1379	13780001	13800000	54.1724	49.7663	182.828	187.234	0.352657	0.335484	0.33616	0.335484
1380	13790001	13810000	25.5518	23.6332	83.4482	85.3668	0.358935	0.335893	0.336487	0.335893
1381	13800001	13820000	32.8961	30.833	134.104	136.167	0.316361	0.333882	0.33427	0.333882
1382	13810001	13830000	44.8956	41.0583	194.104	197.942	0.305122	0.33302	0.333685	0.33302
1383	13820001	13840000	32.3957	27.6917	137.604	142.308	0.308498	0.332402	0.333861	0.332402
1384	13830001	13850000	20.7403	17.5581	92.2596	95.4419	0.29971	0.331867	0.333404	0.331867
1385	13840001	13860000	37.8096	35.9002	142.19	144.1	0.331862	0.334835	0.335077	0.334835
1386	13850001	13870000	58.5691	42.1084	199.431	215.892	0.350955	0.332424	0.336071	0.332424
1387	13860001	13880000	61.1376	44.8912	254.862	271.109	0.312083	0.330891	0.334048	0.330891
1388	13870001	13890000	52.6376	47.5751	208.362	213.425	0.322006	0.333727	0.334564	0.333727
1389	13880001	13900000	73.9321	57.4839	196.068	212.516	0.397687	0.33566	0.338504	0.33566
1390	13890001	13910000	87.6213	76.4588	229.379	240.541	0.400013	0.337272	0.338626	0.337272
1391	13900001	13920000	75.5858	73.6171	221.414	223.383	0.379457	0.337628	0.337555	0.337628
1392	13910001	13930000	71.6724	69.7502	226.328	228.25	0.365331	0.336881	0.33682	0.336881
1393	13920001	13940000	62.6031	64.2333	202.397	200.767	0.360859	0.337336	0.336587	0.337336
1394	13930001	13950000	51.9649	52.3828	192.035	191.617	0.335229	0.335766	0.335253	0.335766
1395	13940001	13960000	51.5859	50.2829	202.414	203.717	0.323694	0.334741	0.334652	0.334741
1396	13950001	13970000	33.0166	32.358	147.983	148.642	0.298276	0.333493	0.333329	0.333493
1397	13960001	13980000	34.8612	35.3412	152.139	151.659	0.30334	0.334167	0.333592	0.334167
1398	13970001	13990000	41.051	43.8584	165.949	163.142	0.317971	0.335598	0.334354	0.335598
1399	13980001	14000000	43.9826	45.108	153.017	151.892	0.346832	0.336596	0.335857	0.336596
1400	13990001	14010000	60.3279	61.1825	171.672	170.817	0.384833	0.338436	0.337835	0.338436
1401	14000001	14020000	64.1207	64.7164	175.879	175.284	0.39158	0.338725	0.338186	0.338725
1402	14010001	14030000	67.2761	65.5417	182.724	184.458	0.393374	0.338359	0.33828	0.338359
1403	14020001	14040000	54.018	52.633	176.982	178.367	0.358322	0.336532	0.336455	0.336532
1404	14030001	14050000	33.587	33.3327	132.413	132.667	0.322787	0.334919	0.334605	0.334919
1405	14040001	14060000	37.966	39.9825	108.034	106.017	0.384839	0.338925	0.337836	0.338925
1406	14050001	14070000	57.104	54.4494	132.896	135.551	0.420437	0.339509	0.339689	0.339509
1407	14060001	14080000	53.4319	47.7333	115.568	121.267	0.432409	0.339323	0.340312	0.339323
1408	14070001	14090000	29.5175	28.5502	85.4825	86.4498	0.381585	0.337649	0.337666	0.337649
1409	14080001	14100000	24.2585	27.3418	108.742	105.658	0.298254	0.335215	0.333328	0.335215
1410	14090001	14110000	30.19	33.1833	129.81	126.817	0.306169	0.335327	0.33374	0.335327
1411	14100001	14120000	28.19	31.9916	137.81	134.008	0.281961	0.334408	0.332479	0.334408
1412	14110001	14130000	25.3791	29.8584	128.621	124.142	0.275281	0.334482	0.332132	0.334482
1413	14120001	14140000	23.5688	26.3583	97.4312	94.6417	0.313686	0.335953	0.334131	0.335953
1414	14130001	14150000	22.6382	25.2746	91.3618	88.7254	0.318293	0.336179	0.334371	0.336179
1415	14140001	14160000	32.8796	36.8665	115.121	111.133	0.345609	0.337692	0.335793	0.337692
1416	14150001	14170000	37.4826	41.1664	151.517	147.834	0.317979	0.335952	0.334355	0.335952
1417	14160001	14180000	32.9305	34.4412	152.07	150.559	0.292635	0.333983	0.333035	0.333983
1418	14170001	14190000	38.4823	42.6583	166.518	162.342	0.30496	0.335369	0.333677	0.335369
1419	14180001	14200000	41.1895	45.2333	177.81	173.767	0.305412	0.335275	0.3337	0.335275
1420	14190001	14210000	35.8105	33.434	150.189	152.566	0.310924	0.333559	0.333987	0.333559
1421	14200001	14220000	33.4141	29.434	147.586	151.566	0.301056	0.332383	0.333474	0.332383
1422	14210001	14230000	31.2067	29.4082	117.793	119.592	0.331151	0.334704	0.33504	0.334704
1423	14220001	14240000	37.0336	36.3332	111.966	112.667	0.373543	0.337414	0.337247	0.337414
1424	14230001	14250000	30.6716	29.8917	109.328	110.108	0.342171	0.335696	0.335614	0.335696
1425	14240001	14260000	29.6893	30.8253	119.311	118.175	0.319107	0.335295	0.334413	0.335295
1426	14250001	14270000	29.8964	34.017	128.104	123.983	0.306829	0.335803	0.333774	0.335803
1427	14260001	14280000	23.0342	26.4668	112.966	109.533	0.281366	0.334529	0.332449	0.334529
1428	14270001	14290000	35.534	36.6999	121.466	120.3	0.350211	0.336864	0.336033	0.336864
1429	14280001	14300000	47.8965	45.5748	136.104	138.425	0.385094	0.337618	0.337849	0.337618
1430	14290001	14310000	46.1212	35.7834	139.879	150.217	0.372955	0.334386	0.337217	0.334386
1431	14300001	14320000	44.7077	29.2499	143.292	158.75	0.36251	0.331882	0.336673	0.331882
1432	14310001	14330000	54.8629	54.5084	178.137	178.492	0.360041	0.336875	0.336544	0.336875
1433	14320001	14340000	47.3104	50.5419	152.69	149.458	0.36119	0.33788	0.336604	0.33788
1434	14330001	14350000	34.258	30.367	106.742	110.633	0.367866	0.335807	0.336952	0.335807
1435	14340001	14360000	27.8276	25.0088	95.1724	97.9912	0.350111	0.335076	0.336028	0.335076
1436	14350001	14370000	22.3965	17.0834	87.6035	92.9166	0.3243	0.331862	0.334684	0.331862
1437	14360001	14380000	21.9824	16.5165	82.0176	87.4835	0.333384	0.332113	0.335157	0.332113
1438	14370001	14390000	22.0162	16.3583	86.9838	92.6417	0.322373	0.331483	0.334583	0.331483
1439	14380001	14400000	17.7231	13.6333	84.2769	88.3667	0.28713	0.330256	0.332749	0.330256
1440	14390001	14410000	17.2068	14.4995	86.7932	89.5005	0.276152	0.330693	0.332177	0.330693
1441	14400001	14420000	15.5168	15.0496	80.4831	80.9504	0.271017	0.331967	0.33191	0.331967
1442	14410001	14430000	13.7237	17.5833	95.2763	91.4167	0.220107	0.332291	0.329259	0.332291
1443	14420001	14440000	17.0003	21.4083	111	106.592	0.23035	0.332707	0.329792	0.332707
1444	14430001	14450000	17.1209	19.492	99.8791	97.508	0.249839	0.332661	0.330807	0.332661
1445	14440001	14460000	11.8791	12.3421	78.1209	77.6579	0.229138	0.33052	0.329729	0.33052
1446	14450001	14470000	7.74109	7.51667	49.2589	49.4833	0.234729	0.330118	0.33002	0.330118
1447	14460001	14480000	9.01678	8.8915	61.9832	62.1085	0.221737	0.329604	0.329344	0.329604
1448	14470001	14490000	15.6202	14.875	82.3798	83.125	0.267969	0.331607	0.331751	0.331607
1449	14480001	14500000	15.8961	15.2834	97.1039	97.7166	0.241768	0.330377	0.330387	0.330377
1450	14490001	14510000	18.1715	14.8665	119.829	123.133	0.228677	0.328202	0.329705	0.328202
1451	14500001	14520000	44.2753	38.7416	167.725	173.258	0.330459	0.333758	0.335004	0.333758
1452	14510001	14530000	71.2598	66.9169	185.74	190.083	0.400788	0.33827	0.338666	0.33827
1453	14520001	14540000	73.9153	70.3079	173.085	176.692	0.419401	0.339422	0.339635	0.339422
1454	14530001	14550000	75.2415	76.6831	237.758	236.317	0.365203	0.337476	0.336813	0.337476
1455	14540001	14560000	62.3963	68.4505	230.604	224.549	0.335212	0.336857	0.335252	0.336857
1456	14550001	14570000	35.7582	41.65	156.242	150.35	0.30311	0.335899	0.333581	0.335899
1457	14560001	14580000	35.0335	48.425	173.966	160.575	0.279053	0.336749	0.332328	0.336749
1458	14570001	14590000	66.2406	79.3835	220.759	207.617	0.355066	0.339054	0.336286	0.339054
1459	14580001	14600000	68.5688	64.0419	203.431	207.958	0.377083	0.336958	0.337432	0.336958
1460	14590001	14610000	48.3448	40.6084	141.655	149.392	0.379407	0.335709	0.337553	0.335709
1461	14600001	14620000	48.7411	47.7994	167.259	168.201	0.349468	0.336155	0.335994	0.336155
1462	14610001	14630000	56.9485	56.1323	214.052	214.868	0.331965	0.335311	0.335083	0.335311
1463	14620001	14640000	55.7241	58.3997	215.276	212.6	0.326686	0.335815	0.334808	0.335815
1464	14630001	14650000	52.4652	55.1333	194.535	191.867	0.334584	0.336267	0.335219	0.336267
1465	14640001	14660000	36.6032	35.7912	104.397	105.209	0.384413	0.337938	0.337813	0.337938
1466	14650001	14670000	25.3443	28.2246	98.6557	95.7755	0.325229	0.336519	0.334732	0.336519
1467	14660001	14680000	38.655	42.9325	169.345	165.067	0.302609	0.335266	0.333554	0.335266
1468	14670001	14690000	35.3967	35.8327	137.603	137.167	0.325484	0.33531	0.334745	0.33531
1469	14680001	14700000	40.2926	38.375	141.707	143.625	0.344751	0.335537	0.335748	0.335537
1470	14690001	14710000	59.9312	64.8414	233.069	228.159	0.325411	0.336156	0.334742	0.336156
1471	14700001	14720000	67.6901	67.483	242.31	242.517	0.341352	0.335944	0.335572	0.335944
1472	14710001	14730000	65.2066	57.0835	245.793	253.917	0.331414	0.333811	0.335054	0.333811
1473	14720001	14740000	58.1722	53.0589	242.828	247.941	0.311825	0.333325	0.334034	0.333325
1474	14730001	14750000	45.8101	40.8252	183.19	188.175	0.320053	0.33346	0.334463	0.33346
1475	14740001	14760000	44.8102	44.3083	181.19	181.692	0.317924	0.334621	0.334352	0.334621
1476	14750001	14770000	60.3273	61.9585	215.673	214.042	0.341602	0.33634	0.335585	0.33634
1477	14760001	14780000	61.3101	55.2	190.69	196.8	0.368204	0.336024	0.336969	0.336024
1478	14770001	14790000	52.6556	44.9497	154.344	162.05	0.379337	0.335912	0.337549	0.335912
1479	14780001	14800000	57.7939	55.7415	156.206	158.258	0.39426	0.338275	0.338326	0.338275
1480	14790001	14810000	55.569	56.2749	147.431	146.725	0.397612	0.339082	0.338501	0.339082
1481	14800001	14820000	52.9308	52.8417	156.069	156.158	0.378236	0.337886	0.337492	0.337886
1482	14810001	14830000	56.931	52.5998	191.069	195.4	0.353725	0.335612	0.336216	0.335612
1483	14820001	14840000	61.1029	56.6663	226.897	231.334	0.334299	0.334665	0.335204	0.334665
1484	14830001	14850000	66.4992	62.5166	241.501	245.483	0.338582	0.335055	0.335427	0.335055
1485	14840001	14860000	68.7757	61.5081	255.224	262.492	0.334424	0.334222	0.335211	0.334222
1486	14850001	14870000	69.1203	61.8	235.88	243.2	0.350531	0.335033	0.336049	0.335033
1487	14860001	14880000	76.8961	77.3669	208.104	207.633	0.394026	0.338811	0.338314	0.338811
1488	14870001	14890000	80.1734	82.0663	193.827	191.934	0.413973	0.340067	0.339352	0.340067
1489	14880001	14900000	65.0525	67.3165	202.947	200.684	0.367628	0.337801	0.336939	0.337801
1490	14890001	14910000	71.5347	77.6919	228.465	222.308	0.363182	0.338199	0.336708	0.338199
1491	14900001	14920000	76.7927	88.3757	210.207	198.624	0.391953	0.340412	0.338206	0.340412
1492	14910001	14930000	57.982	63.5004	170.018	164.5	0.37927	0.339142	0.337546	0.339142
1493	14920001	14940000	60.0517	49.8497	190.948	201.15	0.364018	0.334782	0.336752	0.334782
1494	14930001	14950000	84.7759	79.6747	274.224	279.325	0.360761	0.336193	0.336582	0.336193
1495	14940001	14960000	95.9314	97.4078	294.069	292.592	0.370946	0.337727	0.337112	0.337727
1496	14950001	14970000	83.1219	80.0166	239.878	242.983	0.382236	0.33762	0.3377	0.33762
1497	14960001	14980000	57.9325	59.0839	214.067	212.916	0.335247	0.335917	0.335254	0.335917
1498	14970001	14990000	30.6212	36.6589	165.379	159.341	0.263645	0.33404	0.331526	0.33404
1499	14980001	15000000	32.3795	36.4922	148.62	144.508	0.29378	0.33497	0.333095	0.33497
1500	14990001	15010000	39.7927	40.1924	180.207	179.808	0.29632	0.333754	0.333227	0.333754
1501	15000001	15020000	51.5335	44.6169	193.467	200.383	0.332195	0.333716	0.335095	0.333716
1502	15010001	15030000	56.1031	44.3416	178.897	190.658	0.363483	0.334148	0.336724	0.334148
1503	15020001	15040000	35.6037	31.4251	126.396	130.575	0.342949	0.334489	0.335655	0.334489
1504	15030001	15050000	29.4481	28.2748	105.552	106.725	0.341103	0.335451	0.335559	0.335451
1505	15040001	15060000	25.6894	21.9166	83.3106	87.0834	0.360272	0.334936	0.336557	0.334936
1506	15050001	15070000	36.2756	30.5668	80.7244	86.4332	0.427836	0.338314	0.340074	0.338314
1507	15060001	15080000	53.7751	46.125	127.225	134.875	0.417663	0.337989	0.339544	0.337989
1508	15070001	15090000	51.448	46.6418	163.552	168.358	0.364064	0.3359	0.336754	0.3359
1509	15080001	15100000	50.2929	47.4588	180.707	183.541	0.340634	0.335207	0.335534	0.335207
1510	15090001	15110000	45.5684	46.8757	164.432	163.124	0.339814	0.336267	0.335491	0.336267
1511	15100001	15120000	30.4654	32.6421	107.535	105.358	0.344054	0.337018	0.335712	0.337018
1512	15110001	15130000	51.4135	49.683	162.587	164.317	0.36506	0.336775	0.336806	0.336775
1513	15120001	15140000	67.4309	61.8001	240.569	246.2	0.342001	0.33491	0.335605	0.33491
1514	15130001	15150000	55.3104	52.5086	212.69	215.491	0.327577	0.334613	0.334854	0.334613
1515	15140001	15160000	35.7932	37.1164	146.207	144.884	0.315977	0.335114	0.33425	0.335114
1516	15150001	15170000	23.6375	25.6085	128.363	126.391	0.262653	0.332792	0.331474	0.332792
1517	15160001	15180000	42.4652	40.9002	154.535	156.1	0.338187	0.33534	0.335407	0.33534
1518	15170001	15190000	41.6547	41.4751	155.345	155.525	0.333472	0.335517	0.335161	0.335517
1519	15180001	15200000	53.6541	49.2167	185.346	189.783	0.348193	0.335237	0.335928	0.335237
1520	15190001	15210000	60.7409	54.3497	187.259	193.65	0.369872	0.33603	0.337056	0.33603
1521	15200001	15220000	42.8102	41.7252	157.19	158.275	0.336466	0.335402	0.335317	0.335402
1522	15210001	15230000	39.3617	34.0501	127.638	132.95	0.36029	0.335112	0.336557	0.335112
1523	15220001	15240000	40.1035	34.0833	139.897	145.917	0.346317	0.334191	0.33583	0.334191
1524	15230001	15250000	68.138	60.4081	224.862	232.592	0.356944	0.335252	0.336383	0.335252
1525	15240001	15260000	88.8626	80.7915	249.137	257.209	0.387574	0.337154	0.337978	0.337154
1526	15250001	15270000	83.4497	80.3668	230.55	233.633	0.390266	0.338046	0.338118	0.338046
1527	15260001	15280000	79.9833	78.4585	260.017	261.541	0.359809	0.336697	0.336532	0.336697
1528	15270001	15290000	52.9137	51.0919	208.086	209.908	0.323266	0.334602	0.33463	0.334602
1529	15280001	15300000	39.3622	38.4085	165.638	166.591	0.310285	0.334061	0.333954	0.334061
1530	15290001	15310000	65.7244	62.3166	225.276	228.683	0.349691	0.335734	0.336006	0.335734
1531	15300001	15320000	75.4999	73.0998	243.5	245.9	0.361322	0.336606	0.336611	0.336606
1532	15310001	15330000	67.965	72.8336	251.035	246.166	0.335327	0.336559	0.335258	0.336559
1533	15320001	15340000	65.7411	69.7671	244.259	240.233	0.33419	0.336373	0.335199	0.336373
1534	15330001	15350000	61.0001	63.875	219	216.125	0.340791	0.336548	0.335542	0.336548
1535	15340001	15360000	35.6555	38.2917	138.345	135.708	0.325851	0.336084	0.334765	0.336084
1536	15350001	15370000	23.4659	20.9	100.534	103.1	0.306858	0.332796	0.333776	0.332796
1537	15360001	15380000	50.9834	49.4581	170.017	171.542	0.354949	0.3363	0.336279	0.3363
1538	15370001	15390000	62.6557	61.4668	179.344	180.533	0.383749	0.337946	0.337779	0.337946
1539	15380001	15400000	49.8965	46.0249	164.103	167.975	0.357594	0.335789	0.336417	0.335789
1540	15390001	15410000	59.1898	57.0575	226.81	228.942	0.328252	0.334838	0.334889	0.334838
1541	15400001	15420000	60.3621	62.8912	246.638	244.109	0.31592	0.335171	0.334247	0.335171
1542	15410001	15430000	38.1035	39.7666	159.897	158.233	0.310816	0.334922	0.333982	0.334922
1543	15420001	15440000	46.1557	48.2748	166.844	164.725	0.339475	0.336464	0.335474	0.336464
1544	15430001	15450000	60.2759	60.9997	225.724	225	0.332674	0.335683	0.33512	0.335683
1545	15440001	15460000	36.1724	34.2415	154.828	156.758	0.307036	0.333527	0.333785	0.333527
1546	15450001	15470000	15.7062	12.675	90.2938	93.325	0.252434	0.329158	0.330942	0.329158
1547	15460001	15480000	20.1539	12.9582	101.846	109.042	0.275813	0.328078	0.332159	0.328078
1548	15470001	15490000	26.6196	23.4581	108.38	111.542	0.316603	0.333154	0.334283	0.333154
1549	15480001	15500000	38.4135	41.8999	127.587	124.1	0.355715	0.337865	0.336319	0.337865
1550	15490001	15510000	46.7761	50.9164	139.224	135.084	0.37648	0.33892	0.3374	0.33892
1551	15500001	15520000	52.1548	44.5161	145.845	153.484	0.388049	0.33636	0.338003	0.33636
1552	15510001	15530000	47.9998	45.5662	184	186.434	0.32818	0.334643	0.334886	0.334643
1553	15520001	15540000	56.7415	60.6087	231.258	227.391	0.316405	0.335512	0.334273	0.335512
1554	15530001	15550000	50.0688	48.4758	183.931	185.524	0.336373	0.335312	0.335312	0.335312
1555	15540001	15560000	38.2584	40.8004	146.742	144.2	0.32807	0.336112	0.33488	0.336112
1556	15550001	15570000	60.5172	60.1085	202.483	202.892	0.354312	0.336572	0.336246	0.336572
1557	15560001	15580000	54.88	53.9667	187.12	188.033	0.350698	0.336255	0.336058	0.336255
1558	15570001	15590000	41.0004	42.6582	160	158.342	0.324747	0.33562	0.334707	0.33562
1559	15580001	15600000	58.6371	58.4989	241.363	241.501	0.314507	0.334553	0.334174	0.334553
1560	15590001	15610000	62.5517	58.6326	246.448	250.367	0.322907	0.334216	0.334611	0.334216
1561	15600001	15620000	52.6895	49.8163	214.31	217.184	0.316793	0.33401	0.334293	0.33401
1562	15610001	15630000	47.5163	47.4912	172.484	172.509	0.338669	0.335837	0.335432	0.335837
1563	15620001	15640000	43.8448	41.725	145.155	147.275	0.356334	0.336125	0.336351	0.336125
1564	15630001	15650000	56.4139	49.7751	199.586	206.225	0.343611	0.334518	0.335689	0.334518
1565	15640001	15660000	65.0862	59.6418	213.914	219.358	0.357725	0.335712	0.336424	0.335712
1566	15650001	15670000	70.2938	69.2668	220.706	221.733	0.366417	0.3371	0.336876	0.3371
1567	15660001	15680000	72.5008	67.3666	203.499	208.633	0.387362	0.337427	0.337967	0.337427
1568	15670001	15690000	54.9826	44.6163	149.017	159.384	0.39376	0.336004	0.3383	0.336004
1569	15680001	15700000	63.4998	51.0997	154.5	166.9	0.412875	0.3369	0.339295	0.3369
1570	15690001	15710000	51.5003	43.95	128.5	136.05	0.408504	0.337432	0.339068	0.337432
1571	15700001	15720000	23.8793	26.4418	123.121	120.558	0.272112	0.333567	0.331967	0.333567
1572	15710001	15730000	27.7761	31.05	168.224	164.95	0.243263	0.332085	0.330465	0.332085
1573	15720001	15740000	17.0176	17.5998	98.9824	98.4001	0.250363	0.331603	0.330834	0.331603
1574	15730001	15750000	23.5347	21.5413	109.465	111.459	0.291281	0.332336	0.332965	0.332336
1575	15740001	15760000	37.9311	36.7582	152.069	153.242	0.319565	0.334456	0.334437	0.334456
1576	15750001	15770000	40.5516	42.2833	141.448	139.717	0.346333	0.336785	0.335831	0.336785
1577	15760001	15780000	51.9309	53.2666	165.069	163.733	0.364084	0.337501	0.336755	0.337501
1578	15770001	15790000	63.4824	59.8914	198.518	202.109	0.367181	0.336575	0.336916	0.336575
1579	15780001	15800000	56.3104	52.1163	182.69	186.884	0.360194	0.335966	0.336552	0.335966
1580	15790001	15810000	44.0177	41.8664	154.982	157.134	0.344535	0.335508	0.335737	0.335508
1581	15800001	15820000	28.052	26.1499	105.948	107.85	0.331037	0.334563	0.335034	0.334563
1582	15810001	15830000	20.1899	24.9168	90.8101	86.0832	0.297613	0.33634	0.333294	0.33634
1583	15820001	15840000	50.3621	57.175	176.638	169.825	0.345276	0.337837	0.335776	0.337837
1584	15830001	15850000	80.4659	78.8751	222.534	224.125	0.39008	0.338267	0.338108	0.338267
1585	15840001	15860000	58.2588	54.0501	154.741	158.95	0.397409	0.337934	0.33849	0.337934
1586	15850001	15870000	18.1722	18.3251	57.8278	57.6749	0.363871	0.337268	0.336744	0.337268
1587	15860001	15880000	19.6205	21.1417	68.3795	66.8583	0.346498	0.337221	0.335839	0.337221
1588	15870001	15890000	53.5174	54.3082	165.483	164.692	0.369308	0.337634	0.337027	0.337634
1589	15880001	15900000	53.6381	53.275	159.362	159.725	0.376815	0.337746	0.337418	0.337746
1590	15890001	15910000	41.81	43.2086	143.19	141.791	0.349848	0.336853	0.336014	0.336853
1591	15900001	15920000	40.0513	43.2418	159.949	156.758	0.320308	0.335857	0.334476	0.335857
1592	15910001	15930000	44.1551	49.4248	163.845	158.575	0.334439	0.337077	0.335212	0.337077
1593	15920001	15940000	47.242	51.3666	183.758	179.633	0.325372	0.336218	0.33474	0.336218
1594	15930001	15950000	31.2074	31.7752	139.793	139.225	0.298387	0.33396	0.333335	0.33396
1595	15940001	15960000	44.5863	42.0661	160.414	162.934	0.340381	0.335192	0.335521	0.335192
1596	15950001	15970000	62.621	59.2663	206.379	209.734	0.3572	0.336099	0.336397	0.336099
1597	15960001	15980000	58.5519	55.2421	191.448	194.758	0.358709	0.336137	0.336475	0.336137
1598	15970001	15990000	56.3284	54.7664	182.672	184.234	0.360274	0.336606	0.336557	0.336606
1599	15980001	16000000	46.4838	47.1663	146.516	145.834	0.365681	0.337443	0.336838	0.337443
1600	15990001	16010000	49.8622	47.9251	143.138	145.075	0.383214	0.337651	0.337751	0.337651
1601	16000001	16020000	58.4822	54.8167	182.518	186.183	0.367557	0.33651	0.336936	0.33651
1602	16010001	16030000	66.7584	63.9419	188.242	191.058	0.38652	0.337779	0.337923	0.337779
1603	16020001	16040000	73.9823	71.0081	195.018	197.992	0.398775	0.338448	0.338561	0.338448
1604	16030001	16050000	55.3097	52.3578	164.69	167.642	0.376404	0.337098	0.337396	0.337098
1605	16040001	16060000	30.4828	29.275	104.517	105.725	0.349627	0.335895	0.336002	0.335895
1606	16050001	16070000	31.7406	27.3003	111.259	115.7	0.34539	0.334292	0.335782	0.334292
1607	16060001	16080000	77.7239	69.8086	167.276	175.191	0.433198	0.339435	0.340353	0.339435
1608	16070001	16090000	88.0524	82.1826	201.948	207.817	0.422877	0.339366	0.339816	0.339366
1609	16080001	16100000	65.2938	62.7826	218.706	221.217	0.3541	0.336142	0.336235	0.336142
1610	16090001	16110000	70.0858	60.6583	235.914	245.342	0.35316	0.334758	0.336186	0.334758
1611	16100001	16120000	68.8441	61.2082	238.156	245.792	0.347921	0.33483	0.335914	0.33483
1612	16110001	16130000	68.2921	72.6749	242.708	238.325	0.342739	0.33686	0.335644	0.33686
1613	16120001	16140000	53.9302	56.8086	187.07	184.191	0.347401	0.336973	0.335886	0.336973
1614	16130001	16150000	41.552	38.4168	150.448	153.583	0.339161	0.334875	0.335457	0.334875
1615	16140001	16160000	65.5003	61.3835	201.5	205.617	0.370276	0.336648	0.337077	0.336648
1616	16150001	16170000	60.3965	60.1253	161.603	161.875	0.396083	0.338781	0.338421	0.338781
1617	16160001	16180000	51.1374	54.425	172.863	169.575	0.352349	0.337367	0.336144	0.337367
1618	16170001	16190000	58.2238	59.5084	213.776	212.492	0.336474	0.336009	0.335318	0.336009
1619	16180001	16200000	50.5348	48.9915	183.465	185.008	0.338643	0.335447	0.33543	0.335447
1620	16190001	16210000	74.156	72.4743	246.844	248.526	0.355295	0.336414	0.336297	0.336414
1621	16200001	16220000	75.2243	75.1247	249.776	249.875	0.355772	0.336719	0.336322	0.336719
1622	16210001	16230000	61.6554	61.8418	219.345	219.158	0.342543	0.336085	0.335634	0.336085
1623	16220001	16240000	55.9135	57.1335	227.087	225.867	0.317077	0.334987	0.334308	0.334987
1624	16230001	16250000	45.6022	46.9913	231.398	230.009	0.275052	0.332872	0.33212	0.332872
1625	16240001	16260000	58.9128	57.4328	254.087	255.567	0.305586	0.333807	0.333709	0.333807
1626	16250001	16270000	49.9128	50.3997	201.087	200.6	0.318624	0.334919	0.334388	0.334919
1627	16260001	16280000	56.2222	59.4502	209.778	206.55	0.333376	0.336283	0.335156	0.336283
1628	16270001	16290000	68.8604	70.3171	241.14	239.683	0.345577	0.336474	0.335791	0.336474
1629	16280001	16300000	49.758	49.7917	216.242	216.208	0.304137	0.33405	0.333634	0.33405
1630	16290001	16310000	31.689	34.9997	158.311	155	0.277934	0.333854	0.33227	0.333854
1631	16300001	16320000	25.6544	30.9497	120.346	115.05	0.289679	0.335605	0.332881	0.335605
1632	16310001	16330000	27.3099	30.5667	131.69	128.433	0.284518	0.334377	0.332613	0.334377
1633	16320001	16340000	26.276	28.4251	134.724	132.575	0.273138	0.333344	0.33202	0.333344
1634	16330001	16350000	37.569	39.4503	188.431	186.55	0.277201	0.333209	0.332232	0.333209
1635	16340001	16360000	34.9484	33.8417	168.052	169.158	0.285041	0.332669	0.33264	0.332669
1636	16350001	16370000	23.6726	24.5746	117.327	116.425	0.279407	0.33319	0.332346	0.33319
1637	16360001	16380000	38.3974	37.7663	138.603	139.234	0.339748	0.335688	0.335488	0.335688
1638	16370001	16390000	48.4142	37.7164	170.586	181.284	0.344395	0.333049	0.33573	0.333049
1639	16380001	16400000	50.9657	37.9832	164.034	177.017	0.361714	0.333351	0.336632	0.333351
1640	16390001	16410000	64.2591	61.417	173.741	176.583	0.394197	0.338153	0.338323	0.338153
1641	16400001	16420000	83.3799	82.0333	230.62	231.967	0.390058	0.338314	0.338107	0.338314
1642	16410001	16430000	70.7761	64.4416	202.224	208.558	0.384082	0.336991	0.337796	0.336991
1643	16420001	16440000	37.8611	36.8169	170.139	171.183	0.297783	0.333374	0.333303	0.333374
1644	16430001	16450000	38.2406	44.1667	209.759	203.833	0.260839	0.333447	0.33138	0.333447
1645	16440001	16460000	51.9309	61.9665	224.069	214.034	0.305506	0.336342	0.333705	0.336342
1646	16450001	16470000	46.3445	53.9332	160.655	153.067	0.347523	0.338278	0.335893	0.338278
1647	16460001	16480000	38.5169	43.2997	136.483	131.7	0.343308	0.337605	0.335673	0.337605
1648	16470001	16490000	35.2414	38.6579	150.759	147.342	0.307142	0.335354	0.33379	0.335354
1649	16480001	16500000	42.4999	47.9163	158.5	153.084	0.333469	0.33712	0.335161	0.33712
1650	16490001	16510000	51.292	56.5166	190.708	185.483	0.334055	0.336852	0.335192	0.336852
1651	16500001	16520000	45.7585	45.9086	165.242	165.091	0.339669	0.335938	0.335484	0.335938
1652	16510001	16530000	51.347	51.1831	164.653	164.817	0.362416	0.337041	0.336668	0.337041
1653	16520001	16540000	58.8117	63.0501	183.188	178.95	0.367926	0.338278	0.336955	0.338278
1654	16530001	16550000	43.7413	49.4259	133.259	127.574	0.37211	0.339176	0.337173	0.339176
1655	16540001	16560000	26.9824	28.209	108.018	106.791	0.319843	0.335422	0.334452	0.335422
1656	16550001	16570000	19.3792	18.7	92.6208	93.3	0.286179	0.332687	0.332699	0.332687
1657	16560001	16580000	36.7581	31.9003	132.242	137.1	0.340392	0.334152	0.335522	0.334152
1658	16570001	16590000	55.2234	55.1501	188.777	188.85	0.350205	0.336428	0.336032	0.336428
1659	16580001	16600000	40.6038	44.1827	131.396	127.817	0.36068	0.338093	0.336578	0.338093
1660	16590001	16610000	24.3108	24.8832	82.6891	82.1168	0.351165	0.336797	0.336082	0.336797
1661	16600001	16620000	31.724	33.5083	121.276	119.492	0.328708	0.336022	0.334913	0.336022
1662	16610001	16630000	25.4825	26.4497	102.517	101.55	0.318897	0.33528	0.334402	0.33528
1663	16620001	16640000	33.1893	31.2662	126.811	128.734	0.328809	0.33458	0.334918	0.33458
1664	16630001	16650000	64.8783	70.3584	235.122	229.642	0.338984	0.336907	0.335448	0.336907
1665	16640001	16660000	64.1547	67.9004	225.845	222.1	0.344567	0.336886	0.335739	0.336886
1666	16650001	16670000	80.6383	80.2245	252.362	252.775	0.367034	0.337257	0.336909	0.337257
1667	16660001	16680000	102.259	106.866	264.741	260.134	0.401994	0.339712	0.338729	0.339712
1668	16670001	16690000	86	89.2333	223	219.767	0.401713	0.339606	0.338714	0.339606
1669	16680001	16700000	48.3619	52.0416	189.638	185.958	0.323821	0.336002	0.334659	0.336002
1670	16690001	16710000	25.0512	29.2249	134.949	130.775	0.264112	0.333752	0.33155	0.333752
1671	16700001	16720000	43.9488	48.8327	159.051	154.167	0.339252	0.337237	0.335462	0.337237
1672	16710001	16730000	55.4838	64.0418	188.516	179.958	0.351371	0.338374	0.336093	0.338374
1673	16720001	16740000	61.224	65.6932	211.776	207.307	0.347939	0.337242	0.335914	0.337242
1674	16730001	16750000	76.5163	74.1173	230.484	232.883	0.374238	0.337284	0.337284	0.337284
1675	16740001	16760000	50.172	49.6993	140.828	141.301	0.387359	0.338261	0.337967	0.338261
1676	16750001	16770000	41.9829	39.6914	120.017	122.309	0.383986	0.337476	0.337791	0.337476
1677	16760001	16780000	66.0867	62.8672	159.913	163.133	0.41382	0.339127	0.339344	0.339127
1678	16770001	16790000	75.1727	77.1921	175.827	173.808	0.419594	0.340397	0.339645	0.340397
1679	16780001	16800000	83.0696	86.1751	220.93	217.825	0.397174	0.339369	0.338478	0.339369
1680	16790001	16810000	82.4835	83.5002	222.517	221.5	0.394602	0.338921	0.338344	0.338921
1681	16800001	16820000	90.2248	92.6415	218.775	216.358	0.413463	0.34008	0.339326	0.34008
1682	16810001	16830000	77.2422	78.9502	213.758	212.05	0.38996	0.338804	0.338102	0.338804
1683	16820001	16840000	62.1213	59.4584	200.879	203.542	0.360822	0.336431	0.336585	0.336431
1684	16830001	16850000	41.3624	38.1498	137.638	140.85	0.355358	0.335673	0.336301	0.335673
1685	16840001	16860000	20.5514	20.1085	79.4486	79.8915	0.326556	0.334937	0.334801	0.334937
1686	16850001	16870000	46.8794	45.1588	110.121	111.841	0.418872	0.339556	0.339607	0.339556
1687	16860001	16880000	48.0524	44.5334	116.948	120.467	0.412827	0.338737	0.339293	0.338737
1688	16870001	16890000	32.9829	30.9251	131.017	133.075	0.321336	0.33414	0.334529	0.33414
1689	16880001	16900000	42.0344	43.0086	185.966	184.991	0.300744	0.334144	0.333457	0.334144
1690	16890001	16910000	55.8797	56.467	183.12	182.533	0.358282	0.337003	0.336453	0.337003
1691	16900001	16920000	52.2068	53.1671	153.793	152.833	0.378408	0.338155	0.337501	0.338155
1692	16910001	16930000	35.172	38.7585	130.828	127.242	0.333973	0.336849	0.335187	0.336849
1693	16920001	16940000	29.207	30.6418	110.793	109.358	0.330197	0.336014	0.334991	0.336014
1694	16930001	16950000	35.449	30.975	107.551	112.025	0.372886	0.335881	0.337213	0.335881
1695	16940001	16960000	37.6041	32.1665	109.396	114.834	0.380743	0.336011	0.337622	0.336011
1696	16950001	16970000	20.3623	18.5167	67.6377	69.4832	0.355697	0.33551	0.336318	0.33551
1697	16960001	16980000	18.2244	15.3584	50.7756	53.6416	0.388722	0.33623	0.338038	0.33623
1698	16970001	16990000	27.3794	24.2251	73.6206	76.7749	0.395194	0.337199	0.338375	0.337199
1699	16980001	17000000	17.2068	16.4003	56.7932	57.5997	0.356914	0.336175	0.336382	0.336175
1700	16990001	17010000	12.1724	12.1501	57.8276	57.8499	0.287307	0.333141	0.332758	0.333141
1701	17000001	17020000	22.3449	20.158	84.6551	86.842	0.330441	0.334128	0.335003	0.334128
1702	17010001	17030000	32.6035	27.4999	97.3965	102.5	0.375795	0.335578	0.337365	0.335578
1703	17020001	17040000	33.1895	28.3249	101.811	106.675	0.370814	0.335474	0.337105	0.335474
1704	17030001	17050000	27.8441	25.8416	95.1559	97.1584	0.350259	0.335491	0.336035	0.335491
1705	17040001	17060000	31.6368	30.7333	96.3632	97.2667	0.372147	0.337213	0.337175	0.337213
1706	17050001	17070000	45.31	43.2081	131.69	133.792	0.380917	0.337429	0.337631	0.337429
1707	17060001	17080000	44.7927	42.5165	159.207	161.483	0.34272	0.335389	0.335643	0.335389
1708	17070001	17090000	32.4133	31.0502	137.587	138.95	0.308626	0.333751	0.333868	0.333751
1709	17080001	17100000	43.4652	47.6756	186.535	182.324	0.306532	0.33532	0.333759	0.33532
1710	17090001	17110000	53.344	56.6759	216.656	213.324	0.317073	0.33548	0.334307	0.33548
1711	17100001	17120000	46.8436	43.8916	190.156	193.108	0.317172	0.333919	0.334313	0.333919
1712	17110001	17130000	38.3957	35.5577	158.604	161.442	0.313831	0.333608	0.334139	0.333608
1713	17120001	17140000	31.5165	30.5413	114.484	115.459	0.338536	0.335436	0.335425	0.335436
1714	17130001	17150000	24.4992	25.9413	96.5008	95.0587	0.322955	0.335749	0.334614	0.335749
1715	17140001	17160000	15.3961	17.4333	78.6039	76.5667	0.273923	0.333937	0.332061	0.333937
1716	17150001	17170000	35.12	34.2334	155.88	156.767	0.300129	0.333524	0.333425	0.333524
1717	17160001	17180000	60.379	58.1748	213.621	215.825	0.343605	0.335625	0.335689	0.335625
1718	17170001	17190000	59.8108	59.0249	197.189	197.975	0.35713	0.336635	0.336393	0.336635
1719	17180001	17200000	58.2931	55.1667	204.707	207.833	0.345039	0.335471	0.335763	0.335471
1720	17190001	17210000	44.1376	38.5247	173.862	179.475	0.322947	0.333355	0.334613	0.333355
1721	17200001	17220000	25.8608	23.9915	174.139	176.008	0.225169	0.329188	0.329523	0.329188
1722	17210001	17230000	25.4812	31.3335	213.519	207.667	0.190498	0.330059	0.327718	0.330059
1723	17220001	17240000	18.1374	24.4329	147.863	141.567	0.194647	0.331271	0.327934	0.331271
1724	17230001	17250000	15.9655	16.6078	83.0345	82.3922	0.27052	0.332742	0.331884	0.332742
1725	17240001	17260000	25.7242	24.7749	93.2758	94.2251	0.33888	0.335375	0.335443	0.335375
1726	17250001	17270000	35.9312	33.9333	111.069	113.067	0.369368	0.336701	0.33703	0.336701
1727	17260001	17280000	33.638	32.0083	98.362	99.9917	0.379787	0.337342	0.337572	0.337342
1728	17270001	17290000	42.2415	42.2834	117.758	117.717	0.388617	0.338463	0.338032	0.338463
1729	17280001	17300000	63.6035	65.6994	172.397	170.301	0.393745	0.339137	0.338299	0.339137
1730	17290001	17310000	40.3963	42.4494	122.604	120.551	0.372821	0.338272	0.33721	0.338272
1731	17300001	17320000	16.9304	19.6584	114.07	111.342	0.225073	0.331482	0.329518	0.331482
1732	17310001	17330000	33.2756	39.0583	159.724	153.942	0.285373	0.335017	0.332657	0.335017
1733	17320001	17340000	47.7759	50.1918	157.224	154.808	0.357479	0.337467	0.336411	0.337467
1734	17330001	17350000	43.638	42.8834	148.362	149.117	0.351249	0.336275	0.336087	0.336275
1735	17340001	17360000	30.1898	30.7334	113.81	113.267	0.331395	0.335691	0.335053	0.335691
1736	17350001	17370000	25.2408	28.0919	106.759	103.908	0.309308	0.335655	0.333903	0.335655
1737	17360001	17380000	27.1031	31.3419	113.897	109.658	0.310544	0.336213	0.333968	0.336213
1738	17370001	17390000	26.6381	28.9917	101.362	99.0083	0.329601	0.336455	0.33496	0.336455
1739	17380001	17400000	36.3621	36.2416	145.638	145.758	0.31975	0.334815	0.334447	0.334815
1740	17390001	17410000	35.0168	32.3335	148.983	151.667	0.308182	0.333288	0.333845	0.333288
1741	17400001	17420000	31.4308	30.0255	124.569	125.975	0.321771	0.334392	0.334552	0.334392
1742	17410001	17430000	38.81	39.1673	148.19	147.833	0.328934	0.335452	0.334925	0.335452
1743	17420001	17440000	35.3966	35.4001	120.603	120.6	0.350834	0.33648	0.336065	0.33648
1744	17430001	17450000	32.2764	34.0167	99.7236	97.9833	0.369458	0.338135	0.337035	0.338135
1745	17440001	17460000	28	29.2418	95	93.7582	0.351642	0.337084	0.336107	0.337084
1746	17450001	17470000	28.3261	35.1338	122.674	115.866	0.3048	0.336804	0.333669	0.336804
1747	17460001	17480000	33.7914	43.6341	144.209	134.366	0.307601	0.337483	0.333814	0.337483
1748	17470001	17490000	37.4128	40.4001	135.587	132.6	0.338982	0.336852	0.335448	0.336852
1749	17480001	17500000	57.8098	56.9078	178.19	179.092	0.369906	0.337269	0.337058	0.337269
1750	17490001	17510000	68.724	65.4745	202.276	205.525	0.378568	0.337294	0.337509	0.337294
1751	17500001	17520000	47.9478	44.0251	156.052	159.975	0.35959	0.335833	0.336521	0.335833
1752	17510001	17530000	35.0165	32.2587	119.984	122.741	0.349752	0.335371	0.336009	0.335371
1753	17520001	17540000	39.8446	36.6245	125.155	128.375	0.366337	0.336195	0.336872	0.336195
1754	17530001	17550000	40.4479	37.9159	136.552	139.084	0.352596	0.335738	0.336157	0.335738
1755	17540001	17560000	30.8608	29.8827	151.139	152.117	0.281625	0.332493	0.332462	0.332493
1756	17550001	17570000	25.7232	23.8998	135.277	137.1	0.268489	0.331363	0.331778	0.331363
1757	17560001	17580000	34.7935	29.8003	114.207	119.2	0.35797	0.334869	0.336437	0.334869
1758	17570001	17590000	52.4656	45.2921	178.534	185.708	0.351077	0.334622	0.336078	0.334622
1759	17580001	17600000	47.0169	44.2831	190.983	193.717	0.317048	0.333976	0.334306	0.333976
1760	17590001	17610000	38.4304	39.3583	178.57	177.642	0.291469	0.333667	0.332975	0.333667
1761	17600001	17620000	47.6716	50.6583	197.328	194.342	0.313435	0.335288	0.334118	0.335288
1762	17610001	17630000	42.5005	45.1412	164.5	161.859	0.326323	0.335967	0.334789	0.335967
1763	17620001	17640000	27.5176	28.683	128.482	127.317	0.29056	0.333832	0.332927	0.333832
1764	17630001	17650000	33.9481	39.1162	136.052	130.884	0.319634	0.336659	0.334441	0.336659
1765	17640001	17660000	44.8445	50.6083	165.155	159.392	0.335888	0.337261	0.335287	0.337261
1766	17650001	17670000	47.1207	49.5083	153.879	151.492	0.358946	0.337546	0.336488	0.337546
1767	17660001	17680000	40.9142	42.6746	127.086	125.325	0.368454	0.337947	0.336982	0.337947
1768	17670001	17690000	51.673	52.0994	145.327	144.901	0.386997	0.338472	0.337948	0.338472
1769	17680001	17700000	52.7069	53.3581	149.293	148.642	0.385686	0.338457	0.33788	0.338457
1770	17690001	17710000	39.1722	40.2587	121.828	120.741	0.368216	0.337742	0.33697	0.337742
1771	17700001	17720000	53.2418	52.6837	144.758	145.316	0.393184	0.338552	0.33827	0.338552
1772	17710001	17730000	58.0347	57.7588	183.965	184.241	0.364605	0.337135	0.336782	0.337135
1773	17720001	17740000	49.7585	49.1755	178.242	178.825	0.341222	0.335826	0.335565	0.335826
1774	17730001	17750000	47.1208	50.1753	179.879	176.825	0.328982	0.33614	0.334927	0.33614
1775	17740001	17760000	51.9307	52.8668	170.069	169.133	0.358405	0.337106	0.336459	0.337106
1776	17750001	17770000	51.4994	50.2586	134.501	135.741	0.400434	0.338751	0.338647	0.338751
1777	17760001	17780000	43.5852	49.675	149.415	143.325	0.349662	0.338119	0.336004	0.338119
1778	17770001	17790000	42.9472	51.508	167.053	158.492	0.325372	0.337491	0.33474	0.337491
1779	17780001	17800000	47.4137	50.9333	165.586	162.067	0.346098	0.33716	0.335819	0.33716
1780	17790001	17810000	56.7924	57.5166	199.208	198.483	0.34526	0.336351	0.335775	0.336351
1781	17800001	17820000	55.3613	58.9163	204.639	201.084	0.335179	0.336461	0.33525	0.336461
1782	17810001	17830000	38.2934	40.6914	135.707	133.309	0.343286	0.33687	0.335672	0.33687
1783	17820001	17840000	27.1728	27.0918	80.8272	80.9082	0.376595	0.337784	0.337406	0.337784
1784	17830001	17850000	44.8969	44.4666	109.103	109.533	0.413087	0.339605	0.339306	0.339605
1785	17840001	17860000	60.328	61.308	128.672	127.692	0.43462	0.341044	0.340427	0.341044
1786	17850001	17870000	43.8277	48.4418	129.172	124.558	0.378317	0.339212	0.337496	0.339212
1787	17860001	17880000	30.3446	39.3668	151.655	142.633	0.27786	0.335862	0.332266	0.335862
1788	17870001	17890000	23.1722	28.6248	117.828	112.375	0.274667	0.335057	0.3321	0.335057
1789	17880001	17900000	25.3619	28.8249	145.638	142.175	0.252636	0.332798	0.330953	0.332798
1790	17890001	17910000	46.0693	46.2662	204.931	204.734	0.29971	0.333862	0.333404	0.333862
1791	17900001	17920000	54.3626	48.3496	189.637	195.65	0.346318	0.334753	0.33583	0.334753
1792	17910001	17930000	59.5868	57.4671	202.413	204.533	0.351412	0.336041	0.336095	0.336041
1793	17920001	17940000	63.3454	64.6752	203.655	202.325	0.361924	0.337328	0.336643	0.337328
1794	17930001	17950000	56.2417	55.4832	188.758	189.517	0.353722	0.336453	0.336216	0.336453
1795	17940001	17960000	65.0176	61.3917	244.982	248.608	0.331492	0.334746	0.335058	0.334746
1796	17950001	17970000	58.7418	53.8835	224.258	229.117	0.328967	0.334259	0.334927	0.334259
1797	17960001	17980000	27.3968	24.1836	105.603	108.816	0.327117	0.333697	0.33483	0.333697
1798	17970001	17990000	10.0689	7.55845	61.931	64.4416	0.240579	0.327976	0.330325	0.327976
1799	17980001	18000000	11.052	7.65841	61.9479	65.3416	0.256953	0.327971	0.331178	0.327971
1800	17990001	18010000	8.89663	7.5833	49.1034	50.4167	0.259723	0.330032	0.331322	0.330032
1801	18000001	18020000	9.74071	9.70008	65.2593	65.2999	0.226017	0.329923	0.329567	0.329923
1802	18010001	18030000	12.4305	13.1004	66.5695	65.8996	0.26518	0.332607	0.331606	0.332607
1803	18020001	18040000	12.5342	13.8752	56.4658	55.1247	0.297314	0.334937	0.333279	0.334937
1804	18030001	18050000	10.465	12.0084	52.535	50.9916	0.277036	0.334272	0.332223	0.334272
1805	18040001	18060000	14.8963	14.9083	60.1037	60.0917	0.318337	0.334793	0.334373	0.334793
1806	18050001	18070000	20.0518	20.2584	91.9482	91.7416	0.293961	0.333634	0.333104	0.333634
1807	18060001	18080000	32.0862	34.5663	120.914	118.434	0.331468	0.336423	0.335057	0.336423
1808	18070001	18090000	56.2411	59.4666	165.759	162.533	0.378316	0.338639	0.337496	0.338639
1809	18080001	18100000	58.293	62.1668	164.707	160.833	0.386143	0.339155	0.337903	0.339155
1810	18090001	18110000	52.4656	56.8168	140.534	136.183	0.395888	0.33985	0.338411	0.33985
1811	18100001	18120000	53.6378	57.4336	153.362	149.566	0.383954	0.339094	0.337789	0.339094
1812	18110001	18130000	40.828	44.8418	122.172	118.158	0.375478	0.338984	0.337348	0.338984
1813	18120001	18140000	20.4658	22.6835	64.5342	62.3165	0.365603	0.33859	0.336834	0.33859
1814	18130001	18150000	16.3965	15.9163	54.6035	55.0837	0.355209	0.336322	0.336293	0.336322
1815	18140001	18160000	20.0002	19.2411	55.9998	56.7589	0.387814	0.337904	0.33799	0.337904
1816	18150001	18170000	15.1379	14.8998	47.8621	48.1002	0.365095	0.337016	0.336808	0.337016
1817	18160001	18180000	22.1207	22.9666	61.8793	61.0334	0.387986	0.338904	0.337999	0.338904
1818	18170001	18190000	36.19	36.6	84.81	84.4	0.419271	0.340191	0.339628	0.340191
1819	18180001	18200000	37.5344	37.1585	97.4656	97.8415	0.401461	0.338991	0.338701	0.338991
1820	18190001	18210000	33.0686	33.7334	94.9314	94.2666	0.383209	0.338427	0.337751	0.338427
1821	18200001	18220000	27.569	27.8999	76.431	76.1001	0.389632	0.338658	0.338085	0.338658
1822	18210001	18230000	16	16.7164	61	60.2836	0.329229	0.335909	0.33494	0.335909
1823	18220001	18240000	12.3791	17.0828	78.6209	73.9172	0.235057	0.334085	0.330038	0.334085
1824	18230001	18250000	24.4997	34.8578	147.5	137.142	0.244302	0.335035	0.330519	0.335035
1825	18240001	18260000	38.1381	47.3665	179.862	170.633	0.288679	0.33592	0.332829	0.33592
1826	18250001	18270000	56.4313	60.4577	213.569	209.542	0.330643	0.336307	0.335014	0.336307
1827	18260001	18280000	71.362	77.2661	240.638	234.734	0.352819	0.337616	0.336169	0.337616
1828	18270001	18290000	67.966	73.6752	194.034	188.325	0.384235	0.339266	0.337804	0.339266
1829	18280001	18300000	55.828	55.9836	166.172	166.016	0.376473	0.337853	0.3374	0.337853
1830	18290001	18310000	33.534	32.125	119.466	120.875	0.342276	0.335483	0.33562	0.335483
1831	18300001	18320000	41.3787	39.4832	149.621	151.517	0.339417	0.335285	0.335471	0.335285
1832	18310001	18330000	62.6202	62.5332	216.38	216.467	0.348139	0.33632	0.335925	0.33632
1833	18320001	18340000	56.12	53.8503	191.88	194.15	0.350166	0.335912	0.33603	0.335912
1834	18330001	18350000	39.2238	36.2001	146.776	149.8	0.33282	0.33453	0.335127	0.33453
1835	18340001	18360000	26.7589	28.2912	108.241	106.709	0.31785	0.335459	0.334348	0.335459
1836	18350001	18370000	44.6033	45.1748	131.397	130.825	0.378404	0.338083	0.337501	0.338083
1837	18360001	18380000	65.5007	66.0331	169.499	168.967	0.402076	0.339257	0.338733	0.339257
1838	18370001	18390000	51.3289	52.508	155.671	154.492	0.372957	0.337929	0.337217	0.337929
1839	18380001	18400000	43.069	43.9916	167.931	167.008	0.324908	0.335394	0.334715	0.335394
1840	18390001	18410000	43.6545	46.5664	160.345	157.434	0.336399	0.336556	0.335314	0.336556
1841	18400001	18420000	34.7754	39.6247	130.225	125.375	0.33268	0.337215	0.33512	0.337215
1842	18410001	18430000	35.4128	38.033	153.587	150.967	0.304524	0.334946	0.333654	0.334946
1843	18420001	18440000	36.5855	37.0744	149.415	148.926	0.316014	0.334827	0.334252	0.334827
1844	18430001	18450000	25.5002	25.9169	101.5	101.083	0.320945	0.335122	0.334509	0.335122
1845	18440001	18460000	26.1026	25.709	121.897	122.291	0.290526	0.333151	0.332925	0.333151
1846	18450001	18470000	48.0682	45.9588	180.932	183.041	0.33169	0.334913	0.335068	0.334913
1847	18460001	18480000	54.4313	53.1252	199.569	200.875	0.336747	0.335434	0.335332	0.335434
1848	18470001	18490000	35.9653	35.2334	178.035	178.767	0.279635	0.332525	0.332358	0.332525
1849	18480001	18500000	38.7408	37.8006	168.259	169.199	0.304254	0.333749	0.33364	0.333749
1850	18490001	18510000	61.7926	62.4089	210.207	209.591	0.351137	0.336623	0.336081	0.336623
1851	18500001	18520000	69.6038	72.4999	233.396	230.5	0.353892	0.337168	0.336224	0.337168
1852	18510001	18530000	62.311	65.1999	215.689	212.8	0.347803	0.336907	0.335907	0.336907
1853	18520001	18540000	43.5688	47.4417	169.431	165.558	0.325417	0.336239	0.334742	0.336239
1854	18530001	18550000	54.2585	57.4	195.742	192.6	0.339861	0.336631	0.335494	0.336631
1855	18540001	18560000	58.0341	62.8164	230.966	226.184	0.320971	0.335925	0.33451	0.335925
1856	18550001	18570000	44.4127	45.55	181.587	180.45	0.315795	0.334966	0.334241	0.334966
1857	18560001	18580000	53.275	46.6586	209.725	216.341	0.323067	0.333401	0.33462	0.333401
1858	18570001	18590000	56.3794	54.7248	242.621	244.275	0.30601	0.333776	0.333732	0.333776
1859	18580001	18600000	56.69	55.7828	225.31	226.217	0.321232	0.334732	0.334524	0.334732
1860	18590001	18610000	57.9657	55.908	244.034	246.092	0.310198	0.333915	0.33395	0.333915
1861	18600001	18620000	70.3802	70.4583	243.62	243.542	0.347803	0.336335	0.335907	0.336335
1862	18610001	18630000	60.8633	58.567	167.137	169.433	0.39137	0.338093	0.338176	0.338093
1863	18620001	18640000	42.2421	44.667	120.758	118.333	0.383986	0.338933	0.337791	0.338933
1864	18630001	18650000	54.8972	58.7833	161.103	157.217	0.379119	0.338844	0.337538	0.338844
1865	18640001	18660000	63.4831	55.3328	185.517	193.667	0.379903	0.336209	0.337579	0.336209
1866	18650001	18670000	51.0685	45.3329	198.931	204.667	0.325092	0.333664	0.334725	0.333664
1867	18660001	18680000	28.5686	28.7417	137.431	137.258	0.284963	0.333112	0.332636	0.333112
1868	18670001	18690000	22.4994	21.5834	84.5006	85.4166	0.332118	0.334976	0.335091	0.334976
1869	18680001	18700000	32.8787	36.6252	121.121	117.375	0.335833	0.337089	0.335284	0.337089
1870	18690001	18710000	31.7063	41.2086	144.294	134.791	0.295391	0.336886	0.333179	0.336886
1871	18700001	18720000	17.7409	27.5086	139.259	129.491	0.200461	0.333253	0.328236	0.333253
1872	18710001	18730000	22.7928	26.6752	125.207	121.325	0.260575	0.333591	0.331366	0.333591
1873	18720001	18740000	30.4995	33.9663	121.501	118.034	0.320784	0.336281	0.334501	0.336281
1874	18730001	18750000	32.1546	39.141	140.845	133.859	0.302638	0.336441	0.333556	0.336441
1875	18740001	18760000	39.1719	48.3583	169.828	160.642	0.304594	0.336732	0.333658	0.336732
1876	18750001	18770000	48.6384	56.1668	174.362	166.833	0.341075	0.337837	0.335557	0.337837
1877	18760001	18780000	59.2244	67.5083	207.776	199.492	0.345226	0.337887	0.335773	0.337887
1878	18770001	18790000	58.3612	71.275	262.639	249.725	0.297511	0.336199	0.333289	0.336199
1879	18780001	18800000	59.6031	68.0248	246.397	237.975	0.313683	0.336214	0.334131	0.336214
1880	18790001	18810000	67.3278	74.133	224.672	217.867	0.35482	0.33794	0.336273	0.33794
1881	18800001	18820000	68.9481	74.1415	220.052	214.858	0.363314	0.338077	0.336715	0.338077
1882	18810001	18830000	60.6206	61.7416	193.379	192.258	0.363407	0.337373	0.33672	0.337373
1883	18820001	18840000	50.8617	50.8501	162.138	162.15	0.363536	0.337138	0.336726	0.337138
1884	18830001	18850000	41.258	39.7584	153.742	155.242	0.333627	0.335111	0.335169	0.335111
1885	18840001	18860000	42.7071	41.8746	163.293	164.125	0.328672	0.335073	0.334911	0.335073
1886	18850001	18870000	56.2072	54.8831	161.793	163.117	0.382709	0.337831	0.337725	0.337831
1887	18860001	18880000	51.5001	54.8251	169.5	166.175	0.357456	0.337639	0.33641	0.337639
1888	18870001	18890000	40.241	43.6005	167.759	164.399	0.312074	0.335462	0.334047	0.335462
1889	18880001	18900000	36.7055	40.2005	160.294	156.799	0.303213	0.335122	0.333586	0.335122
1890	18890001	18910000	26.2399	30.3834	118.76	114.617	0.296433	0.335457	0.333233	0.335457
1891	18900001	18920000	24.6198	33.7835	120.38	111.216	0.281925	0.336822	0.332478	0.336822
1892	18910001	18930000	43.3274	54.5837	169.673	158.416	0.324075	0.338062	0.334672	0.338062
1893	18920001	18940000	53.2941	54.1001	154.706	153.9	0.381144	0.338256	0.337643	0.338256
1894	18930001	18950000	62.0355	50.567	121.965	133.433	0.446959	0.33897	0.34107	0.33897
1895	18940001	18960000	59.2247	49.6671	129.775	139.333	0.43033	0.33839	0.340204	0.33839
1896	18950001	18970000	31.707	31.9921	114.293	114.008	0.340016	0.336029	0.335502	0.336029
1897	18960001	18980000	26.2582	27.9918	103.742	102.008	0.322376	0.335804	0.334584	0.335804
1898	18970001	18990000	32.2237	37.483	100.776	95.517	0.367164	0.339295	0.336915	0.339295
1899	18980001	19000000	31.2242	37.3332	89.7758	83.6668	0.382921	0.340437	0.337736	0.340437
1900	18990001	19010000	42.8798	47.0833	124.12	119.917	0.381674	0.3393	0.337671	0.3393
1901	19000001	19020000	56.0348	53.7583	165.965	168.242	0.377398	0.337324	0.337448	0.337324
1902	19010001	19030000	49.7752	45.5667	144.225	148.433	0.381487	0.336927	0.337661	0.336927
1903	19020001	19040000	33.3952	31.4333	88.6048	90.5667	0.397605	0.338133	0.3385	0.338133
1904	19030001	19050000	44.6539	42.4164	139.346	141.584	0.367577	0.336684	0.336937	0.336684
1905	19040001	19060000	59.4475	58.8248	179.553	180.175	0.373731	0.337536	0.337257	0.337536
1906	19050001	19070000	55.1725	48.3915	156.827	163.608	0.385038	0.336556	0.337846	0.336556
1907	19060001	19080000	42.1381	33.983	133.862	142.017	0.364197	0.334431	0.336761	0.334431
1908	19070001	19090000	40.0862	38.5251	134.914	136.475	0.353188	0.336088	0.336188	0.336088
1909	19080001	19100000	37.5344	38.8585	135.466	134.142	0.339779	0.336348	0.33549	0.336348
1910	19090001	19110000	26.1898	25.3584	103.81	104.642	0.321747	0.334558	0.334551	0.334558
1911	19100001	19120000	14.7591	12.5917	58.2409	60.4083	0.322606	0.333067	0.334596	0.333067
1912	19110001	19130000	28.8446	27.2835	81.1554	82.7165	0.386925	0.337636	0.337944	0.337636
1913	19120001	19140000	40.0686	36.2503	120.931	124.75	0.373871	0.336379	0.337265	0.336379
1914	19130001	19150000	21.8965	19.6584	74.1035	76.3416	0.352129	0.335166	0.336133	0.335166
1915	19140001	19160000	25.9312	26.867	58.0688	57.133	0.426812	0.340875	0.340021	0.340875
1916	19150001	19170000	36.0344	37.45	92.9656	91.55	0.402615	0.339674	0.338761	0.339674
1917	19160001	19180000	35.465	36.5158	133.535	132.484	0.331629	0.335849	0.335065	0.335849
1918	19170001	19190000	46.2071	48.5159	171.793	169.484	0.334065	0.336228	0.335192	0.336228
1919	19180001	19200000	59.9663	59.6159	185.034	185.384	0.369705	0.337387	0.337048	0.337387
1920	19190001	19210000	54.1726	54.6658	193.827	193.334	0.341446	0.336105	0.335576	0.336105
1921	19200001	19220000	60.5346	66.6664	240.465	234.334	0.321331	0.336166	0.334529	0.336166
1922	19210001	19230000	50.6201	55.0582	196.38	191.942	0.325879	0.336249	0.334766	0.336249
1923	19220001	19240000	54.8265	51.8664	190.173	193.134	0.347407	0.335588	0.335887	0.335588
1924	19230001	19250000	79.43	75.9668	249.57	253.033	0.366282	0.336705	0.336869	0.336705
1925	19240001	19260000	76.3612	76.4252	245.639	245.575	0.361816	0.337062	0.336637	0.337062
1926	19250001	19270000	50.3442	52.5748	200.656	198.425	0.320689	0.335452	0.334496	0.335452
1927	19260001	19280000	32.7755	53.6578	245.225	224.342	0.207995	0.334427	0.328629	0.334427
1928	19270001	19290000	50.3788	74.6412	319.621	295.359	0.235239	0.334978	0.330047	0.334978
1929	19280001	19300000	62.6889	68.0169	264.311	258.983	0.309914	0.335364	0.333935	0.335364
1930	19290001	19310000	79.3448	78.1001	267.655	268.9	0.352749	0.336374	0.336165	0.336374
1931	19300001	19320000	77.2761	74.6581	229.724	232.342	0.376708	0.337379	0.337412	0.337379
1932	19310001	19330000	61.0868	55.9913	143.913	149.009	0.418379	0.338891	0.339582	0.338891
1933	19320001	19340000	43.4657	38.1413	117.534	122.859	0.394175	0.337038	0.338322	0.337038
1934	19330001	19350000	29.2411	28.7666	112.759	113.233	0.327038	0.33503	0.334826	0.33503
1935	19340001	19360000	33.1898	35.6168	120.81	118.383	0.33814	0.336726	0.335404	0.336726
1936	19350001	19370000	37.0344	38.9499	142.966	141.05	0.32683	0.335868	0.334815	0.335868
1937	19360001	19380000	43.6377	45.5831	186.362	184.417	0.307464	0.334755	0.333807	0.334755
1938	19370001	19390000	62.1553	61.5916	223.845	224.408	0.340191	0.335806	0.335511	0.335806
1939	19380001	19400000	79.8626	76.5498	200.137	203.45	0.407742	0.338903	0.339028	0.338903
1940	19390001	19410000	70.0868	63.1499	160.913	167.85	0.422702	0.338902	0.339807	0.338902
1941	19400001	19420000	58.1378	51.1163	183.862	190.884	0.365048	0.335559	0.336805	0.335559
1942	19410001	19430000	48.2237	47.6247	160.776	161.375	0.354993	0.336533	0.336282	0.336533
1943	19420001	19440000	29.2585	31.0251	101.742	99.9749	0.346927	0.337034	0.335862	0.337034
1944	19430001	19450000	28.1551	28.9502	113.845	113.05	0.317925	0.33511	0.334352	0.33511
1945	19440001	19460000	62.4317	60.0419	164.568	166.958	0.398777	0.338474	0.338561	0.338474
1946	19450001	19470000	75.8803	74.4753	202.12	203.525	0.396897	0.33864	0.338463	0.33864
1947	19460001	19480000	67.6559	69.0673	209.344	207.933	0.369179	0.337705	0.33702	0.337705
1948	19470001	19490000	63.9144	61.9505	177.086	179.049	0.389743	0.338103	0.338091	0.338103
1949	19480001	19500000	58.4141	59.4251	197.586	196.575	0.352228	0.336774	0.336138	0.336774
1950	19490001	19510000	62.501	66.966	223.499	219.034	0.341555	0.336886	0.335582	0.336886
1951	19500001	19520000	50.432	53.3494	160.568	157.651	0.363773	0.337887	0.336739	0.337887
1952	19510001	19530000	58.6552	58.9673	164.345	164.033	0.387688	0.338471	0.337984	0.338471
1953	19520001	19540000	73.2077	71.0671	203.792	205.933	0.388879	0.338077	0.338046	0.338077
1954	19530001	19550000	54.1384	58.6251	198.862	194.375	0.336392	0.336751	0.335313	0.336751
1955	19540001	19560000	35.0341	41.3585	170.966	164.642	0.282291	0.334917	0.332497	0.334917
1956	19550001	19570000	39.5682	36.8837	150.432	153.116	0.329768	0.334498	0.334968	0.334498
1957	19560001	19580000	51.3267	43.9423	178.673	186.058	0.346719	0.334301	0.335851	0.334301
1958	19570001	19590000	46.4134	40.4838	167.587	173.516	0.339692	0.334179	0.335485	0.334179
1959	19580001	19600000	42.671	38.5168	173.329	177.483	0.317049	0.333462	0.334306	0.333462
1960	19590001	19610000	56.7922	55.5333	209.208	210.467	0.335841	0.335411	0.335285	0.335411
1961	19600001	19620000	52.4835	54.1501	150.517	148.85	0.383393	0.338584	0.33776	0.338584
1962	19610001	19630000	38.4835	38.6751	91.5165	91.3249	0.41679	0.339983	0.339499	0.339983
1963	19620001	19640000	50.2938	50.6499	130.706	130.35	0.401313	0.339203	0.338693	0.339203
1964	19630001	19650000	47.6033	52.8747	178.397	173.125	0.332535	0.336876	0.335112	0.336876
1965	19640001	19660000	24.9644	33.4997	158.036	149.5	0.235616	0.333778	0.330067	0.333778
1966	19650001	19670000	26.2407	30.8577	149.759	145.142	0.253731	0.333261	0.33101	0.333261
1967	19660001	19680000	48.2586	49.0247	187.741	186.975	0.325343	0.335347	0.334738	0.335347
1968	19670001	19690000	55.5	58.333	197.5	194.667	0.342491	0.336686	0.335631	0.336686
1969	19680001	19700000	50.2417	49.1081	152.758	153.892	0.372484	0.337311	0.337192	0.337311
1970	19690001	19710000	51.1376	46.7663	164.862	169.234	0.361397	0.335875	0.336615	0.335875
1971	19700001	19720000	57.431	56.9162	197.569	198.084	0.348992	0.336266	0.335969	0.336266
1972	19710001	19730000	53.7595	54.2836	152.24	151.716	0.385728	0.338426	0.337882	0.338426
1973	19720001	19740000	48.2589	49.9586	119.741	118.041	0.409479	0.339977	0.339118	0.339977
1974	19730001	19750000	41.7413	43.5502	113.259	111.45	0.393554	0.339256	0.338289	0.339256
1975	19740001	19760000	56.5175	54.7173	164.482	166.283	0.380669	0.337613	0.337618	0.337613
1976	19750001	19770000	72.5353	69.9592	191.465	194.041	0.398529	0.338499	0.338548	0.338499
1977	19760001	19780000	47.8108	48.8086	145.189	144.191	0.372714	0.33789	0.337204	0.33789
1978	19770001	19790000	33.6899	30.9915	130.31	133.008	0.326453	0.334166	0.334796	0.334166
1979	19780001	19800000	37.5176	33.4665	128.482	132.534	0.349859	0.33497	0.336014	0.33497
1980	19790001	19810000	41.0174	39.5004	124.983	126.5	0.372076	0.337096	0.337171	0.337096
1981	19800001	19820000	44.9828	39.4421	127.017	132.558	0.386262	0.336615	0.33791	0.336615
1982	19810001	19830000	48.4825	45.0995	158.518	161.9	0.358717	0.335955	0.336476	0.335955
1983	19820001	19840000	59.7758	60.1161	196.224	195.884	0.357955	0.336924	0.336436	0.336924
1984	19830001	19850000	50.5863	52.6754	179.414	177.325	0.343133	0.336599	0.335664	0.336599
1985	19840001	19860000	26.1033	28.8254	139.897	137.175	0.265044	0.333147	0.331599	0.333147
1986	19850001	19870000	20.0168	21.8833	111.983	110.117	0.257294	0.332604	0.331195	0.332604
1987	19860001	19880000	21.0854	24.9498	106.915	103.05	0.275188	0.334549	0.332127	0.334549
1988	19870001	19890000	20.5341	25.6498	106.466	101.35	0.271087	0.334992	0.331913	0.334992
1989	19880001	19900000	21.1203	24.3755	108.88	105.625	0.272138	0.33407	0.331968	0.33407
1990	19890001	19910000	24.8448	26.1255	125.155	123.874	0.276396	0.333182	0.33219	0.333182
1991	19900001	19920000	38.983	39.5167	138.017	137.483	0.343472	0.336269	0.335682	0.336269
1992	19910001	19930000	50.6033	49.1166	157.397	158.883	0.368195	0.336996	0.336969	0.336996
1993	19920001	19940000	55.8447	53.892	178.155	180.108	0.363395	0.336671	0.336719	0.336671
1994	19930001	19950000	47.8623	47.4004	166.138	166.6	0.347268	0.336167	0.335879	0.336167
1995	19940001	19960000	41.19	44.4585	158.81	155.542	0.327069	0.336213	0.334828	0.336213
1996	19950001	19970000	34.017	36.7834	117.983	115.217	0.347423	0.337315	0.335888	0.337315
1997	19960001	19980000	29.9138	29.9919	107.086	107.008	0.341345	0.336017	0.335571	0.336017
1998	19970001	19990000	58.2244	58.7336	174.776	174.266	0.37489	0.337847	0.337318	0.337847
1999	19980001	20000000	63.7069	60.3165	169.293	172.684	0.397323	0.338194	0.338485	0.338194
[truncated: 5,228 more rows]

## Sheet: Sheet2
start		prolificacy	non-prolificacy
71800001	71.80	0.338138	0.335104		71.80
71810001	71.81	0.337863	0.334156		71.81
71820001	71.82	0.335963	0.335539		71.82
71830001	71.83	0.337859	0.338027		71.83
71840001	71.84	0.338042	0.338591		71.84
71850001	71.85	0.336835	0.336559		71.85
71860001	71.86	0.336228	0.335426		71.86
71870001	71.87	0.334886	0.332733		71.87
71880001	71.88	0.335378	0.331552		71.88
71890001	71.89	0.336207	0.33467		71.89
71900001	71.90	0.336068	0.336618		71.90
71910001	71.91	0.335078	0.336808		71.91
71920001	71.92	0.334669	0.336685		71.92
71930001	71.93	0.336114	0.337671		71.93
71940001	71.94	0.33795	0.338301		71.94
71950001	71.95	0.338826	0.338673		71.95
71960001	71.96	0.340632	0.339991		71.96
71970001	71.97	0.340302	0.340599		71.97
71980001	71.98	0.339283	0.339578		71.98
71990001	71.99	0.333341	0.335338		71.99
72000001	72.00	0.334225	0.338668		72.00
72010001	72.01	0.337199	0.339664		72.01
72020001	72.02	0.335991	0.337104		72.02
72030001	72.03	0.335366	0.335593		72.03
72040001	72.04	0.337021	0.334663		72.04
72050001	72.05	0.336406	0.333906		72.05
72060001	72.06	0.336831	0.335209		72.06
72070001	72.07	0.337424	0.336393		72.07
72080001	72.08	0.337166	0.334177		72.08
72090001	72.09	0.338312	0.334298		72.09
72100001	72.10	0.340358	0.335869		72.10
72110001	72.11	0.340634	0.336418		72.11
72120001	72.12	0.341002	0.338463		72.12
72130001	72.13	0.340648	0.338259		72.13
72140001	72.14	0.341185	0.33774		72.14
72150001	72.15	0.341357	0.338723		72.15
72160001	72.16	0.34131	0.338631		72.16
72170001	72.17	0.339889	0.337246		72.17
72180001	72.18	0.334687	0.332865		72.18
72190001	72.19	0.331637	0.333015		72.19
72200001	72.20	0.327684	0.332457		72.20
72210001	72.21	0.329704	0.330462		72.21
72220001	72.22	0.340198	0.33684		72.22
72230001	72.23	0.335347	0.333637		72.23
72240001	72.24	0.335133	0.333565		72.24
72250001	72.25	0.336659	0.335642		72.25
72260001	72.26	0.335525	0.335275		72.26
